# Supplementary material for: ATAD2 is a driver and a therapeutic target in ovarian cancer that functions by upregulating CENPE
Source: Cell Death Dis. 2023 Jul 21;14(7):456. doi: 10.1038/s41419-023-05993-9 (PMC10362061; doi:10.1038/s41419-023-05993-9)
Supplement: Supplementary file 2 — Supplementary Table 1 [file 41419_2023_5993_MOESM2_ESM.csv]

Gene_symbol	NAME	Foldchange	PValue	FDR	A1	A2	A3	B1	B2	B3
ABALON	apoptotic BCL2L1-antisense long non-coding RNA	1.65205402432781	0.044905567884163	0.222311998554265	1.5048420939676	0.732807917648622	1.44498669714171	2.90929829903043	1.62610287345044	1.50129544506653
ACOT1	acyl-CoA thioesterase 1	2.40198649424852	0.000180596302974925	0.00502832183310776	0.463028336605415	0.643982715509395	1.01999060974709	1.50313745449905	2.13426002140371	1.47495692848641
ADAP1	ArfGAP with dual PH domains 1	1.87513561726557	8.45006388977482e-05	0.00280279268263015	1.44696355189192	1.3101717315536	1.41665362464873	2.32743863922434	2.28670716578969	3.21329902277397
ADM	adrenomedullin	1.58622531835974	2.1100322753594e-15	5.67561002923904e-13	147.27195031156	147.827342660208	134.667093559108	235.798627136416	218.685428621687	227.275059569808
AK4	adenylate kinase 4	1.53809140420087	2.4323509802617e-25	1.11025766108127e-22	53.2193194385849	57.8696191937063	56.0428173911038	86.5031360911713	88.3939358864703	82.307864312858
AKR1C2	aldo-keto reductase family 1; member C2	-1.67046173851454	1.10223335809679e-05	0.000501599428187674	1.99680970161085	1.79871034331934	2.60664266935367	1.38191669203945	1.16876144029251	1.23791027926538
ALKBH5	alkB homolog 5; RNA demethylase	1.60806600612562	1.2987250963583e-20	4.77138929913294e-18	41.7593681076009	38.5057251273548	42.0746126520673	63.5196795288309	64.6121813622575	68.4801431082978
AMPD2	adenosine monophosphate deaminase 2	1.53320493629581	1.74993758533576e-09	2.25293246563356e-07	36.4345422366386	34.3309406268112	36.86132731336	54.4281223443609	59.3527548809412	51.1757377151626
ANGPTL4	angiopoietin-like 4	5.65881370853441	1.83901955666702e-144	6.92528789551883e-141	14.6432711451463	11.8137518845172	11.0215651997671	67.4229880800301	72.1329071519658	72.2465509792542
ANKHD1-EIF4EBP3	ANKHD1-EIF4EBP3 readthrough	1.76340621147316	0.000233937604796414	0.00610710942989321	6.30876108624878	7.86103038932158	14.9598622762906	19.5407869084877	17.6330530339783	14.1437834035215
ANKRD23	ankyrin repeat domain 23	-1.65105414193003	0.038756519277094	0.203481857745161	1.41802428085408	1.73209144171492	1.33165440716981	1.09098686213641	1.04172215330419	0.57944736476252
ANKRD36BP1	ankyrin repeat domain 36B pseudogene 1	2.70500110419465	0.0255798379327556	0.158471059076942	0.491967607643253	0.222063005348067	0.36832994240867	1.01825440466065	1.29580072728082	0.605785881342635
ANKRD37	ankyrin repeat domain 37	8.7339765204016	1.18666357617521e-144	5.95823781597572e-141	12.6175221724976	11.0365313657989	10.9082329097952	102.77096241325	92.7640873588683	106.144221817862
APOLD1	apolipoprotein L domain containing 1	2.15096285185153	6.16816297905482e-10	8.68327466855166e-08	12.7622185276868	12.9906858128619	15.1581937837414	28.8020531604012	30.9213624529561	28.2612282904629
AREG	amphiregulin	-1.62907197575795	0.0102115369826049	0.0877475014924789	2.2572631409514	2.57593086203758	2.40831116190284	1.74557897941826	1.09253786809952	1.60664951138699
ARFGEF3	ARFGEF family member 3	2.14102471489577	2.58894468243857e-07	2.0633478175435e-05	7.52421046983799	6.32879565241991	5.581615281116	15.2980602224017	15.5242008699722	10.7724532812669
ARHGAP31	Rho GTPase activating protein 31	1.52105786931061	0.0299148027855682	0.174181165194826	1.5048420939676	1.75429774224973	1.58665205960658	2.25470618174858	2.87108788593594	2.26511242588985
ARRDC2	arrestin domain containing 2	2.31646965062376	4.55654989488635e-22	1.75987977094033e-19	9.17374891899479	8.9269328149923	8.13159180548372	20.5347971606564	19.6402737683937	20.6230584822297
ARRDC3	arrestin domain containing 3	2.11879871025126	5.69564705028889e-49	7.14946095987512e-46	66.5603233870284	68.3065804450654	59.6977837426975	139.864515725888	138.19333638589	134.352773075164
ARRDC4	arrestin domain containing 4	-1.77771145514319	1.18549011805259e-17	3.57140752964523e-15	37.5342345360765	37.9283613134499	37.7113194881492	23.3713630022111	21.1647452122534	19.095424520583
B4GALNT1	beta-1;4-N-acetyl-galactosaminyl transferase 1	1.65358051331004	0.0255054409738237	0.158200361774404	1.24438865462705	1.75429774224973	2.1249804369731	2.90929829903043	3.15057431731024	2.42314352537054
BARX1	BARX homeobox 1	2.41877820121236	3.59563224792021e-13	7.73728693577458e-11	11.11268007853	8.32736270055252	9.34991392268163	20.8014828380675	21.2663766418441	27.4974113096396
BCRP3	breakpoint cluster region pseudogene 3	1.78437262447705	0.040076354240529	0.208098080733606	1.76529553330814	1.51002843636686	0.679993739831391	1.72133482692633	2.56619359716398	2.79188275749214
BEND3	BEN domain containing 3	1.89767521144089	4.44273468039654e-06	0.000246032766510342	4.57240482397847	3.73065848984753	4.92995461377759	7.66115218744679	8.02888293766157	9.37651190252078
BEND5	BEN domain containing 5	1.93678356003678	4.83331653993471e-07	3.62210184283764e-05	9.08693110588127	10.1926919454763	11.0215651997671	19.44381029852	19.691089483189	19.5695178190251
BHLHE40	basic helix-loop-helix family; member e40	1.82287740656504	1.72561909567169e-58	3.24912505476283e-55	191.230703018036	194.282923379024	199.54982956802	355.928402733881	356.52305500401	354.0423398699
BHLHE41	basic helix-loop-helix family; member e41	1.75263310397163	7.11532736980522e-12	1.35668577432122e-09	8.10299589059476	9.06017061820114	8.21659102296264	15.0556186974824	14.9144122924283	14.5915381853835
BLOC1S5-TXNDC5	BLOC1S5-TXNDC5 readthrough (NMD candidate)	5.70903330017159	0.0270973434823159	0.164384730114428	0	0	9.03825012525891	32.6083851016327	9.19764437795408	9.79792816780261
C2orf72	chromosome 2 open reading frame 72	1.88090415434346	0.00185593988418849	0.0276879258314615	1.93893115953518	1.93194814652818	0.878325247282214	3.24871643391731	3.40465289128687	2.31778945905008
C3orf58	chromosome 3 open reading frame 58	2.04995239614289	2.27148761629695e-15	5.89920999384153e-13	6.97436432011906	7.19484137327738	6.71493818083499	14.7404447150875	13.4153487059662	14.6968922517039
C8orf58	chromosome 8 open reading frame 58	1.59589680830256	3.58076216495513e-10	5.34029905848705e-08	20.604760978941	24.8710565989835	22.0997965445202	34.8146029783974	35.7996710733075	37.3743550271825
C9orf116	NA	-1.84585426576079	0.0293737393485356	0.172699701720137	1.07075302840002	0.888252021392269	1.35998747966278	0.751568727249526	0.584380720146254	0.447754781861947
CA12	carbonic anhydrase XII	2.06616017770715	1.43702265306476e-12	2.84814108198874e-10	1.04181375736218	1.6654725401105	1.41665362464873	2.93354245152234	3.35383717649154	2.37046649221031
CASKIN1	CASK interacting protein 1	1.60154148469404	0.00853928833627818	0.0784312806154624	10.2445019473948	8.5938383069702	9.6049115751184	15.2980602224017	15.016043722019	15.2236625833062
CBFA2T3	core-binding factor; runt domain; alpha subunit 2; translocated to; 3	2.35033508446289	0.000158641383586704	0.00453437411948107	0.752421046983799	0.421919710161328	1.18998904470493	1.84255558938594	1.82936573263175	1.8173576440279
CCDC110	coiled-coil domain containing 110	-2.23476087955359	0.000533894192315653	0.0112476198865045	1.76529553330814	3.15329467594255	3.08830490173423	1.38191669203945	1.01631429590653	1.18523324610515
CCDC15	coiled-coil domain containing 15	-1.54616765555938	0.0284123428666485	0.169168600086847	7.92936026436773	8.9269328149923	8.61325403786429	6.98231591767302	5.00534790733965	4.47754781861947
CCNG2	cyclin G2	1.70918634219111	1.26975048014049e-18	4.15788075703394e-16	26.334736644433	23.5830911679647	25.4430990986912	41.2150592362644	42.5327532836882	44.9598478022555
CCSAP	centriole; cilia and spindle-associated protein	1.54614300887845	1.36726814082593e-06	9.19426785949151e-05	16.0902346970382	16.7657569037791	15.8381875235728	26.741300198588	25.2300023958796	23.3359256899815
CDH13	cadherin 13	2.4516338553651	1.87333503576621e-07	1.52529976452683e-05	0.578785420756769	0.444126010696134	0.424996087394619	1.28494008207177	1.19416929769017	1.05354066320458
CDKN1C	cyclin-dependent kinase inhibitor 1C (p57; Kip2)	2.35188139434049	3.15380255711571e-44	3.1670485278556e-41	31.9200159547358	29.1124600011316	26.6614212158891	64.5379339334916	67.1783749594215	74.5380019217242
CDON	cell adhesion associated; oncogene regulated	1.60884060840858	7.85634713980391e-11	1.20755262211088e-08	37.9393843306062	40.7041488803007	43.7462639291528	66.525954437829	71.142000713457	59.2353237886776
CFD	complement factor D (adipsin)	1.61718222587366	0.0106254569651511	0.0899669804755882	1.24438865462705	0.643982715509395	0.878325247282214	0.994010252168729	1.77855001783642	1.65932654454722
CHMP1B2P	charged multivesicular body protein 1B2; pseudogene	-2.33200406417005	0.0033241400004003	0.041364945185616	1.1286315704757	1.44340953476244	1.18998904470493	0.557615507314165	0.813051436725222	0.237046649221031
CHRNA3	cholinergic receptor; nicotinic; alpha 3 (neuronal)	1.99709077034642	0.0212575722415634	0.141347713082592	0.520906878681092	0.399713409626521	0.849992174789239	1.13947516712025	1.19416929769017	1.18523324610515
COL8A2	collagen; type VIII; alpha 2	2.00424720146237	0.0189988769052424	0.131215076948036	0.636663962832446	0.688395316579008	0.509995304873543	1.13947516712025	1.32120858467849	1.23791027926538
CRIPAK	cysteine-rich PAK1 inhibitor	1.56908206980987	0.00255134472904931	0.0348421628773071	2.86498783274601	3.17550097647736	3.34330255417101	4.4366799060214	4.82749290555601	5.47841144866383
CRLF1	cytokine receptor-like factor 1	1.75420516124332	0.0063733762997521	0.0643877714306948	0.607724691794607	0.577363813904975	0.821659102296264	1.47889330200713	0.863867151520549	1.15889472952504
CXCL3	chemokine (C-X-C motif) ligand 3	-1.53123267373254	0.00431603878474722	0.0499711700343177	5.46952222615147	5.06303652193593	4.16496165646727	3.41842550136075	3.27761360429855	2.8972368238126
CXCR4	chemokine (C-X-C motif) receptor 4	10.7072645670806	4.53180193652716e-13	9.61444120702939e-11	0.231514168302708	0.244269305882874	0.283330724929746	2.59412431663546	2.71864074154996	2.8972368238126
CYB5D1	cytochrome b5 domain containing 1	1.6573393754842	1.09070825187818e-08	1.17352417128865e-06	14.151303537503	11.1031502674034	12.6082172593737	19.9529375008503	20.6819959216978	22.0189998609758
DDIT4	DNA-damage-inducible transcript 4	2.08130358521509	1.41884536259201e-43	1.33575423104521e-40	484.211883005113	462.002082626654	401.422971080465	1008.1930813765	882.643558137422	914.051879396295
DDIT4L	DNA-damage-inducible transcript 4-like	1.72707247123188	3.77928213456076e-11	6.05609859498816e-09	20.2574897264869	21.6733493219714	20.1731476149979	36.463205347848	34.5038703460266	36.3471528805581
DDX41	DEAD (Asp-Glu-Ala-Asp) box polypeptide 41	1.60995785006216	2.69140127156096e-25	1.19236992216244e-22	63.405942843904	66.1969818942588	63.1544185868404	105.365086729885	99.2939067100678	105.77548258574
DOK7	docking protein 7	-2.00424522250506	0.000585010006229927	0.0118679550668598	1.47590282292976	2.90902537005968	3.22997026419911	1.30918423456369	1.80395787523409	0.684801431082978
DSEL	dermatan sulfate epimerase-like	-1.67727240777581	0.000241088086771894	0.00621833878603603	2.22832386991356	2.93123167059449	1.92664892952227	1.23645177708793	1.54987930125746	1.47495692848641
DYRK1B	dual-specificity tyrosine-(Y)-phosphorylation regulated kinase 1B	1.52097567937903	0.00998819031708737	0.0867159139748052	0.781360318021638	1.22134652941437	1.41665362464873	1.47889330200713	1.65151073084811	2.10708132640916
DYSF	dysferlin	1.55257819684628	0.00562206339659598	0.0601030098956176	2.22832386991356	1.84312294438896	3.31496948167803	4.557900668481	3.68413932266116	3.16062198961375
EFCAB6	EF-hand calcium binding domain 6	-2.53966912885704	0.0242843394785273	0.153373167951806	1.07075302840002	1.19914022887956	0.36832994240867	0.436394744854564	0.152447144385979	0.447754781861947
EFNA3	ephrin-A3	1.77729263343974	2.18085051100196e-07	1.76613716382917e-05	14.1223642664652	14.2342386428111	15.583189871136	23.9532226620172	26.9069209841253	27.2340261438384
EGLN1	egl-9 family hypoxia-inducible factor 1	1.96041420483361	1.02381931609622e-65	2.20311290833677e-62	80.1039022327368	82.5630253884114	84.2625575941066	166.484595162016	159.764607316506	157.846729864626
EGLN3	egl-9 family hypoxia-inducible factor 3	1.52095331557358	9.2461050622195e-09	1.01659912811834e-06	31.3122912629412	29.1124600011316	29.6930599726374	44.9001704150362	45.2259861678405	46.908898029184
ELF3	E74-like factor 3 (ets domain transcription factor; epithelial-specific )	1.73785248809542	2.05765883099285e-12	4.02526168457732e-10	9.72359506871372	13.1683362171404	11.4182282146688	18.6195091137947	19.538642338803	21.6765991454343
ENO2	enolase 2 (gamma; neuronal)	1.58984866766539	3.03820356855241e-14	7.26420005604841e-12	191.925245522945	193.039370549075	201.108148555134	294.881626759225	314.269788151696	322.620489589823
EPO	erythropoietin	2.81484656631841	0.049388758462901	0.234310509701344	0.347271252454061	1.24355282994918	0.481662232380569	1.04249855715257	2.18507573619904	2.66019017459157
ERCC6-PGBD3	ERCC6-PGBD3 readthrough	331.915556694274	4.53455900082445e-10	6.44377945560554e-08	0	0	0	1.93953219935362	1.04172215330419	0.0790155497403437
ERN1	endoplasmic reticulum to nucleus signaling 1	1.90749354035801	0.00272254476679448	0.0363883689638201	1.62059917811895	1.08810872620553	1.86998278453633	3.22447228142539	3.25220574690089	2.21243539272962
ERO1A	endoplasmic reticulum oxidoreductase alpha	1.50555087441668	2.87466848608414e-21	1.08252828514713e-18	108.203934410478	118.248550347846	106.589018718571	159.599255854311	167.132885961829	174.940427125121
ESPN	espin	1.83923492805897	8.38284049010248e-06	0.000401573114057041	4.86179753435686	3.15329467594255	5.60994835360898	7.24900159508414	8.48622437081951	9.21848080304009
ESRG	embryonic stem cell related (non-protein coding)	1.9103405648179	0.000334605396109682	0.00803683427186266	1.04181375736218	1.15472762780995	0.934991392268163	1.52738160699097	2.43915431017567	2.05440429324893
EXOC6B	exocyst complex component 6B	1.57362333317595	0.00050389949440227	0.0108871900627035	9.75253433975155	13.4348118235581	14.9598622762906	21.6742723277767	22.18105950816	16.1981876967704
F12	coagulation factor XII (Hageman factor)	1.9988324472553	0.028905070691984	0.171250587028597	0.636663962832446	0.755014218183428	0.963324464761137	1.50313745449905	1.4482478716668	1.76468061086767
F8	coagulation factor VIII; procoagulant component	1.80849125961139	0.0183487310438937	0.128253798475253	0.92605667321083	0.710601617113815	0.509995304873543	0.872789489709128	1.75314216043876	1.2642487958455
FAM110C	family with sequence similarity 110; member C	2.66453332700687	6.81217108154934e-06	0.000344334674501267	0.694542504908123	1.48782213583205	0.396663014901645	2.06075296181322	2.84568002853828	2.13341984298928
FAM13A	family with sequence similarity 13; member A	1.74279822314273	8.29810060314084e-20	2.84077930420706e-17	31.5148661602061	34.9749233423206	34.0563531365555	61.4831707195096	57.6504284352978	56.1800558653843
FAM151B	family with sequence similarity 151; member B	-2.26770332776488	0.0211144681331602	0.140666622507648	1.24438865462705	0.777220518718235	1.13332289971899	0.654592117281846	0.381117860964948	0.342400715541489
FAM200A	family with sequence similarity 200; member A	-1.50757351456198	0.000320264201085639	0.00779344048619221	14.6143318741084	15.7664733797128	14.8465299863187	10.9826010788399	10.1377351016676	8.8760800874986
FAM20C	family with sequence similarity 20; member C	2.52645760884666	7.64645324211438e-11	1.18740747614401e-08	0.781360318021638	0.710601617113815	0.878325247282214	2.0365088093213	2.36293073798268	1.55397247822676
FAM210A	family with sequence similarity 210; member A	1.66910953238609	1.61603234299678e-28	8.69367685091446e-26	33.6274329459683	37.2399659968709	37.2863234007546	57.0707349659802	60.1912141750641	63.4231479249158
FLRT1	fibronectin leucine rich transmembrane protein 1	1.82148016966914	0.0218985457559694	0.143478814581195	1.15757084151354	1.02148982460111	1.75665049456443	2.06075296181322	2.54078573976632	2.55483610827111
FOXD1	forkhead box D1	1.89760661890578	7.66417776950067e-20	2.68477929632531e-17	26.9135220651897	22.1840942342719	24.0831116190284	43.5909861804725	44.8702761642732	50.2802281514387
FUT11	fucosyltransferase 11 (alpha (1;3) fucosyltransferase)	4.13534617493488	2.17818172483196e-25	1.02531097878574e-22	2.28620241198924	1.77650404278454	1.6716512770855	7.78237294990639	9.29927580754473	6.58462914502864
GALNT4	polypeptide N-acetylgalactosaminyltransferase 4	1.93039224447532	0.0376179893078919	0.199802458725238	3.762105234919	1.39899693369282	1.04832368224006	5.23673693825477	1.90558930482474	4.81994853416096
GBE1	glucan (1;4-alpha-); branching enzyme 1	1.57361883597129	7.83722936761784e-18	2.45942054092557e-15	83.837068196618	90.3574368761285	84.8008859714731	137.634053696631	138.447414959867	131.587228834252
GOLGA8H	golgin A8 family; member H	-2.53955630976071	0.00977087342226438	0.0856387206185904	1.64953844915679	1.24355282994918	3.7966317140586	1.18796347210409	1.2449850124855	0.184369616060802
GPER1	G protein-coupled estrogen receptor 1	1.52823387199306	0.00909310831646753	0.0816365800573142	7.66890682502719	5.68481293691052	7.02660197825771	9.62492853929232	10.9253786809952	10.5617451486259
GPI	glucose-6-phosphate isomerase	1.61057207949851	1.14518211581946e-29	6.38884378169944e-27	309.100353955152	317.483478746132	349.828446070758	512.084988934339	518.142435910546	542.310056384559
GPR146	G protein-coupled receptor 146	3.59165378572192	0.00279255010448731	0.0370144536028517	9.11587037691911	7.12822247167295	8.38658945792049	27.7353104507567	30.0574953014356	30.6843718158335
GPRC5C	G protein-coupled receptor; class C; group 5; member C	2.37263138918229	5.19906463571694e-14	1.20482324012006e-11	0.954995944248669	0.732807917648622	1.6716512770855	2.44865940168394	2.82027217114062	2.528497591691
GXYLT2	glucoside xylosyltransferase 2	2.08143015544755	0.00203771465584842	0.0298000930689755	0.491967607643253	0.710601617113815	0.764992957310315	0.945521947184888	1.60069501605278	1.58031099480687
GYS1	glycogen synthase 1 (muscle)	1.81690404290549	1.80959184184925e-26	8.79286513347587e-24	31.167594907752	29.4233482086189	35.1046768187956	59.4709060626803	59.4289784531342	54.7841144866383
HERC2P3	hect domain and RLD 2 pseudogene 3	1.58249321303545	0.00301511084005915	0.0389535569841815	7.3795141146488	8.10529969520445	10.8232336923163	14.7646888675794	15.5242008699722	11.3255621294493
HERC3	HECT and RLD domain containing E3 ubiquitin protein ligase 3	1.87539698962353	2.95171624415748e-14	7.17124222350712e-12	9.00011329276776	10.681230557242	8.47158867539942	16.7527093719169	18.8272223316684	17.3834209428756
HILPDA	hypoxia inducible lipid droplet-associated	5.37019664725	3.23092674267993e-163	2.43337247624939e-159	34.3798539929521	36.2406824728046	36.889660385853	188.352820709728	197.520683409434	191.612708120333
HK2	hexokinase 2	2.91568402715972	6.24029012549503e-124	1.56662483600553e-120	120.242671162219	121.801558433415	119.168902905451	377.651163366641	353.626559260676	321.93568815874
HKDC1	hexokinase domain containing 1	1.51020566230632	0.00711454746254523	0.0694983323140849	0.983935215286507	0.599570114439781	0.481662232380569	1.11523101462833	1.04172215330419	0.921848080304009
HLF	hepatic leukemia factor	-2.71833850033258	0.000670377265799939	0.0131311999411502	0.347271252454061	1.19914022887956	1.04832368224006	0.460638897346484	0.177855001783642	0.316062198961375
HSPA6	heat shock 70kDa protein 6 (HSP70B')	-1.7929436361237	4.47939725503363e-09	5.1902431425055e-07	3.24119835623791	3.21991357754697	3.11663797422721	1.67284652194249	1.85477359002941	1.8173576440279
HYAL3	hyaluronoglucosaminidase 3	1.87253437122129	0.0025581795185716	0.0348451276166717	0.983935215286507	0.954870922996689	1.35998747966278	1.60011406446673	2.54078573976632	2.02806577666882
IFIT2	interferon-induced protein with tetratricopeptide repeats 2	-1.5111731053542	7.7041694012413e-13	1.61177644015136e-10	21.3571820259248	24.8710565989835	22.2697949794781	15.5647458998128	15.4733851551769	14.3544915361624
IL18BP	interleukin 18 binding protein	1.55036122487765	0.0071513361186286	0.069767212406025	2.77817001963249	2.3094552556199	3.28663640918506	4.41243575352948	4.29392790020508	4.24050116939844
ING1	inhibitor of growth family; member 1	1.69188489760049	1.98937905635733e-19	6.65911482798009e-17	34.0036434694602	30.4226317326852	30.3730537124688	54.7675404792477	51.0952012267007	54.4417137710968
INHBA	inhibin; beta A	1.56698060390703	0.0181979866633369	0.127495940981323	0.434089065567577	0.866045720857462	0.878325247282214	1.55162575948289	0.762235721929896	1.13255621294493
INSIG1	insulin induced gene 1	1.96278656919748	1.92319319543313e-27	9.65635303426974e-25	14.9326638555246	12.7242102064442	13.3448771441911	27.7595546032486	26.9831445563183	25.5746995992912
INSIG2	insulin induced gene 2	1.8387958980221	3.37698964433032e-32	2.21163456576294e-29	65.0554812930608	63.7320825348953	62.8994209344037	117.80233695824	118.273576186122	116.389904767526
ISCA1	iron-sulfur cluster assembly 1	1.51932461113773	1.15547057455261e-22	4.83468146235721e-20	70.756517687515	74.1468374857196	71.8810049146766	113.923272559533	108.923484663782	106.591976599724
ISM2	isthmin 2	2.22798462024467	0.0375210155015354	0.199498431521224	0.405149794529738	0.599570114439781	0.764992957310315	1.26069592957985	1.14335358289484	1.55397247822676
KCTD11	potassium channel tetramerization domain containing 11	1.76236853745619	1.70266888667112e-06	0.00011298370678382	13.1963075932543	12.4355282994918	9.91657537254112	23.5653162221464	22.0540202211717	17.0410202273341
KDM3A	lysine (K)-specific demethylase 3A	1.96821575292697	3.43717924820181e-58	5.75269233507376e-55	82.5058617288774	92.7557173338876	88.4275192505738	176.182256158784	179.430288942298	163.641203512252
KIAA0754	KIAA0754	2.07887242271026	0.0159096699865714	0.116844153587384	0.202574897264869	0.888252021392269	1.6716512770855	2.08499711430514	2.71864074154996	0.948186596884124
KIAA1456	KIAA1456	1.67444875360096	0.0375946237851239	0.199802458725238	1.1286315704757	0.999283524066302	0.849992174789239	1.69709067443441	1.32120858467849	1.97538874350859
LGI1	leucine-rich; glioma inactivated 1	-1.5988912065035	0.0475498516867533	0.229144254025873	5.38270441303795	6.50644605669837	5.35495070117221	4.16999422861028	2.71864074154996	3.89810045385695
LGI2	leucine-rich repeat LGI family; member 2	-1.96733576829743	0.0134779647274172	0.104702724439962	0.92605667321083	1.48782213583205	1.04832368224006	0.727324574757606	0.533565005350927	0.500431815022176
LIMD1-AS1	LIMD1 antisense RNA 1	492.64687628664	0.00182962813712811	0.0274606979937328	0	0	0	1.55162575948289	0	3.00259089013306
LINC00883	NA	-1.58171522078648	0.0030557708107039	0.0392420683119081	6.71391088077852	6.99498466846411	5.83661293355277	5.0427837183194	3.15057431731024	4.1614856196581
LINC01057	long intergenic non-protein coding RNA 1057	-1.92123893906185	0.0256796212375308	0.158594561172992	1.21544938358921	1.13252132727514	1.33165440716981	0.872789489709128	0.63519643494158	0.395077748701718
LINGO1	leucine rich repeat and Ig domain containing 1	1.5459740426421	0.00217565345343262	0.0311138206345983	8.21875297474612	8.68266350910942	8.52825482038536	12.8736449732096	14.1521765704984	12.3000872429135
LMO1	LIM domain only 1 (rhombotin 1)	2.4706643947806	0.00107063179033542	0.0187740706144615	1.18651011255138	1.06590242567072	1.01999060974709	2.30319448673242	2.8964957433336	2.8972368238126
LOC100379224	NA	-1.83235051399563	0.0438137857364015	0.218604522870956	2.74923074859465	1.48782213583205	2.80497417680449	1.30918423456369	1.75314216043876	0.763816980823322
LOC643072	NA	-1.67515044985287	0.0106794044348004	0.0902209024124497	3.67528742180548	3.53080178503427	3.31496948167803	2.32743863922434	2.33752288058501	1.60664951138699
LOC644656	NA	-2.08339507987966	0.00104529012866183	0.0184370084403199	1.85211334642166	2.3094552556199	1.38832055215576	0.703080422265686	0.762235721929896	1.21157176268527
LOC727751	NA	1.99884034505766	0.0104289278108121	0.0888523414107821	11.4310120599462	12.6575913048398	9.94490844503409	13.5524812429834	19.0813009056451	35.4253048002541
LONRF3	LON peptidase N-terminal domain and ring finger 3	-1.61743401856834	0.00352836880782206	0.0430663000967356	1.93893115953518	2.13180485134144	2.57830959686069	1.33342838705561	1.16876144029251	1.60664951138699
LOX	lysyl oxidase	2.54512515213899	2.06035672546309e-38	1.72417518642503e-35	5.38270441303795	5.41833733049284	5.97827829601765	13.8191669203945	14.6603337184517	14.1964604366817
LPAR4	lysophosphatidic acid receptor 4	-1.52555804933342	0.0480484032176128	0.230551321262796	5.20906878681092	4.9520050192619	4.19329472896024	3.00627490899811	3.58250789307051	2.81822127407226
LSMEM1	leucine-rich single-pass membrane protein 1	-2.20142043703982	0.00231678363352879	0.0326444337833433	2.66241293548114	2.17621745241106	2.52164345187474	1.43040499702329	0.533565005350927	1.36960286216596
MAGEA2B	melanoma antigen family A2B	-3.04197188469836	0.00905149212754869	0.0813500154637625	1.82317407538382	3.04226317326852	2.71997495932556	0.727324574757606	0.762235721929896	1.00086363004435
MAN1A1	mannosidase; alpha; class 1A; member 1	-1.75635556329896	0.00121247429355786	0.020660068194414	5.41164368407579	6.68409646097682	6.45994052839822	4.16999422861028	3.9382178966378	2.44948204195065
MAP3K9	mitogen-activated protein kinase kinase kinase 9	1.58517240495142	2.35397710657069e-15	6.00982324682616e-13	24.4826232980113	24.4047242877526	27.5397464631713	38.3057609372339	43.828554010969	38.9546660219894
MAPK11	mitogen-activated protein kinase 11	1.60788145061319	0.00475298329161639	0.0532694846142989	1.18651011255138	1.08810872620553	1.16165597221196	1.74557897941826	1.90558930482474	1.87003467718813
MDP1	magnesium-dependent phosphatase 1	-1.50732592541422	0.00468388924287148	0.0527853723164369	10.3313197605083	9.12678951980556	9.23658163270973	5.164004480779	5.84380720146254	8.03324755693494
MFSD2A	major facilitator superfamily domain containing 2A	1.8685224403694	0.00113786469583722	0.0197007539234437	1.67847772019463	2.19842375294586	2.54997652436772	4.3154591435618	3.83658646704714	3.87176193727684
MGAT3	mannosyl (beta-1;4-)-glycoprotein beta-1;4-N-acetylglucosaminyltransferase	1.76974011736457	1.40807590772332e-09	1.84433455635099e-07	3.24119835623791	2.75358126631603	3.03163875674829	5.91557320802853	5.08157147953264	4.89896408390131
MMP24	matrix metallopeptidase 24 (membrane-inserted)	1.50799153672207	0.0398710921908339	0.207551276418789	1.15757084151354	1.86532924492376	2.46497730688879	2.90929829903043	1.90558930482474	3.47668418857512
MXI1	MAX interactor 1; dimerization protein	1.61527484927111	8.83164231140818e-31	5.32124112546965e-28	64.6792707695689	66.5300764022809	67.9427078381532	105.098401052474	109.736536100507	106.881700282105
NAT1	N-acetyltransferase 1 (arylamine N-acetyltransferase)	-1.55463161933981	0.000542150474566322	0.0113738337024965	8.82647766654072	8.66045720857462	8.64158711035726	6.01254981799621	5.41187362570226	5.37305738234337
NBEAL1	neurobeachin-like 1	1.54186504909811	0.0023090032755488	0.0325965476472273	3.84892304803251	4.88538611765748	4.24996087394619	7.17626913760838	7.06338435655037	5.82081216420532
NCOA2	nuclear receptor coactivator 2	1.50082920797351	0.00626317443255394	0.0641783649507211	8.79753839550288	7.41690437862544	8.35825638542752	12.5584709908147	14.1775844278961	10.113990366764
NDNF	neuron-derived neurotrophic factor	1.72146637638104	0.0469762026583899	0.227524932682742	1.93893115953518	2.39828045775913	1.92664892952227	3.49115795883651	3.07435074511725	4.24050116939844
NDRG1	N-myc downstream regulated 1	1.83949961500052	1.340740608611e-48	1.55350582980827e-45	282.100014076849	260.346667470074	262.562582792396	513.248708253951	483.714789136712	483.680518477224
NEDD8-MDP1	NEDD8-MDP1 readthrough	512.334127927344	0.000134924354400608	0.00397036338430493	0	0	0	2.98203075650619	1.75314216043876	0
NHSL2	NHS-like 2	1.86673084597288	0.000735256864104361	0.0140905523460611	4.63028336605415	5.26289322674919	6.09161058598955	9.89161421670345	11.0778258253812	8.8760800874986
NIPAL2	NIPA-like domain containing 2	2.0246331622644	0.013673059419123	0.105619125143718	0.520906878681092	0.643982715509395	0.481662232380569	1.11523101462833	1.32120858467849	0.921848080304009
NLRC5	NLR family; CARD domain containing 5	1.95258805058311	0.000138659818006435	0.00407140904216556	0.723481775945961	0.488538611765748	0.679993739831391	1.23645177708793	0.686012149736906	1.73834209428756
NME3	NME/NM23 nucleoside diphosphate kinase 3	1.83008569922105	0.0116547455309462	0.0952035964927565	0.578785420756769	0.310888207487294	0.963324464761137	0.654592117281846	1.21957715508783	1.47495692848641
NOG	noggin	3.40891139506846	3.23175757821608e-06	0.000190901821179093	12.2991901910813	14.6339520524376	13.3165440716981	47.9549336290182	45.0989468808522	44.1960308214322
NPTX1	neuronal pentraxin I	2.97726832833149	8.42827342678156e-12	1.5673466991063e-09	3.53059106661629	4.88538611765748	3.76829864156563	13.4797487855076	12.3990344100596	10.5090681154657
NRN1	neuritin 1	1.75767723397375	0.0490416508444071	0.233622513178148	8.94223475069208	8.61604460750501	8.89658476279403	14.0616084453137	16.6929623102647	15.7504329149085
OAS3	2'-5'-oligoadenylate synthetase 3; 100kDa	1.72269097857691	4.6624067719555e-09	5.36105596992104e-07	1.41802428085408	1.9985670481326	2.74830803181854	3.70935533126379	3.25220574690089	3.66105380463592
OLIG3	oligodendrocyte transcription factor 3	1.55443810275903	0.00146970206024099	0.0234752523865033	12.4438865462705	12.4355282994918	10.1149068799919	18.4740441988432	18.9034459038614	17.0410202273341
P2RY2	purinergic receptor P2Y; G-protein coupled; 2	-1.50794803664103	0.00159114718902377	0.0246578704817542	3.53059106661629	4.35243490482212	5.18495226621436	2.59412431663546	3.04894288771958	3.02892940671317
P4HA2-AS1	P4HA2 antisense RNA 1	1.57381755406142	0.0275603667491651	0.165990325606827	1.8810526174595	1.68767884064531	1.44498669714171	2.56988016414354	2.71864074154996	2.60751314143134
PANX2	pannexin 2	1.76534799307236	0.0052549638083548	0.0573590723516293	0.868178131135153	0.577363813904975	1.18998904470493	1.21220762459601	1.32120858467849	2.08074280982905
PCDH10	protocadherin 10	1.84140077843419	0.00296726596322901	0.0385642167421213	1.8810526174595	1.93194814652818	1.38832055215576	2.44865940168394	2.84568002853828	4.31951671913879
PCDHGA1	protocadherin gamma subfamily A; 1	2.70950321745842	0.00291803266462072	0.0381492417550709	0.636663962832446	0.377507109091714	0.708326812324366	1.38191669203945	1.32120858467849	1.94905022692848
PCDHGB1	protocadherin gamma subfamily B; 1	1.89314277010767	0.0341618274808779	0.188867450233901	1.27332792566489	1.6432662395757	1.18998904470493	3.15173982394963	3.40465289128687	1.23791027926538
PCSK1N	proprotein convertase subtilisin/kexin type 1 inhibitor	1.64096926247454	0.00535091816325325	0.0579029312450314	0.752421046983799	0.577363813904975	0.878325247282214	1.43040499702329	0.940090723713538	1.21157176268527
PCYT1B	phosphate cytidylyltransferase 1; choline; beta	1.52907907358294	0.00206182904199948	0.0300651799222053	11.4310120599462	11.3918321743558	13.5715417241348	19.6862518234392	16.6167387380717	19.3324711698041
PDXP	pyridoxal (pyridoxine; vitamin B6) phosphatase	1.54139491468028	2.03847059789917e-14	5.03368567477955e-12	33.2512224224764	33.1095940973968	33.461358614203	50.743011165589	51.603358374654	51.5181384307041
PDZK1	PDZ domain containing 1	-1.61687429299095	0.0196657149443344	0.134220509382197	1.24438865462705	2.02077334866741	1.84164971204335	1.09098686213641	0.71142000713457	1.36960286216596
PEX11G	peroxisomal biogenesis factor 11 gamma	-1.67654715889172	0.0404801909471531	0.209171960487518	2.51771658029194	1.84312294438896	1.13332289971899	1.50313745449905	0.736827864532233	1.02720214662447
PFKFB3	6-phosphofructo-2-kinase/fructose-2;6-biphosphatase 3	3.53954148958842	1.96222689891294e-187	2.95570237783256e-183	64.7950278537203	60.778644563766	64.2877414865594	235.241011629102	224.859537969319	211.57730368806
PFKFB4	6-phosphofructo-2-kinase/fructose-2;6-biphosphatase 4	2.22821323074869	1.35224304741204e-46	1.45491693022626e-43	82.9978293365206	79.5207622151428	84.6592206090082	172.08499438765	180.395787523409	198.223675781942
PIK3IP1	phosphoinositide-3-kinase interacting protein 1	1.83482858352368	0.01327478046853	0.103594464793821	0.578785420756769	1.13252132727514	1.33165440716981	1.9152880468617	2.00722073441539	1.68566506112733
PLEKHA2	pleckstrin homology domain containing; family A (phosphoinositide binding specific) member 2	3.02704825335403	2.85745806378254e-23	1.22976830899304e-20	1.82317407538382	1.53223473690166	1.58665205960658	4.6791214309406	3.91281003924013	6.34758249580761
PLOD2	procollagen-lysine; 2-oxoglutarate 5-dioxygenase 2	2.09377709966315	4.63126724306682e-38	3.67161992012187e-35	65.4606310875906	75.945547829039	67.6593771132234	155.501994083176	147.8737300544	134.589819724385
PPFIA4	protein tyrosine phosphatase; receptor type; f polypeptide (PTPRF); interacting protein (liprin); alpha 4	1.65277087017752	0.00114539637357381	0.0198075080031539	22.2832386991356	25.2041511070056	26.7180873608751	39.6149451717976	43.904777583162	39.1390356380502
PPP1R3C	protein phosphatase 1; regulatory subunit 3C	4.29244675269903	2.12546891521768e-56	3.20159382699239e-53	18.6947690904436	20.1189082845349	20.7398090648574	85.0969752466399	86.7678330130198	83.8354982745046
PRAME	preferentially expressed antigen in melanoma	-1.51951574020182	6.42358380421362e-05	0.00222945720836105	2.86498783274601	2.22063005348067	2.71997495932556	1.64860236945057	1.62610287345044	1.8173576440279
PRRX2	paired related homeobox 2	1.53042156375111	0.0189100540489804	0.130781517052246	3.32801616935142	2.82020016792045	2.52164345187474	3.07900736647387	4.87830862035133	5.32038034918314
PRSS53	protease; serine; 53	1.95791233392011	0.000304409082190808	0.00749234314549042	1.21544938358921	1.68767884064531	1.81331663955038	2.93354245152234	3.32842931909388	3.00259089013306
PSMB8	proteasome subunit beta 8	1.54219195513093	0.00221466198943775	0.0315605047747406	0.3762105234919	1.6654725401105	0.708326812324366	1.52738160699097	1.62610287345044	1.31692582900573
PTCD1	pentatricopeptide repeat domain 1	1.65661429096254	0.00013398951587202	0.00395741975996124	11.0258622654164	16.4104560952222	12.5232180418948	24.0986875769687	19.309971622224	22.8881709081195
PTPRB	protein tyrosine phosphatase; receptor type; B	1.58829711619201	5.02155488965782e-08	4.61217568920217e-06	3.58846960869197	3.81948369198675	4.0232962940024	6.7156302402619	5.66595219967889	5.76813513104509
RAB11FIP5	RAB11 family interacting protein 5 (class I)	1.60254092291151	1.25986020948077e-16	3.51431006211276e-14	25.263983616033	27.7356693679736	28.1347409855238	40.1968048316037	44.5653818755013	45.3549255509573
RAB20	RAB20; member RAS oncogene family	2.40973653097831	1.05933356838288e-34	7.25306433661423e-32	29.3444208323682	27.5802252642299	27.7097448981292	66.7441518102563	63.0368942036024	74.1429241730225
RAB3A	RAB3A; member RAS oncogene family	1.98403142668354	3.13222255445132e-07	2.44876463944963e-05	5.15119024473524	3.81948369198675	5.15661919372138	8.8733598120428	9.78202509810033	9.29749635278044
RAB43	RAB43; member RAS oncogene family	1.63551190007354	0.000406534517206133	0.00923624348819908	14.7011496872219	9.45988402782766	10.3132383874428	20.6075296181322	19.767313055382	15.9348025309693
RASAL1	RAS protein activator like 1 (GAP1 like)	-1.94972938222701	0.00978274707351345	0.0856729762606588	1.07075302840002	1.3101717315536	1.21832211719791	0.557615507314165	0.838459294122886	0.447754781861947
RCCD1	RCC1 domain containing 1	1.84509958287171	2.64337416323327e-07	2.09563921162014e-05	1.53378136500544	1.95415444706299	2.0116481470012	3.68511117877187	2.87108788593594	3.63471528805581
RCOR2	REST corepressor 2	1.60264798919625	7.88772815099188e-14	1.80019468391501e-11	50.4990279610281	52.1848062567958	46.7779026859011	79.1571578861195	76.5538743391592	83.9145138242449
RELL2	RELT-like 2	2.20247876045057	1.05798564925017e-07	9.05479422423595e-06	3.15438054312439	2.642549763642	2.49331037938177	6.73987439275382	5.15779505172563	6.34758249580761
RIMKLA	ribosomal modification protein rimK-like family member A	2.06365423776929	0.00385931393229551	0.0459911754447525	5.81679347860553	5.81805074011936	4.16496165646727	11.2735309087429	9.50253866672604	11.8523324610515
RN7SL1	RNA; 7SL; cytoplasmic 1	-1.53743817846119	0.0486762624976501	0.232664307994706	116.654201553527	56.6038600632223	126.620500971104	81.5573289828196	51.222240513689	62.2379146788107
RNA5-8S5	RNA; 5.8S ribosomal 5	-3.40868018589684	0.00702806585138156	0.0688768743782436	33.1644046093629	16.2550119914785	58.9894569303732	15.3707926798774	6.86012149736906	9.56088151858158
RNASE4	ribonuclease; RNase A family; 4	4.55327874999987	5.46883234901414e-08	4.96247118513253e-06	0.231514168302708	0.0444126010696134	0.424996087394619	0.581859659806085	1.32120858467849	1.18523324610515
RNF208	ring finger protein 208	1.77823916975094	0.0460834975916653	0.225425032892666	0.839238860097315	1.02148982460111	1.5583189871136	1.67284652194249	1.80395787523409	2.60751314143134
SAP30	Sin3A-associated protein; 30kDa	1.5910079257243	1.63548455140195e-07	1.34619146435889e-05	18.087044398649	18.1869601380067	17.1131757857567	26.9594975710153	27.6183409912599	30.3946481334522
SCAND2P	SCAN domain containing 2 pseudogene	1.88925527675988	4.49085433773127e-05	0.00166205746656624	2.86498783274601	2.55372456150277	3.39996869915696	4.77609804090828	5.48809719789525	6.37392101238772
SEMA4B	sema domain; immunoglobulin domain (Ig); transmembrane domain (TM) and short cytoplasmic domain; (semaphorin) 4B	1.78612707724423	8.1384971796308e-32	5.10792429236578e-29	36.3187851524872	34.4863847305548	39.2696384752628	65.2167702032654	68.3979521145093	62.8173620435732
SERF1A	small EDRK-rich factor 1A (telomeric)	1599.52311916532	0.000279899961301948	0.00703861956108721	0	0	0	1.72133482692633	13.0850465597965	0
SERF1B	small EDRK-rich factor 1B (centromeric)	-1.53042463126372	0.0253726618434272	0.157603466122699	31.2833519919034	26.4032913358852	28.8147347253552	21.8439813952201	7.64776507669662	27.0233180111975
SGPP2	sphingosine-1-phosphate phosphatase 2	1.7435325337539	0.00705235776271856	0.069025123443684	0.665603233870284	0.732807917648622	0.481662232380569	1.11523101462833	1.32120858467849	0.86917104714378
SH2B2	SH2B adaptor protein 2	1.56091261822065	0.0034406902009117	0.0421701517464059	8.33451005889747	9.9040100385238	10.3415714599357	12.1948087034359	16.6929623102647	15.7504329149085
SHISA3	shisa family member 3	2.27760757593132	0.0024826300065173	0.0342139577201922	4.3698299267136	4.81876721605306	5.83661293355277	11.855390568549	11.8908772621064	10.4827295988856
SLC16A3	solute carrier family 16 (monocarboxylate transporter); member 3	1.59491389458655	8.57903648141975e-18	2.6372658473393e-15	84.734185598791	83.7399593167561	76.8109595284542	141.149455807959	127.522036278872	122.553117647273
SLC2A1	solute carrier family 2 (facilitated glucose transporter); member 1	2.43684163078526	2.75478741026682e-133	8.29907255216983e-130	618.056011555116	580.739171586265	616.867654317044	1435.37504828414	1495.73515714303	1493.07782789353
SLC2A3	solute carrier family 2 (facilitated glucose transporter); member 3	1.70075471550592	4.44201394906028e-43	3.93588565380558e-40	1386.50941469388	1411.09936748429	1386.5355685887	2388.99454240133	2399.56886835011	2327.6927412842
SLC7A5P1	solute carrier family 7 (amino acid transporter light chain; L system); member 5 pseudogene 1	1.83017644315551	0.0214620274477749	0.14166631001132	0.578785420756769	0.888252021392269	0.651660667338417	1.13947516712025	2.00722073441539	0.763816980823322
SLC7A5P2	solute carrier family 7 (amino acid transporter light chain; L system); member 5 pseudogene 2	1.82008034388889	0.00127937817111741	0.021200520782774	0.954995944248669	1.28796543101879	0.963324464761137	2.20621787676474	1.75314216043876	1.92271171034836
SLC8A2	solute carrier family 8 (sodium/calcium exchanger); member 2	1.50945385270951	0.0215724533228178	0.142083893485616	6.80072869389203	6.17335154867627	5.66661449859493	8.89760396453472	10.3918136756442	8.84974157091849
SMAD7	SMAD family member 7	1.58687152651031	4.5724392377066e-14	1.0761664412121e-11	27.4344289438708	24.7822313968443	32.1863703520192	45.0698794824797	42.5835689984835	46.0924040152005
SNHG10	small nucleolar RNA host gene 10	-1.51484091484639	0.0209041205914531	0.139759772955641	3.18331981416223	4.35243490482212	2.74830803181854	2.18197372427282	2.33752288058501	2.29145094246997
SSR4P1	signal sequence receptor; delta pseudogene 1	-1.97636505963538	0.0418134150247755	0.212830590791621	1.59165990708111	1.51002843636686	0.764992957310315	1.01825440466065	0.457341433157938	0.474093298442062
ST3GAL1	ST3 beta-galactoside alpha-2;3-sialyltransferase 1	1.76063230452078	5.39425972651423e-05	0.00193173379697735	2.28620241198924	1.77650404278454	1.35998747966278	2.93354245152234	3.68413932266116	2.92357534039271
STBD1	starch binding domain 1	1.67130285474115	1.83368801876878e-06	0.000120615033304429	12.2123723779678	11.3474195732862	11.7582250845845	16.2678263220785	21.2409687844464	21.5185680459536
STC1	stanniocalcin 1	1.82293557961684	6.73516008733148e-37	4.83103411407019e-34	47.0841939785631	52.7177574696311	48.1095570930709	90.2124914224351	89.5118816119675	90.1567422537321
STC2	stanniocalcin 2	1.62951338270239	1.71545529095543e-17	4.96921212455032e-15	37.5342345360765	38.4613125262852	36.1813335735286	66.1622921504502	59.4797941679295	57.1809194954287
STRC	stereocilin	3.62367985324581	0.0358616385346287	0.193614287185345	0.694542504908123	0.177650404278454	0.283330724929746	0.848545337217207	1.57528715865512	1.76468061086767
SYDE1	synapse defective 1; Rho GTPase; homolog 1 (C. elegans)	1.68669997621742	1.28041100100133e-17	3.78173155060452e-15	16.9294735571355	17.5651837230321	18.0765002505178	28.0747285856436	29.3968910090963	31.2374806640159
SYT12	synaptotagmin XII	2.34359971033741	0.0103289352748573	0.0885513671287283	0.752421046983799	0.13323780320884	0.849992174789239	1.55162575948289	1.14335358289484	1.31692582900573
SYT13	synaptotagmin XIII	-1.60728791578232	0.0245210376367762	0.154350350991542	2.48877730925411	4.26360970268289	3.25830333669208	2.0365088093213	2.413746452778	1.79101912744779
TCP11L2	t-complex 11; testis-specific-like 2	1.51256038648387	0.00432370749714278	0.050021510007267	3.35695544038926	4.33022860428731	5.49661606363708	7.00656007016494	7.08879221394803	5.84715068078543
TET1	tet methylcytosine dioxygenase 1	1.61143078704021	2.17909037242841e-11	3.8167021255685e-09	64.5345744143797	69.7944025808975	69.0760307378721	114.238446541928	113.954240428519	99.6122697059932
TFRC	transferrin receptor	1.70710915175268	3.06143064272678e-30	1.77362806813052e-27	143.538784347679	162.328056909437	153.338588331979	260.115512085812	275.395766333271	248.609257999701
TMED8	transmembrane p24 trafficking protein family member 8	1.83069259707768	0.0240495074353491	0.152658124946761	0.839238860097315	0.866045720857462	0.821659102296264	1.76982313191018	1.65151073084811	1.21157176268527
TMEM100	transmembrane protein 100	-1.66318419301502	0.00448012357515752	0.0512018978851272	7.66890682502719	8.66045720857462	8.0465925880048	5.50342261566589	4.75126933336302	4.39853226887913
TMEM121	transmembrane protein 121	1.5611623449618	0.0492953475489068	0.234310509701344	0.434089065567577	0.799426819253042	0.764992957310315	0.751568727249526	1.14335358289484	1.2642487958455
TMEM86A	transmembrane protein 86A	-1.90471885572704	0.000523488428554178	0.0111374381346209	2.37302022510275	2.70916866524642	2.29497887193095	1.21220762459601	1.27039286988316	1.39594137874607
TNFAIP2	tumor necrosis factor; alpha-induced protein 2	1.90284697796824	1.56182064707947e-08	1.61134961691493e-06	1.79423480434598	0.954870922996689	1.44498669714171	2.06075296181322	2.23589145099436	3.55569973831546
TNFRSF25	tumor necrosis factor receptor superfamily; member 25	1.55157119375569	0.00552590944866231	0.0594124011600288	2.40195949614059	2.3316615561547	2.97497261176234	3.73359948375571	4.49719075938639	3.71373083779615
TNIP1	TNFAIP3 interacting protein 1	1.53287020168503	1.94976031184807e-20	6.99267608984941e-18	70.8433355006285	66.9297898119074	63.4377493117702	106.456073592022	103.740281754659	98.189989810667
TRIM71	tripartite motif containing 71; E3 ubiquitin protein ligase	2.12800912321908	1.03764890306679e-05	0.000483904192783127	7.87148172229206	8.81590131231827	7.819928008061	19.3225895360604	19.8181287701773	13.0375657071567
TUBB4A	tubulin; beta 4A class IVa	-1.66324106362371	0.0079608261700498	0.0748993907554404	1.21544938358921	0.910458321927075	1.27498826218386	0.581859659806085	0.838459294122886	0.605785881342635
TYW1B	tRNA-yW synthesizing protein 1 homolog B (S. cerevisiae)	-1.75830825673606	0.00301733018181523	0.0389535569841815	5.03543316058389	4.99641762033151	4.24996087394619	3.44266965385267	2.6932328841523	1.97538874350859
UGT8	UDP glycosyltransferase 8	1.58048189438593	0.0183353059182181	0.128219458238681	2.31514168302708	2.93123167059449	2.77664110431151	4.8003421934002	4.4209671871934	3.47668418857512
VEGFA	vascular endothelial growth factor A	1.8451926747379	1.63551316789479e-49	2.23961225890902e-46	103.457893960272	104.880357425892	115.457270408872	199.092980263649	200.442587010165	197.82859803324
VIM-AS1	VIM antisense RNA 1	1.81972928058824	0.0195947350533066	0.134086990191924	0.665603233870284	0.444126010696134	0.538328377366518	1.13947516712025	0.686012149736906	1.15889472952504
WNT2B	wingless-type MMTV integration site family; member 2B	-2.02463287548933	0.0383574491797614	0.202043964489089	0.781360318021638	1.02148982460111	1.07665675473304	0.484883049838404	0.355710003567285	0.57944736476252
ZBED6	zinc finger; BED-type containing 6	2.98872766079375	0.000410375020620853	0.00930945622833118	1.62059917811895	1.06590242567072	2.66330881433962	6.03679397048813	6.09788577543917	3.81908490411661
ZFHX4	zinc finger homeobox 4	-1.58095487562634	0.0176606342317213	0.124717362134279	1.15757084151354	1.04369612513592	1.24665518969088	1.01825440466065	0.381117860964948	0.763816980823322
ZNF204P	zinc finger protein 204; pseudogene	-1.50511955932025	0.00313046039685229	0.0398029280479803	4.65922263709199	6.86174686525527	5.24161841120031	4.4366799060214	3.43006074868453	3.29231457251432
ZNF296	zinc finger protein 296	2.22982040971825	3.2247327396049e-06	0.000190901821179093	2.83604856170817	2.28724895508509	3.71163249657968	5.64888753061741	5.92003077365553	8.08592459009517
ZNF354C	zinc finger protein 354C	1.6834406890364	0.00587569191751958	0.0615904992022251	2.43089876717843	3.24211987808178	2.83330724929746	5.91557320802853	4.19229647061443	4.24050116939844
ZNF395	zinc finger protein 395	1.83874817291765	1.84310659436254e-37	1.38813573154414e-34	36.7818134890927	35.2413989487383	38.9013085328542	70.792925276407	71.1165928560593	61.8691754466891
ZNF547	zinc finger protein 547	-1.52922790075143	0.0399847095664995	0.207972955870229	3.0096841879352	2.70916866524642	3.65496635159373	2.13348541928898	1.98181287701773	2.00172726008871
ZNF836	zinc finger protein 836	1.67907876340488	0.0125480598903521	0.0997421773764502	1.07075302840002	1.77650404278454	1.95498200201525	2.95778660401427	3.09975860251491	2.02806577666882
ZSCAN16-AS1	ZSCAN16 antisense RNA 1	-1.62777641638248	0.0275222507951911	0.165976184929456	4.25407284256225	4.19699080107847	2.88997339428341	3.12749567145771	1.7277343030411	2.10708132640916
