# Supplementary material for: ATAD2 is a driver and a therapeutic target in ovarian cancer that functions by upregulating CENPE
Source: Cell Death Dis. 2023 Jul 21;14(7):456. doi: 10.1038/s41419-023-05993-9 (PMC10362061; doi:10.1038/s41419-023-05993-9)
Supplement: Supplementary file 3 — Supplementary Table 2 [file 41419_2023_5993_MOESM3_ESM.csv]

Gene_symbol	NAME	Foldchange	PValue	FDR	C1	C2	C3	D1	D2	D3
AARS	alanyl-tRNA synthetase	1.97077893903646	5.88679072638959e-66	2.27365971055401e-63	137.043162718203	139.024056579965	139.460492305646	275.817299782527	287.183840841523	256.046559785754
AATK	apoptosis-associated tyrosine kinase	2.40965031860163	0.00110943683507316	0.00639550212273515	0.881063683897336	0.737947598907871	0.672971937629322	2.20653839826021	1.67419761062059	1.66435937813166
ABLIM3	actin binding LIM protein family; member 3	1.50307133977117	8.4420675095174e-08	1.51204355405304e-06	26.7339894942563	28.9644432571339	26.9447610412355	41.53195607392	41.3597550567396	41.325286832019
ABTB2	ankyrin repeat and BTB (POZ) domain containing 2	2.11026332081555	9.77382489903939e-31	1.42935072285661e-28	22.2531513304356	19.529256099669	23.7869696415903	49.9413190806228	46.5945701209336	41.9494215988184
ACBD4	acyl-CoA binding domain containing 4	1.51981170137458	0.00281033148245618	0.0137441633507264	8.50855786163713	8.11742358798658	9.39572359074784	14.7102559884014	14.3839513025149	10.4968119870803
ACTG1P20	actin gamma 1 pseudogene 20	-3.06890527604861	0.0284378973977939	0.0864458263780845	1.18314266123357	1.10692139836181	1.16475912281998	0.294205119768028	0.77814818521802	0.0567395242544883
ACVRL1	activin A receptor type II-like 1	2.0806631117036	0.000889403848869493	0.00529948187322831	0.855890435785984	2.42468496784015	1.34594387525864	3.33432469070432	3.41913596535191	2.87480256222741
ADAM19	ADAM metallopeptidase domain 19	-1.58808955101549	5.21705804076039e-10	1.33647185829887e-08	38.3388568735898	36.6074719601083	35.2792596534141	24.7867813404564	25.3723468877148	19.3481777707805
ADAMTS15	ADAM metallopeptidase with thrombospondin type 1 motif; 15	-1.6098313040452	5.30351861342565e-05	0.000465270243879036	13.6690737244644	14.9434388778844	14.8312661639077	9.46359801920491	10.6111116166094	6.96004830855057
ADAMTS2	ADAM metallopeptidase with thrombospondin type 1 motif; 2	1.79054848045201	0.000701256786110965	0.00432025806510817	3.87668020914828	3.95329070843502	4.32255052246526	6.86478612792066	6.17802498567034	8.70006038568821
ADAMTS6	ADAM metallopeptidase with thrombospondin type 1 motif; 6	-1.85270241920528	6.35951904323249e-08	1.17537957482467e-06	13.9711527018006	14.0737149220287	15.0124509163464	9.2919783660069	7.30987689144201	6.67635068727813
ADAMTSL3	ADAMTS-like 3	-1.58825857387074	8.56682670497203e-12	2.80526327515204e-10	45.7146185702161	54.1600827055598	57.4355665230564	34.0787597064633	33.4603719643749	31.528262310744
ADAT1	adenosine deaminase; tRNA-specific 1	-1.6145054383324	1.85839604110476e-05	0.000186495799914463	16.211571783711	20.0827167988499	16.7984149046704	11.1797945511851	10.9412350891261	10.7615964336013
ADCYAP1R1	adenylate cyclase activating polypeptide 1 (pituitary) receptor type I	-1.7321839837851	0.0212923333977709	0.0691817122456046	2.64319105169201	2.37197442506101	2.82130543083062	1.44650850552614	1.57987661847295	1.49414080536819
ADD2	adducin 2 (beta)	1.51509486463869	0.00143209781229714	0.00791041046814512	0.931410180120041	0.817013413076571	1.00945790644398	1.0297179191881	1.27333339399312	1.79675160139213
ADGRE1	adhesion G protein-coupled receptor E1	2.76771143986019	0.00041833708761316	0.00273855347706085	1.28383565367898	1.60767155476358	1.26829326707065	3.26077341076231	4.29160514271757	3.97176669781418
ADGRG2	adhesion G protein-coupled receptor G2	-2.21328490519531	0.0287465572510831	0.0871948030352526	1.98868660079684	1.87122426865924	2.66600421445462	1.17682047907211	0.377283968590555	1.38066175685922
ADGRL3	adhesion G protein-coupled receptor L3	-2.37733506188935	1.91448772648619e-11	6.02044438915688e-10	5.36190184771808	8.09106831659701	7.8944784991132	3.21173922413431	3.25407422909354	2.53436541670048
ADM2	adrenomedullin 2	2.70233500954459	1.28671977567621e-33	2.28021882129538e-31	8.23165213241226	10.4103321988789	7.79094435486253	24.4925762206884	21.1986429851818	25.6840913125317
ADORA2A	adenosine A2a receptor	1.50912537763259	0.0252505937488708	0.0788783782313146	1.83764711212873	2.58281659617755	1.9153816686373	2.0839529316902	2.94753100461371	4.48242241610458
AGER	advanced glycosylation end product-specific receptor	-1.55117339900783	0.0287996367249202	0.0873257108512723	2.0138598489082	1.92393481143838	2.56247007020396	1.42199141221214	1.48555562632531	1.28609588310174
AGPAT4	1-acylglycerol-3-phosphate O-acyltransferase 4	1.5350439289048	3.3825157526797e-16	1.79404347826107e-14	59.8368107606848	65.2556519605674	69.9114309052615	106.870009755736	103.092844417369	89.4971429240796
AIM1	absent in melanoma 1	-1.65441872307339	0.0156162811193343	0.0540257332339305	8.00509289941009	10.4366874702685	8.38626568430386	4.60921354303244	4.81037059952958	6.77091656103561
AK5	adenylate kinase 5	1.67103949094712	0.0300970219926983	0.0903270456816128	2.66836429980336	2.79365876729408	2.40716885382796	4.1924229566944	3.654938445721	5.29568893041891
AKNA	AT-hook transcription factor	1.91578444738641	1.98961240924005e-17	1.23841040166871e-15	7.04850947117869	6.93143637545607	7.04032180904521	12.8469568965372	10.8940745930523	16.3977225095471
AKR1B1	aldo-keto reductase family 1; member B1 (aldose reductase)	1.61782270259672	4.24794952008046e-27	5.16023093717516e-25	224.797105634378	203.436339856066	206.835336676766	344.857434554757	344.389522579066	338.243217255756
AKR1C1	aldo-keto reductase family 1; member C1	-1.59917498413588	4.72867540962906e-25	5.3155252011375e-23	266.232272025664	251.930039212869	246.695982213272	160.905683419797	162.184945997865	155.23933836028
AKR1C2	aldo-keto reductase family 1; member C2	-1.76180185338614	2.36403984067459e-22	2.18463387239763e-20	96.5394065070367	94.3518715746492	84.8203476773572	53.6924343576652	51.2398789842048	51.5762275473299
ALDH3A1	aldehyde dehydrogenase 3 family; member A1	-2.41096181930153	1.81552025969897e-33	3.17990484556344e-31	97.6470294239362	92.6914894771065	90.3076573226425	35.1820289055934	37.0209894179482	44.1055235204889
ALDH5A1	aldehyde dehydrogenase 5 family; member A1	-1.60252823611345	1.1676283275964e-07	2.04749540146503e-06	22.7314430445513	26.3816266609564	25.8576525266036	13.5579526026433	16.1288896572462	17.040770451098
ALDOC	aldolase C; fructose-bisphosphate	2.84867811846227	3.51845834557415e-68	1.39469836998377e-65	9.46514128986853	11.4908983258511	10.0686955283772	30.2786102427929	28.0369149158856	30.0152083306243
ALOX5AP	arachidonate 5-lipoxygenase-activating protein	4.60827749825544	0.000848302901344115	0.00508273134564296	0.402771969781639	0.184486899726968	0.310602432751995	0.956166639246092	1.2261728979193	1.98588334890709
ALOXE3	arachidonate lipoxygenase 3	-2.23816484981426	0.00151361495465619	0.00826670850688406	4.05289294592775	3.61067218037065	4.45196820277859	1.34844013227013	2.68814827620771	1.38066175685922
ALX1	ALX homeobox 1	1.52657802689301	0.0115788627341372	0.0428847822385811	1.96351335268549	2.42468496784015	3.23544200783328	3.04011957093629	3.70209894179482	4.8606859111345
AMBP	alpha-1-microglobulin/bikunin precursor	-1.86096145779763	0.0149637344208439	0.0521736214027365	3.57460123181205	2.68823768173581	3.05425725539461	2.35364095814423	0.872469177365659	1.77783842664063
AMN1	antagonist of mitotic exit network 1 homolog	1.52098942695961	2.02864581953654e-16	1.10715550651011e-14	47.4515726898994	41.6940393382947	44.8044009244752	64.3083357626282	70.0097564215849	69.4113513379907
AMTN	amelotin	-2.87043589571174	5.77086825786431e-45	1.4987342856588e-42	67.8670769082063	63.4107829632977	67.1936596186815	22.3350720090562	24.287655478017	22.5255911290319
ANGPT2	angiopoietin 2	2.04253029262463	0.000892654595775389	0.00531464670994651	2.03903309701955	2.02935589699664	1.39771094738398	4.92793575611447	4.55098787112357	1.74001207713764
ANK3	ankyrin 3; node of Ranvier (ankyrin G)	-2.51678398756201	0.00198114122226748	0.0103870275777985	2.92009678091689	3.87422489426632	4.32255052246526	2.52526061134224	1.67419761062059	0.245871271769449
ANKRD18A	ankyrin repeat domain 18A	-1.66896985684726	0.00100595795464675	0.0058886972259823	5.21086235904996	4.82301466429073	5.09905660434525	3.26077341076231	3.72567918983173	2.11827557216756
ANKRD20A19P	ankyrin repeat domain 20 family; member A19; pseudogene	-1.58575615721027	0.00483095341820332	0.0213773946352517	7.50162793718304	10.1994900277624	9.8098601677505	5.73699983547655	6.74395093855618	4.879599085886
ANKRD26	ankyrin repeat domain 26	-1.54451713879414	0.00209013077090501	0.0107974893205907	6.29331202783812	7.82751560270134	8.46391629249186	4.92793575611447	6.39024721800253	3.34763193101481
ANKRD29	ankyrin repeat domain 29	1.64980321156023	0.000959169723369901	0.00565478416560502	8.25682538052361	7.74844978853264	7.99801264336386	12.2095124703732	12.3796302193776	14.9981475779364
ANKRD33	ankyrin repeat domain 33	8.51588131393782	5.16642826845434e-10	1.32801892504655e-08	0.10069299244541	0.158131628337401	0.103534144250665	1.47102559884014	0.660246945033472	1.02131143658079
ANKRD34B	ankyrin repeat domain 34B	-2.21279543946988	0.00050823745905764	0.00325215838818404	4.50601141193209	5.19198846374466	7.14385595329588	2.94205119768028	2.71172852424462	1.9669701741556
ANXA10	annexin A10	-2.43800970775499	0.0448779108137182	0.122404209401092	3.72564072048017	2.66188241034625	2.1483334932013	0.784546986048076	0.636666696996562	2.06153604791308
ANXA8	annexin A8	-5.0322512248792	0.0090708879964084	0.0352787983191066	1.18314266123357	2.92543512424192	3.05425725539461	0.907132452618087	0.518765456812014	0
AOX1	aldehyde oxidase 1	-1.67373560844649	0.000283255047269364	0.00196439722698823	23.9397589538962	25.2219947198154	21.0691983550103	15.5928713477055	15.0677784955853	11.3289916761462
AP4B1	adaptor-related protein complex 4; beta 1 subunit	-1.55759559877389	6.5252687009142e-05	0.000556569209750117	10.2706852294318	12.5451091814338	11.2593381872598	7.94353823373677	7.45135837966347	6.50613211451466
AP5S1	adaptor-related protein complex 5; sigma 1 subunit	-1.67224669507891	0.000140710790648633	0.0010709372046373	19.8113462636344	15.2333468631696	16.2807441834171	12.4546834035132	10.705432608757	7.58418307534994
APBA1	amyloid beta (A4) precursor protein-binding; family A; member 1	-1.92631427137551	1.41638325292247e-07	2.41619263179741e-06	11.6552138755562	11.7544510397468	12.8641174231451	7.72288439391074	6.41382746603944	4.74720686262552
APEX2	APEX nuclease (apurinic/apyrimidinic endonuclease) 2	-1.57627462714394	1.7256815490969e-05	0.000174807943335889	15.6829335733726	14.8907283351052	15.6077722457877	11.1307603645571	9.50283995887461	8.70006038568821
APLF	aprataxin and PNKP like factor	1.55024967815791	0.00011076101598038	0.000874463808052486	3.70046747236881	3.50525109481238	3.62369504877327	4.85438447617247	5.80074101707979	6.10895544473324
APLN	apelin	-2.52565100322291	0.012374443196222	0.0451541273897024	1.4852216385698	1.31776356947834	1.47536155557197	1.0542350125021	0.424444464664375	0.226958097017953
APOE	apolipoprotein E	2.06071617709372	3.136099588988e-06	3.88159968027331e-05	1.18314266123357	1.21234248392007	0.95769083431865	1.42199141221214	1.72135810669441	3.66915590179025
APOL3	apolipoprotein L; 3	1.59946161830748	0.0221607488464827	0.0712806662128055	4.73257064493426	3.37347473786455	3.70134565696127	6.32541007501261	6.88543242677763	5.69286560020033
APOL6	apolipoprotein L; 6	1.54893121518445	0.00062311545185876	0.00390919952159454	18.9051093316257	19.5029008282794	18.0149410996157	29.0772726704068	31.8804953459019	26.4595314773431
APOLD1	apolipoprotein L domain containing 1	-2.49526513773245	1.74096395299501e-07	2.91055938112805e-06	2.19007258568766	1.23869775530964	1.21652619494531	0.735512799420071	0.589506200922743	0.548482067793387
AQP1	aquaporin 1 (Colton blood group)	-1.9091235712626	0.011498996626842	0.0426834367151606	1.98868660079684	2.53010605339841	2.84718896689328	0.661961519478064	1.15543215380858	2.00479652365859
AQP3	aquaporin 3 (Gill blood group)	-2.76118038553044	7.52126295648164e-06	8.39091491503633e-05	1.23348915745627	1.13327666975137	1.21652619494531	0.490341866280047	0.495185208775104	0.321523970775434
AR	androgen receptor	-4.14920118085326	7.87447202059924e-08	1.42392763560968e-06	0.956583428231394	1.15963194114094	1.9930322768253	0.220653839826021	0.565925952885833	0.208044922266457
ARC	activity-regulated cytoskeleton-associated protein	-2.60375784948496	1.07846890636308e-08	2.29448829612246e-07	0.704850947117869	1.21234248392007	1.11299205069465	0.686478612792066	0.565925952885833	0
ARHGAP22	Rho GTPase activating protein 22	1.78620278675584	1.04362163133604e-13	4.16978053920816e-12	27.4388404413742	27.4094822451495	27.4624317624889	45.9450328704404	49.1883974049936	51.8599251686023
ARHGDIB	Rho GDP dissociation inhibitor (GDI) beta	-3.27496021680424	0.0023156235101219	0.0117600259382894	1.18314266123357	0.975145041413972	1.16475912281998	0.269688026454026	0.377283968590555	0.359350320278426
ARHGDIG	Rho GDP dissociation inhibitor (GDI) gamma	-1.97902764959594	0.0181041075861693	0.0608302860964686	1.98868660079684	2.18748752533404	1.26829326707065	0.907132452618087	0.754567937181111	1.07805096083528
ARHGEF2	Rho/Rac guanine nucleotide exchange factor (GEF) 2	1.93048780179345	3.25138361291156e-58	1.08834647469526e-55	68.0936361412084	67.3113631289536	68.2031175251255	126.361098940368	130.045067923557	136.572034880553
ARHGEF26	Rho guanine nucleotide exchange factor (GEF) 26	-1.6550463467443	0.000705041516833708	0.00434002467023545	4.32979867515262	6.93143637545607	5.17670721253324	3.89821783692638	3.72567918983173	2.34523366918552
ARID5A	AT rich interactive domain 5A (MRF1-like)	1.53183974863795	0.00144089648940162	0.00795026513547861	10.0189527483183	10.7265954555537	8.43803275642919	12.6998543366532	14.5725932868102	17.4001207713764
ARMCX5	armadillo repeat containing; X-linked 5	-1.52577898926246	0.0154389566216273	0.0535531144179974	9.13788906442095	8.69723955855705	9.03335408587051	5.36924343576652	8.91333375795187	3.36654510576631
ARNT2	aryl-hydrocarbon receptor nuclear translocator 2	-1.54840277552568	0.000190253796106468	0.00138577994717201	20.138598489082	21.1896381972117	23.5022507449009	15.1025294814255	13.8651858457029	12.9176983552718
ARSG	arylsulfatase G	-1.73914228501022	0.0191952918575245	0.0637430955136447	1.46004839045844	1.00150031280354	0.854156690067985	0.392273493024038	1.13185190577167	0.397176669781418
ARVCF	armadillo repeat gene deleted in velocardiofacial syndrome	1.50405481140806	1.42572235887609e-13	5.66639997143813e-12	24.6446099010141	26.7506004604103	28.4977732049955	42.1203663134561	41.7134587772933	36.4267745713815
ASB2	ankyrin repeat and SOCS box containing 2	4.41928631234439	5.44768120624007e-07	8.15690079618232e-06	0.629331202783812	0.474394885012203	0.517670721253324	2.30460677151622	1.53271612239913	3.34763193101481
ASB3	ankyrin repeat and SOCS box containing 3	1.97794718968954	1.89704288618281e-05	0.000189742078317209	14.3487514234709	7.0632127324039	8.38626568430386	15.8380422808455	17.0249390826488	26.0623548075616
ASB9	ankyrin repeat and SOCS box containing 9	-1.89438378904428	0.000788447364749593	0.00478307799243782	1.91316685646279	1.10692139836181	1.63066277194797	1.0297179191881	0.990370417550208	0.472829368787403
ASNS	asparagine synthetase (glutamine-hydrolyzing)	2.55042169619732	5.02558054949219e-75	2.44194580054841e-72	17.4450609411673	16.4720446184793	15.0901015245344	38.7124903428097	40.2514833990049	45.9022751218811
ASRGL1	asparaginase like 1	-1.61421496473624	3.62793777985809e-20	2.65279741640788e-18	66.4573750139705	63.6216251344143	64.5794224763522	39.8647937285678	40.8645698479645	39.8689723761538
ATOH8	atonal bHLH transcription factor 8	2.09065506142404	0.0162133944066306	0.055656873278732	1.68660762346062	1.37047411225747	1.6824298440733	3.1381879441923	3.395555717315	3.3854582805178
ATP1A1-AS1	ATP1A1 antisense RNA 1	1.74462536540613	0.0116588432245656	0.0431173963888119	1.91316685646279	2.18748752533404	1.44947801950931	2.45170933140024	2.78246926835535	4.42568289185009
ATP5S	ATP synthase; H+ transporting; mitochondrial Fo complex; subunit s (factor B)	-1.59860872290831	0.000114202338381026	0.000896419918203957	8.70994384652795	7.16863381796217	7.45445838604787	5.09955540931249	5.44703729652614	4.08524574632316
ATP6AP1L	ATPase; H+ transporting; lysosomal accessory protein 1-like	1.60040821487991	0.0497595425858215	0.132098694037756	0.906236932008689	1.02785558419311	1.11299205069465	2.52526061134224	0.872469177365659	1.49414080536819
ATXN2	ataxin 2	1.51130390202	1.02517966805435e-10	2.95829144442579e-09	63.3107190000515	71.1065222090512	71.1538406362695	97.9703048827534	99.2492639873529	113.365569460468
ATXN7L2	ataxin 7-like 2	-1.60186403974184	0.000510035928575405	0.00326089609173655	8.1057858918555	6.509752033223	9.44749066287317	5.83506820873256	4.43308663093902	4.76612003737702
AVPI1	arginine vasopressin-induced 1	1.68989135297517	3.05808337533901e-10	8.13849997928118e-09	19.4337475419641	16.0503602762462	18.6620295011823	29.0282384837788	30.3713594715397	32.0956575532889
AXIN2	axin 2	-1.56091996414362	0.000184675455781516	0.00135164559643604	4.12841269026181	5.85087024848383	4.29666698640259	3.1627050375063	3.11259274087208	2.87480256222741
B3GALNT1	beta-1;3-N-acetylgalactosaminyltransferase 1 (globoside blood group)	-1.50045416032428	0.000168580528215451	0.00125090073719672	30.0568582449548	36.1857876178752	33.9591993142181	22.6537942221382	23.0850628281346	21.0503634984152
B3GALT5	UDP-Gal:betaGlcNAc beta 1;3-galactosyltransferase; polypeptide 5	-2.56239259341319	0.000467491273997879	0.00301835450502789	4.35497192326398	4.79665939290116	3.59781151271061	1.61812815872416	2.07506182724805	1.28609588310174
B3GALT5-AS1	B3GALT5 antisense RNA 1	-1.68020404227559	0.028035017114266	0.0855360467474555	2.08937959324225	1.84486899726968	2.25186763745196	1.22585466570012	1.08469140969785	1.36174858210772
B4GALNT1	beta-1;4-N-acetyl-galactosaminyl transferase 1	-1.93602341019873	0.00309019632933875	0.0148240851302005	3.24734900636447	3.39983000925412	3.33897615208394	1.74071362529417	2.35802480369097	1.07805096083528
BASP1P1	brain abundant; membrane attached signal protein 1 pseudogene 1	-2.45845033374759	0.00876063478034581	0.0343918273902395	3.09630951769635	4.00600125121415	3.28720907995861	1.20133757238612	1.79209885080514	1.22935635884725
BBC3	BCL2 binding component 3	3.39237327866584	1.73758313830285e-31	2.67073620533223e-29	2.36628532246713	2.95179039563148	2.66600421445462	7.69836730059674	8.46530904525059	10.8372491326073
BBS12	Bardet-Biedl syndrome 12	1.5205611235632	0.000590620112395558	0.00372862982104539	9.94343300398423	10.6738849127746	10.4051814971918	15.0780123881115	13.8651858457029	18.1944741109393
BCAT1	branched chain amino-acid transaminase 1; cytosolic	-1.61649533969103	2.06384039628234e-16	1.12229703571122e-14	16.5891705053813	17.0518605890497	20.473877025569	11.1062432712431	10.446049880351	11.8585605691881
BCDIN3D-AS1	BCDIN3D antisense RNA 1	2.00369742747191	0.0375885656923899	0.10693041832379	1.38452864612439	0.606171241960037	2.04479934895063	1.86329909186418	3.08901249283517	3.13958700874835
BCO1	beta-carotene oxygenase 1	-2.60643580286689	0.0421817758080367	0.116798545771408	1.61108787912656	1.60767155476358	1.34594387525864	0.760029892734073	0.613086448959652	0.378263495029922
BCRP3	breakpoint cluster region pseudogene 3	2.03810290295354	0.0147247458181185	0.0516328780737866	0.830717187674631	0.869723955855705	0.595321329441323	1.98588455843419	1.36765438614076	1.34283540735622
BCYRN1	brain cytoplasmic RNA 1	-2.14443041779118	0.00327878869156059	0.0155701116207368	6.41917826839488	3.21534310952715	3.62369504877327	1.12778629244411	1.98074083510042	3.04502113499087
BEGAIN	brain-enriched guanylate kinase-associated	-2.00486307813094	0.00665469819964824	0.0275678303455263	3.27252225447582	2.89907985285235	3.23544200783328	2.01040165174819	1.79209885080514	0.907832388071813
BEND3	BEN domain containing 3	-1.61823645643471	0.00043497876858453	0.00283517316797437	10.5475909586567	7.2213443607413	8.87805286949452	5.85958530204656	5.28197556026777	5.3335152799219
BGN	biglycan	-2.76623419674608	3.57919128571745e-08	6.97456123373376e-07	1.91316685646279	1.79215845449054	2.32951824563996	0.661961519478064	1.13185190577167	0.416089844532914
BIRC3	baculoviral IAP repeat containing 3	3.22836091321669	9.76442612637857e-25	1.08148199074736e-22	7.42610819284898	8.85537118689445	8.74863518918118	25.9636018195285	28.8858038452144	25.9677889338042
BISPR	BST2 interferon stimulated positive regulator (non-protein coding)	2.17857357711876	1.00800312867698e-07	1.78630013261899e-06	6.29331202783812	6.8260152898978	6.34146633535322	15.9361106541015	14.619753782884	11.8774737439396
BMP1	bone morphogenetic protein 1	-1.58727614223287	6.44204487283488e-13	2.37253109827657e-11	83.3989709929107	78.907682540363	81.7402068858999	54.1827762239452	54.2345704848923	45.4294457530937
BMP4	bone morphogenetic protein 4	-1.51312598247898	0.0204973817815205	0.0672896214076209	1.58591463101521	2.45104023922971	1.7600804522613	1.91233327849218	1.36765438614076	0.605221592047876
BMPR1B	bone morphogenetic protein receptor; type IB	-1.61134133504008	4.54577535863959e-06	5.41288650017298e-05	18.9302825797371	20.4253353269143	20.3444593452557	11.9153073506051	11.2477783136059	13.8444439180952
BNIP3	BCL2/adenovirus E1B 19kDa interacting protein 3	1.8998365217291	3.66361762637294e-52	1.10370144612111e-49	93.3424039968949	87.6312773703096	88.2887415097545	174.855909515465	165.439020226958	171.2966237243
BRIP1	BRCA1 interacting protein C-terminal helicase 1	-1.64857676800209	5.79475122324907e-06	6.66816941755544e-05	14.6256571526958	20.3726247841351	17.0313667292344	9.48811511251891	10.0687659117604	11.9531264429455
BRMS1L	breast cancer metastasis-suppressor 1-like	-1.84934596692862	3.08352939623354e-05	0.000290658343526069	13.568380732019	13.7574516653539	14.0806436180904	8.48291428664482	9.59716095102225	4.3689433675956
BST2	bone marrow stromal cell antigen 2	2.38279172140036	7.09086546969621e-82	4.64390028565365e-79	169.592172526182	150.488599634426	153.359951171297	381.584040339133	384.758907218256	361.903598869878
BTBD19	BTB (POZ) domain containing 19	-1.95936600261414	0.0233640029937697	0.0742002903426423	2.13972608946496	1.79215845449054	1.63066277194797	0.760029892734073	1.10827165773476	0.964571912326302
BTNL9	butyrophilin-like 9	-1.55238315857367	0.00878458834327351	0.0344531309017068	6.51987126084029	6.61517311878127	7.09208888117055	4.31500842326442	4.24444464664375	4.46350924135308
C10orf10	chromosome 10 open reading frame 10	2.46640037676141	1.37291581694439e-06	1.85973299915767e-05	3.04596302147365	2.39832969645058	1.9153816686373	6.54606391483863	5.94222250530125	5.69286560020033
C10orf32-ASMT	NA	-885.787630514687	0.0015679793300012	0.00852037252806928	3.95219995348234	4.24319869372026	0	0	0	0
C10orf54	chromosome 10 open reading frame 54	1.51713212733629	0.00040085665267531	0.00264134022714269	20.6924099475317	19.2657033857733	19.2573508306237	28.9056530172088	28.1783964041071	32.7387054948398
C10orf91	chromosome 10 open reading frame 91	-2.0026118555274	0.0319599340269972	0.0945614783438734	2.36628532246713	2.05571116838621	3.02837371933195	1.10326919913011	1.34407413810385	1.26718270835024
C11orf71	chromosome 11 open reading frame 71	-1.75956341711337	0.000145713816223135	0.00110185101092826	4.85843688549103	5.98264660543166	6.16028158291456	3.67756399710035	3.53703720553646	2.47762589244599
C14orf93	chromosome 14 open reading frame 93	1.51085742891269	0.0499269978196987	0.132449871109215	4.58153115626615	5.03385683540726	4.11548223396393	3.53046143721634	5.98938300137507	11.1776862781342
C15orf62	chromosome 15 open reading frame 62	-3.03073716829685	0.0446871892073848	0.122097429898574	2.61801780358066	1.58131628337401	2.40716885382796	1.0297179191881	1.15543215380858	0
C16orf93	chromosome 16 open reading frame 93	3.11543014354137	0.00137927780035273	0.00766927335057702	1.25866240556762	0.948789770024405	0.41413657700266	3.01560247762229	1.65061736258368	3.51785050377828
C18orf8	chromosome 18 open reading frame 8	1.67882265158905	7.34724905053085e-13	2.67970005927715e-11	33.2286875069853	32.3379179949985	31.7590987488915	52.9324044649311	49.2827183971413	61.1084676220839
C19orf66	chromosome 19 open reading frame 66	1.68036439188443	4.0449400775261e-06	4.83947040411244e-05	27.6150531781537	22.6391781236379	23.6575519612769	44.3023876184023	40.1335821588203	39.7933196771478
C1QTNF1	C1q and tumor necrosis factor related protein 1	3.56335148509845	1.47397803784629e-07	2.50118345787354e-06	4.48083816382074	2.92543512424192	3.41662676027194	13.8031235357833	13.8180253496291	10.9885545306192
C1R	complement component 1; r subcomponent	2.5664806078436	1.3347023575406e-16	7.44615615245708e-15	6.97298972684463	6.69423893294997	6.26381572716523	16.9167943866616	16.6948156101321	17.5514261693884
C1S	complement component 1; s subcomponent	2.10685456761282	3.50728144036512e-06	4.27428643496923e-05	5.48776808827484	6.16713350515863	6.60030169597989	12.3075808436292	11.1770375694952	14.9603212284334
C1orf106	chromosome 1 open reading frame 106	-1.73291631500598	9.5401055879786e-16	4.80610737363617e-14	28.3199041252715	30.1504304696644	31.3190786358261	18.2162003323038	17.4493835473132	16.1896775872807
C20orf96	chromosome 20 open reading frame 96	1.56153245165724	4.62924765634293e-05	0.000413830014525184	6.11709929105865	6.85237056128737	6.0567474386639	8.99777324623887	8.22950656488149	12.4070426369814
C2orf16	chromosome 2 open reading frame 16	-1.83091120679484	0.0117705704757154	0.0434772199793283	3.19700251014176	2.39832969645058	2.20010056532663	1.27488885232812	1.6977778586575	1.28609588310174
C2orf88	chromosome 2 open reading frame 88	-2.37942670650698	6.47430815708504e-07	9.5143906117241e-06	15.6074138290385	17.2890580315558	16.2030935752291	5.66344855553455	6.79111143463	8.15157831789482
C3	complement component 3	5.31484268041894	5.65938939108217e-238	4.26236911989354e-234	56.4384222656522	62.9363880782855	59.558016480195	321.982986492793	305.317051581907	323.62333317285
C3orf18	chromosome 3 open reading frame 18	-1.61742236417448	0.0103473720963899	0.0392996636126882	1.43487514234709	2.13477698255491	1.29417680313331	1.22585466570012	1.08469140969785	0.718700640556852
C5	complement component 5	-1.98365455311114	0.00275457962204132	0.0135286054277171	1.23348915745627	1.10692139836181	1.26829326707065	0.858098265990083	0.542345704848923	0.435003019284411
C5orf51	chromosome 5 open reading frame 51	1.52503165605769	4.02861226124718e-07	6.23668925911268e-06	33.4552467399874	34.2091422636577	30.8790585227608	43.9591483120062	42.5859279546589	63.6050066892814
C6orf223	chromosome 6 open reading frame 223	1.9776766825149	0.00164983021872456	0.0088818415241773	4.0277196978164	5.06021210679683	4.0637151618386	10.468798845079	9.88012392746517	5.69286560020033
C6orf99	chromosome 6 open reading frame 99	-2.41429796371984	0.0149855751858653	0.0522155260293056	3.67529422425746	3.84786962287675	3.46839383239727	1.93685037180619	1.88641984295278	0.737613815308348
C7orf31	chromosome 7 open reading frame 31	1.63156883911325	0.00229473446071946	0.0116696776440976	2.16489933757631	1.92393481143838	2.95072311114395	4.29049132995041	3.67851869375791	3.53676367852977
CA9	carbonic anhydrase IX	2.51663746568458	2.45171994180989e-20	1.82823056848923e-18	2.51732481113525	3.55796163759152	2.30363470957729	7.47771346077072	7.66358061199565	5.99547639622427
CACNB1	calcium channel; voltage-dependent; beta 1 subunit	1.73423724580735	2.58556792085008e-07	4.16539140018874e-06	9.86791325965017	9.40883188607535	9.60279187924917	15.6664226276475	16.7419761062059	17.6649052178974
CALHM2	calcium homeostasis modulator 2	-1.68985368590539	0.0293121532490941	0.0884622385207453	2.13972608946496	1.92393481143838	1.60477923588531	1.0052008258741	0.872469177365659	1.4563144558652
CAPN6	calpain 6	-2.90692501963392	0.0125665703695336	0.045689174384814	2.89492353280553	1.81851372588011	3.88253040939993	1.20133757238612	1.55629637043604	0.208044922266457
CAPS	calcyphosine	-1.80891943161259	1.74860554997657e-08	3.59334862200506e-07	50.1451102378141	43.3017108930583	41.5171918445166	25.0564693669104	23.7453097731681	25.7975703610407
CAPS2	calcyphosine 2	-1.62859167188781	0.0408770565409916	0.114003166575997	2.61801780358066	3.53160636620195	2.32951824563996	2.40267514477223	1.86283959491587	0.964571912326302
CARD16	caspase recruitment domain family; member 16	3.13985667699766	0.00730478365724214	0.0296492268061605	0.704850947117869	0.869723955855705	0.698855473691988	1.42199141221214	2.26370381154333	3.46111097952379
CARS	cysteinyl-tRNA synthetase	1.98096986262188	2.43061570485559e-35	4.52004498299257e-33	31.995198349529	38.5314067715467	32.8203237274608	70.9279509574088	68.1469168266691	65.6665427371945
CASC5	cancer susceptibility candidate 5	-1.68045143698383	2.53575039053536e-07	4.09389154690612e-06	25.9536188028044	33.8138131928142	35.6416291582914	18.3633028921878	19.9488898392256	18.4592585574602
CASP1	caspase 1; apoptosis-related cysteine peptidase	2.09539439885065	0.0303446420429537	0.090780802997619	1.5355681347925	1.15963194114094	1.65654630801064	2.79494863779627	2.24012356350642	4.08524574632316
CBARP	calcium channel; voltage-dependent; beta subunit associated regulatory protein	1.9378261204434	4.03951749668122e-08	7.8009297503217e-07	3.5997744799234	2.58281659617755	3.20955847177061	6.54606391483863	6.43740771407635	5.27677575566741
CBFA2T3	core-binding factor; runt domain; alpha subunit 2; translocated to; 3	-1.53517045722471	0.0298456628995405	0.0896798763725871	5.00947637415914	6.56246257600213	5.72026146984924	3.28529050407632	4.3623458868283	3.61241637753576
CBS	cystathionine-beta-synthase	2.42820874236785	8.86769282644199e-81	5.34296228178783e-78	22.9076557813307	21.2423487399908	20.007973376441	49.4754943076568	51.5228419606477	54.7347277308297
CCBL1	cysteine conjugate-beta lyase; cytoplasmic	1.71871838956634	2.84001316270756e-07	4.52210552535559e-06	5.5632878326089	6.06171241960037	6.96267120085721	9.53714929914692	9.14913623832097	13.1824828017928
CCDC134	coiled-coil domain containing 134	-1.74188503664867	0.000829812472054357	0.00498980649363464	5.66398082505431	6.8260152898978	6.85913705660655	4.56017935640444	3.67851869375791	2.8937157369789
CCDC150	coiled-coil domain containing 150	-1.62875679413236	0.000102147288273206	0.000816690341432753	6.97298972684463	8.14377885937614	7.7391772827372	4.75631610291646	5.32913605634159	3.97176669781418
CCDC28A	coiled-coil domain containing 28A	1.50863248285951	4.56762016144365e-06	5.42603016497048e-05	8.58407760597119	8.35462103049268	9.86162723987583	11.7191706040931	12.804074684042	15.8303272670022
CCDC80	coiled-coil domain containing 80	-1.76440523463563	2.71193737998708e-17	1.64717390140102e-15	80.4033544676598	75.5869183452776	79.6695240008866	41.262268047466	40.1807426548941	51.9923173918628
CCL20	chemokine (C-C motif) ligand 20	7.37284135751217	2.02961070353482e-14	8.93918889688448e-13	1.08244966878816	0.896079227245271	0.802389617942653	5.56538018227854	6.95617317088836	8.03809926938585
CCL5	chemokine (C-C motif) ligand 5	1.92077224146655	0.0333720726378939	0.0973249816349653	1.5355681347925	0.869723955855705	1.57889569982264	2.18202130494621	2.64098778013389	2.83697621272442
CCNA1	cyclin A1	-2.00085656757845	1.71059668708754e-23	1.71778119317331e-21	73.8331367105968	71.1328774804408	72.2668326869641	36.4814348512355	38.8130882687534	33.3250139121361
CCNE2	cyclin E2	-1.9866030087723	1.9027881597763e-07	3.14963714842971e-06	12.1083323415605	13.0985698806147	13.0194186395211	7.15899124768869	5.94222250530125	6.14678179423624
CCT6P3	chaperonin containing TCP1; subunit 6 (zeta) pseudogene 3	1.51505659256052	9.1862923571284e-05	0.000744341698630581	7.50162793718304	8.74995010133618	7.7391772827372	11.9888586305472	11.224198065569	13.1068301027868
CD163L1	CD163 molecule-like 1	-1.56204417276016	0.0144026669748773	0.0508192486864786	1.66143437534926	1.87122426865924	1.60477923588531	0.858098265990083	1.2025926498824	1.21044318409575
CD200	CD200 molecule	-1.60229095326507	2.81964262412559e-06	3.54526517923237e-05	10.0944724926523	10.5948190986059	9.36984005468517	6.98737159449067	6.62604969837163	5.20112305666143
CD274	CD274 molecule	-2.23501792379314	2.35076138805036e-12	8.14011926165577e-11	31.5924263797473	35.1842873050717	35.5898620861661	15.0044611081694	15.9874081690248	14.8090158304215
CD300LB	CD300 molecule-like family member b	-2.6979200396419	0.00376962633165659	0.017382100386724	3.87668020914828	3.95329070843502	3.28720907995861	1.98588455843419	1.15543215380858	0.983485087077798
CD3EAP	CD3e molecule; epsilon associated protein	-1.74040841784999	2.13079094244679e-06	2.75503038335416e-05	15.7081068214839	18.0533609018533	13.6923905771504	9.3164954593209	10.9412350891261	7.05461418230805
CD40	CD40 molecule; TNF receptor superfamily member 5	1.94876560951712	5.28364436461139e-07	7.92668008325136e-06	13.7445934687984	11.9125826680842	13.9512259377771	22.8254138753362	25.1837049034196	29.164115466807
CD55	CD55 molecule; decay accelerating factor for complement (Cromer blood group)	1.50008670118517	1.79559742962757e-19	1.26388243376075e-17	123.751687715409	132.171686018678	123.179748122229	178.141200019541	189.962478185345	200.460739191107
CD9	CD9 molecule	1.64987707282224	2.73833831068358e-19	1.9008105978722e-17	25.852925810359	25.6963896048276	26.0906043511676	43.4933235390402	42.9160514271757	41.7224635018004
CD99P1	CD99 molecule pseudogene 1	1.56217627783762	0.041435697361361	0.115262402466146	1.0069299244541	1.81851372588011	1.00945790644398	2.42719223808623	1.34407413810385	2.21284144592504
CDC25A	cell division cycle 25A	-1.85250128135996	3.02011053041139e-10	8.0516681273605e-09	15.2549883554796	19.2657033857733	18.454961212681	9.95393988548496	9.45567946280079	9.19180292922711
CDC42BPG	CDC42 binding protein kinase gamma (DMPK-like)	-1.6862326499743	0.0277790298371192	0.0849024238887563	1.25866240556762	1.44953992642617	2.20010056532663	1.15230338575811	1.39123463417767	0.397176669781418
CDC42EP2	CDC42 effector protein (Rho GTPase binding) 2	1.96413469751182	6.80481100035202e-09	1.49855070319156e-07	8.73511709463931	10.3839769274893	9.31807298255984	17.2109995064297	16.6948156101321	21.9014563622325
CDC45	cell division cycle 45	-1.63287580479444	1.30336555396707e-05	0.00013690791729014	18.7540698429576	21.4268356397178	17.833756347177	13.9747431889813	11.8608647625656	9.7402849970205
CDH24	cadherin 24; type 2	-1.51074242917074	7.80889225465038e-06	8.67443540057513e-05	9.51548778609123	10.832016541112	9.00747054980785	5.68796564884855	6.97975341892527	6.73309021153262
CDH6	cadherin 6; type 2; K-cadherin (fetal kidney)	-1.58205837739593	2.2536788765642e-15	1.1093844744342e-13	92.8641122827793	96.0122536721919	93.4136816501624	64.4309212291982	60.1767929901936	53.9214612165154
CDK18	cyclin-dependent kinase 18	2.44850942388938	6.52885224430138e-14	2.72421333395877e-12	1.66143437534926	2.31926388228188	1.65654630801064	4.1188716767524	4.8575310956034	4.80394638688001
CDK3	cyclin-dependent kinase 3	-1.58525536953475	0.00365949120771138	0.0169765679278585	4.00254644970504	3.82151435148719	4.32255052246526	2.50074351802824	2.28728405958024	2.85588938747591
CDKN1A	cyclin-dependent kinase inhibitor 1A (p21; Cip1)	1.5528240728845	5.44506260469081e-06	6.31127346487123e-05	18.1750851363965	16.5247551612584	15.9442582146024	27.9985205645907	28.8150631011037	21.9014563622325
CDKN1C	cyclin-dependent kinase inhibitor 1C (p57; Kip2)	1.58308077440966	1.78657258357466e-13	6.97179865968527e-12	23.0586952699989	21.9539410675091	19.8785556961277	32.9754905073332	35.3939523034015	34.3652385234684
CEACAM19	carcinoembryonic antigen-related cell adhesion molecule 19	1.50553693911298	0.0406431621103193	0.113517030707355	6.11709929105865	5.66638334875686	4.34843405852793	8.63001684652883	10.186667151945	5.50373385268537
CEBPB	CCAAT/enhancer binding protein (C/EBP); beta	1.74158434595163	7.59903916329059e-30	1.07985214072308e-27	94.1731211845696	84.7058422460677	86.2698256968665	158.061700595373	156.525686469007	147.295804964652
CEBPD	CCAAT/enhancer binding protein (C/EBP); delta	1.9386886601826	1.31749382213011e-23	1.34090604342878e-21	62.4800018123768	51.5772661093822	55.4425342462311	110.326919913011	108.893585434449	109.431629112156
CENPI	centromere protein I	-1.73339622628052	0.00894815402168922	0.0348915464739075	7.82888016263062	7.74844978853264	8.92981994161985	6.15379042181459	5.84790151315361	2.17501509642205
CERS1	ceramide synthase 1	1.50447084313481	4.64166063391731e-06	5.50097042712009e-05	18.9051093316257	13.9155832936913	17.1607844095477	24.8358155270844	24.806420934829	25.5706122640227
CFAP44	cilia and flagella associated protein 44	-1.50358506699452	0.0211846451771354	0.0689824847536969	6.57021775706299	8.17013413076571	8.12743032367719	4.1924229566944	3.70209894179482	7.26265910457451
CFB	complement factor B	2.48610226686724	2.07209532078655e-24	2.21361502248283e-22	16.7905564902721	18.8176637721507	17.523153914425	42.4390885265381	43.2697551477293	46.356191315917
CFH	complement factor H	-1.58312598503831	0.01085606477373	0.0407456287158484	11.9572928528924	13.0458593378356	12.7864668149571	8.99777324623887	9.55000045494843	5.3524284546734
CGB	chorionic gonadotropin; beta polypeptide	-7.65413547160539	0.000411923527168306	0.00270479690049529	8.78546359086201	7.08956800379347	4.76257063553059	0.0980683732560095	1.91000009098969	0.68087429105386
CGB5	chorionic gonadotropin; beta polypeptide 5	-5.30592989075355	2.74328732573699e-07	4.38663874602721e-06	22.6055768039945	16.9991500462706	19.2832343666863	5.05052122268449	3.04185199676135	3.00719478548788
CHAC1	ChaC glutathione-specific gamma-glutamylcyclotransferase 1	6.13541069029032	5.17218344314834e-64	1.90020973668642e-61	2.41663181868984	1.50225046920531	2.12244995713863	14.1463628421794	13.9359265898136	9.2107161039786
CHGA	chromogranin A	-3.77161206927705	1.27614983828106e-07	2.21204200391573e-06	5.78984706561107	5.9562913340421	5.7461450059119	1.37295722558413	1.74493835473132	1.51305398011969
CHRD	chordin	2.32407223190697	1.52701245417301e-05	0.00015679201497756	2.46697831491254	2.45104023922971	1.29417680313331	4.65824772966045	4.10296315842229	5.67395242544883
CHRNB1	cholinergic receptor; nicotinic; beta 1 (muscle)	1.77380321136745	4.21244056949296e-05	0.000382240917459473	1.46004839045844	1.47589519781574	1.9153816686373	2.62332898459825	3.23049398105663	2.76132351371843
CHST6	carbohydrate (N-acetylglucosamine 6-O) sulfotransferase 6	-2.33829556874221	4.65672653813913e-05	0.000416039572028409	3.95219995348234	4.34861977927852	4.27078345033993	2.57429479797025	1.91000009098969	0.926745562823309
CILP2	cartilage intermediate layer protein 2	-1.68981776214442	0.000192705050705133	0.00140092479670435	5.1353426147159	6.00900187682123	4.81433770765592	4.43759388983443	2.68814827620771	2.36414684393701
CISH	cytokine inducible SH2-containing protein	1.62211810776013	3.01511139573229e-06	3.75343991354673e-05	13.8201132131325	15.6550312054027	14.1841777623411	22.8008967820222	23.3208653085037	24.6816930507024
CLDN1	claudin 1	1.62965034951089	4.5165098794323e-28	5.86484382016282e-26	150.410157465331	151.305613047503	152.557561553355	252.060236361258	254.784580038809	233.558795006225
CLDN2	claudin 2	-3.29452750824366	0.00208044744606214	0.0107715082780009	1.88799360835144	1.92393481143838	1.47536155557197	0.637444426164061	0.471604960738194	0.491742543538899
CLDN4	claudin 4	1.73843998691441	5.35398337530667e-16	2.80024484660571e-14	38.3640301217012	34.0246553639307	35.7192797664794	67.0542502137965	63.2893857310657	57.6851829920631
CLDN7	claudin 7	1.90297924082445	6.54928157200826e-05	0.000557985454293894	6.51987126084029	4.61217249317419	3.77899626514927	10.272662098567	11.6014820341596	6.56287163876915
CLEC4E	C-type lectin domain family 4; member E	5.58992950548091	6.42835275033029e-06	7.26408683257503e-05	0.453118466004344	0.790658141687004	0.388253040939993	3.67756399710035	2.6645680281708	2.81806303797292
CLGN	calmegin	2.01142914003757	1.06788798557586e-17	6.70233196947047e-16	8.33234512485767	8.32826575910311	8.56745043674252	17.4806875328837	17.8502477639406	15.4709769467238
CLIC3	chloride intracellular channel 3	-1.88830960734429	2.33983281442662e-05	0.000228270088625053	18.9806290759598	16.2348471759732	15.3230533490984	8.45839719333081	8.91333375795187	9.38093467674207
CLIC6	chloride intracellular channel 6	-2.05792829352658	0.0254352164256951	0.0792898561822558	1.78730061590603	1.79215845449054	1.81184752438664	0.93164954593209	0.872469177365659	0.813266514314333
CLIP2	CAP-GLY domain containing linker protein 2	1.59527475198092	1.95550705448535e-26	2.30123459075882e-24	42.8196950374105	46.6224750881437	47.8327746438072	75.6107157803833	73.2874108987154	70.1489651532991
CLSPN	claspin	-1.81375702334923	3.39521181165703e-12	1.15444865731354e-10	20.994488924868	21.2687040113804	22.104539797517	11.2288287378131	10.9412350891261	13.2581355007988
CMPK2	cytidine monophosphate (UMP-CMP) kinase 2; mitochondrial	2.47213850788529	8.10440377199223e-05	0.000669380128925974	4.43049166759803	4.98114629262813	4.34843405852793	12.7243714299672	12.0495067468609	9.26745562823309
CMTM8	CKLF-like MARVEL transmembrane domain containing 8	1.75313287646146	0.0072880199663474	0.0296140935400839	2.26559233002172	2.24019806811318	2.04479934895063	2.30460677151622	3.06543224479826	6.07112909523025
CNTNAP1	contactin associated protein 1	1.97635898458168	5.2339638266108e-09	1.1714590953973e-07	2.51732481113525	1.97664535421751	2.89895603901862	4.68276482297445	6.0837039935227	3.91502717355969
COCH	cochlin	-1.60052094609069	0.00391813147163652	0.0179279508983174	12.0831590934492	14.0473596506391	12.2946796297665	7.10995706106069	8.58321028543513	8.30288371590679
COL12A1	collagen; type XII; alpha 1	-1.59173935407614	1.24888568773829e-15	6.2291275213251e-14	307.063280462277	362.648534320439	389.236615310375	222.271967984745	229.247171414836	213.775614216161
COL16A1	collagen; type XVI; alpha 1	1.60628671625329	0.00369002960434673	0.0170941691522157	1.61108787912656	1.76580318310098	1.42359448344664	2.79494863779627	2.68814827620771	2.25066779542804
COL1A1	collagen; type I; alpha 1	-1.71422911220313	1.22770573827565e-16	6.87469573815839e-15	163.147821009675	167.118775881243	172.099631280668	108.708791754286	101.041362838158	83.4260138288493
COL1A2	collagen; type I; alpha 2	-2.23687820677961	1.83240600584411e-12	6.38924344121062e-11	11.4790011387767	12.6768855383816	10.3792979611292	6.15379042181459	3.98506191823774	5.29568893041891
COL23A1	collagen; type XXIII; alpha 1	-2.07200295859587	2.47771757833239e-06	3.14952404071061e-05	13.5432074839076	13.810162208133	15.3748204212237	6.2273417017566	6.88543242677763	7.48961720159246
COL5A2	collagen; type V; alpha 2	-2.07438991737288	6.78469439653816e-33	1.16133922380743e-30	15.7584533177066	16.1030708190253	16.7207642964824	7.89450404710876	7.87580284432784	7.65983577435592
COL6A1	collagen; type VI; alpha 1	1.8071539287419	9.23112697061901e-26	1.07789508184833e-23	31.5169066354133	33.4184841219707	34.9168901485367	64.6760921623382	63.0064227546227	52.9001497799346
COL6A2	collagen; type VI; alpha 2	1.77569529335481	4.94670447847158e-47	1.35476744653123e-44	144.368577918606	138.839569680238	136.820371627254	253.678364519982	250.96457985683	241.294283479587
COL8A1	collagen; type VIII; alpha 1	-1.9765848198283	2.499126665598e-05	0.000241464688671602	13.8704597093552	16.4720446184793	16.3325112555424	9.3410125526349	8.32382755702913	5.97656322147277
COL9A2	collagen; type IX; alpha 2	-2.65406834745317	0.00261440030180687	0.012975522815854	1.86282036024008	1.76580318310098	2.09656642107596	1.47102559884014	0.518765456812014	0.189131747514961
CORO7-PAM16	CORO7-PAM16 readthrough	284.551545654467	0.00154121850839762	0.00839919478726241	0	0	0	1.22585466570012	0	1.39957493161071
CP	ceruloplasmin (ferroxidase)	2.33037256406667	1.23798745243966e-54	3.88495937418721e-52	59.9878502493529	61.328716523522	67.7372138759975	143.008205300576	142.30679690275	155.182598836026
CPAMD8	C3 and PZP-like; alpha-2-macroglobulin domain containing 8	1.9884695083693	0.000300390971868773	0.00206704350430157	2.64319105169201	2.82001403868365	2.79542189476795	5.51634599565053	6.39024721800253	4.53916194035907
CPE	carboxypeptidase E	-1.64200691989788	1.2633919386157e-14	5.697746338733e-13	26.3815640206974	28.0683640298886	26.8671104330475	14.4160508686334	16.0581489131355	18.9131747514961
CPED1	cadherin-like and PC-esterase domain containing 1	-1.92934610750968	0.0289032580909071	0.0875951663141413	2.5424980592466	3.45254055203325	2.84718896689328	2.18202130494621	1.48555562632531	0.926745562823309
CPVL	carboxypeptidase; vitellogenic-like	-1.85996555267662	1.28320242175599e-07	2.22102335131002e-06	5.05982287038185	4.71759357873246	4.47785173884126	3.53046143721634	2.80604951639225	1.4374012811137
CPXM1	carboxypeptidase X (M14 family); member 1	4.0569158750433	2.51310593907671e-09	5.86897903260658e-08	0.553811458449754	0.289907985285235	0.181184752438664	1.10326919913011	0.636666696996562	2.40197319344001
CREBRF	CREB3 regulatory factor	1.64939934613368	1.06627077392702e-12	3.78802751595818e-11	21.070008669202	24.4840471209076	24.5893592595329	42.2429517800261	40.3693846391894	33.1737085141242
CRISPLD1	cysteine-rich secretory protein LCCL domain containing 1	-2.48826911419775	7.64843358919862e-09	1.67210965390564e-07	11.2524419057746	11.622674682799	13.0453021755838	6.1783075151286	5.70642002493215	2.61001811570646
CRLF1	cytokine receptor-like factor 1	-1.69964446394535	0.000722171102459803	0.00442197695786667	13.996325949912	10.8847270838911	12.2687960937038	8.72808521978484	6.39024721800253	6.75200338628411
CROT	carnitine O-octanoyltransferase	-1.52382497727353	0.0319281106654689	0.094523021020825	5.18568911093861	4.34861977927852	4.99552246009458	4.06983749012439	3.72567918983173	1.77783842664063
CRYM	crystallin; mu	-1.67184863994264	0.00697300282766718	0.028611915443517	2.81940378847148	2.45104023922971	2.43305238989063	1.39747431889813	1.41481488221458	1.77783842664063
CSF1	colony stimulating factor 1 (macrophage)	3.14713877964967	3.33704252098037e-130	6.28323393669091e-127	51.8317178612747	50.4439894396309	52.6212288154004	168.94729002679	167.113217837579	151.57018245849
CTBP1-AS	CTBP1 antisense RNA	-3.30459495663185	0.00166417436713448	0.00894536163229917	1.0069299244541	1.34411884086791	1.57889569982264	0.539376052908052	0.565925952885833	0.0945658737574805
CTGF	connective tissue growth factor	-2.98367891572979	1.24029296821048e-144	3.11375549669241e-141	190.662181195384	188.59832206374	200.416219733225	67.9123484797865	65.8360525190519	60.654551428048
CTH	cystathionine gamma-lyase	1.77020158129602	3.57074412382229e-09	8.22417717693198e-08	4.53118466004344	5.08656737818639	4.01194808971326	7.67385020728274	7.14481515518364	9.2485424534816
CTNS	cystinosin; lysosomal cystine transporter	1.62683472697716	5.7835718823727e-05	0.000501831470415783	4.78291714115697	4.11142233677242	4.19313284215193	7.57578183402673	6.13086448959652	7.58418307534994
CTSS	cathepsin S	1.78171721937619	0.000530612680701176	0.00338097242360483	5.41224834394078	5.6400280773673	5.04728953221991	10.542350125021	9.99802516764971	8.17049149264632
CXCL8	chemokine (C-X-C motif) ligand 8	1.6737965881523	2.52911140469817e-36	5.01263224854848e-34	163.147821009675	168.54196053628	164.800474110996	269.688026454026	275.252235334847	286.005028592124
CXCR4	chemokine (C-X-C motif) receptor 4	2.18308992675455	0.00550232304437374	0.0236062352655659	1.63626112723791	1.08056612697224	1.03534144250665	1.34844013227013	2.80604951639225	4.02850622206867
CYB561A3	cytochrome b561 family; member A3	-1.50290945148159	2.27507089195849e-05	0.000222918907546885	20.2392914815274	20.4516905983038	20.007973376441	15.2741491346235	12.544691955636	12.5961743844964
CYP1B1	cytochrome P450; family 1; subfamily B; polypeptide 1	-1.58301687649898	4.65262680480243e-21	3.65013112295516e-19	164.230270678464	180.190990490468	190.425174813035	110.081748979871	112.972968344834	114.765144392078
CYR61	cysteine-rich; angiogenic inducer; 61	-2.10823498384729	4.2654657388586e-80	2.47118117017027e-77	834.744907372448	837.227906232369	842.767934200412	397.25046296678	415.649032146607	380.00350710706
DAAM2	dishevelled associated activator of morphogenesis 2	-1.62823188248944	2.27610223598958e-05	0.000222918907546885	15.6325870771499	17.0255053176602	18.7396801093703	10.419764658451	10.0451856637235	11.0831204043767
DAGLB	diacylglycerol lipase; beta	1.69571835099414	7.77577864970376e-22	6.58014347193751e-20	22.9580022775535	22.0066516102883	21.405684323825	37.1188792773996	36.1249399925457	39.2637507841059
DBP	D site of albumin promoter (albumin D-box) binding protein	2.06391211122844	3.56926611030543e-20	2.62262709363565e-18	28.5212901101623	24.1150733214536	24.8223110840969	56.9286906751135	55.5079038788855	47.5288081505097
DCAF12L1	DDB1 and CUL4 associated factor 12-like 1	-1.78731316155421	0.00339142633046245	0.0159990776122004	13.4928609876849	18.0533609018533	17.3160856259237	10.027491165427	11.224198065569	6.10895544473324
DCHS1	dachsous cadherin-related 1	-1.76546533264946	3.69885340156855e-06	4.47876437201182e-05	24.8459958859049	26.223495032619	27.7212671231155	17.7994097459657	16.4354328817261	10.4589856375773
DCLK1	doublecortin-like kinase 1	-1.51919480709367	1.29924812985562e-07	2.24433194724944e-06	11.9069463566697	10.1204242135937	11.9581936609518	9.51263220583292	7.050494163036	5.93873687196978
DDIT3	DNA-damage-inducible transcript 3	2.2720467320711	6.68178435017758e-74	3.0499308383856e-71	50.9758274254887	53.4221351066519	52.3106263826484	115.941334281917	118.113462416881	121.933237622895
DDIT4	DNA-damage-inducible transcript 4	3.04423970568364	3.64476729247689e-92	3.92150926618424e-89	75.0414526199417	73.6366282624496	71.5938607493348	221.070630412359	241.225937417586	208.366446237233
DDIT4L	DNA-damage-inducible transcript 4-like	-1.50774407852326	5.44689338400889e-06	6.31127346487123e-05	9.96860625209558	10.0150031280354	9.36984005468517	6.71768356803665	7.54567937181111	5.27677575566741
DDX58	DEAD (Asp-Glu-Ala-Asp) box polypeptide 58	1.97820721960914	2.45602718829553e-27	3.03238832272914e-25	20.3903309701955	22.1647832386257	22.8551623433343	43.5178406323542	42.4208662184006	43.4435624041866
DENND1C	DENN/MADD domain containing 1C	1.67728197422881	0.0443511169546904	0.121421460321429	1.88799360835144	1.68673736893228	2.87307250295595	2.99108538430829	4.81037059952958	3.02610796023938
DENND3	DENN/MADD domain containing 3	1.75385861753005	9.19897833609448e-14	3.75512766061223e-12	15.8591463101521	17.8688740021263	17.8078728111144	30.621849549189	30.7486434401303	29.0317232435465
DENND6B	DENN/MADD domain containing 6B	1.60671282650459	0.0126091421752847	0.0457886954161798	3.52425473558935	3.21534310952715	1.88949813257463	5.83506820873256	4.52740762308666	3.53676367852977
DFNA5	deafness; autosomal dominant 5	1.73055017944966	1.08782405567669e-06	1.50493669440569e-05	16.3626112723791	14.60082034982	15.2971698130357	29.1998581369768	28.1783964041071	22.7336360512983
DGKI	diacylglycerol kinase; iota	-2.37260613568783	0.00013397431907054	0.00102857042209967	1.61108787912656	1.58131628337401	1.88949813257463	0.735512799420071	0.82530868129184	0.586308417296379
DHCR7	7-dehydrocholesterol reductase	1.60499357170613	3.23119078455483e-17	1.93140582491069e-15	27.2878009527061	23.8778758789475	26.4270903199822	40.6738578079299	42.3737057223267	41.514418579534
DHFR	dihydrofolate reductase	-1.57485713779458	1.1029704121822e-28	1.47026932023898e-26	125.236909353979	119.283958309179	118.676012847325	75.9539550867793	74.3956825564501	80.1918609463435
DHRS3	dehydrogenase/reductase (SDR family) member 3	4.80500976590244	3.11588085148347e-32	5.15763882042807e-30	8.73511709463931	5.74544916292556	8.69686811705585	35.5743023986174	39.0253105010856	36.8428644159144
DHX58	DEXH (Asp-Glu-X-His) box polypeptide 58	1.71282428564476	5.82025062885114e-10	1.48091951389163e-08	24.56909015668	22.4283359525214	23.2951824563996	38.9821783692638	40.8174093518907	40.6065861914621
DIO2	deiodinase; iodothyronine; type II	-2.78563434817041	0.0153873486540169	0.0534208716882555	2.49215156302389	2.08206643977578	2.82130543083062	0.588410239536057	1.34407413810385	0.718700640556852
DIRC3	disrupted in renal carcinoma 3	-2.54068779579502	0.00037377204709159	0.0024912072324516	2.66836429980336	3.26805365230628	3.62369504877327	0.809064079362078	1.2261728979193	1.70218572763465
DKFZP586I1420	NA	-1.59981424846004	0.00355798270836994	0.0166079620502561	2.51732481113525	2.55646132478798	3.23544200783328	1.78974781192217	2.28728405958024	1.15370365984126
DLG4	discs; large homolog 4 (Drosophila)	1.65874301741431	4.76970162213717e-09	1.07715165718519e-07	5.33672859960672	8.03835777381788	6.75560291235588	10.9836578046731	9.99802516764971	12.3313899379755
DLGAP1	discs; large (Drosophila) homolog-associated protein 1	-1.56593857737316	0.0477363817733116	0.128208633382862	1.0572764206768	1.68673736893228	1.13887558675731	0.294205119768028	0.730987689144201	1.39957493161071
DLGAP1-AS1	DLGAP1 antisense RNA 1	1.59798976198272	0.00124885942715415	0.00707467828176872	5.28638210338402	4.87572520706986	3.39074322420928	6.49702972821063	8.13518557273385	7.03570100755655
DLX1	distal-less homeobox 1	-2.41622465010819	0.0155448290031661	0.0538623668917707	2.76905729224877	4.05871179399329	3.85664687333727	2.67236317122626	1.36765438614076	0.397176669781418
DLX2	distal-less homeobox 2	1.71489672421305	0.00986008198516174	0.0377247688449305	1.88799360835144	1.10692139836181	1.16475912281998	1.74071362529417	2.12222232332187	3.25306605725733
DMD	dystrophin	-2.03410262926759	7.25232313047725e-05	0.000606898573968771	0.906236932008689	1.21234248392007	1.78596398832397	1.10326919913011	0.306543224479826	0.529568893041891
DNAJC22	DnaJ (Hsp40) homolog; subfamily C; member 22	-1.8896630398344	0.000112541762414538	0.000885693086337609	9.13788906442095	10.7265954555537	9.34395651862251	3.60401271715835	4.97543233578795	6.8276560852901
DNAJC3-AS1	DNAJC3 antisense RNA 1 (head to head)	1.94965168833861	0.0180551385108415	0.0606943433575466	1.30900890179033	0.975145041413972	1.24240973100798	1.0542350125021	1.55629637043604	4.23655114433513
DNAL4	dynein; axonemal; light chain 4	1.63521531345675	1.75376019171428e-11	5.54976675793954e-10	22.0517653455448	18.6068216010342	16.9278325849837	31.7006016550051	32.0455570821603	30.4691245246602
DNMT3B	DNA (cytosine-5-)-methyltransferase 3 beta	2.24870322825898	2.47739765433626e-45	6.54684927495913e-43	29.352007297837	32.548760166115	32.5097212947088	71.0505364239788	71.9197565125746	69.3356986389847
DOK1	docking protein 1; 62kDa (downstream of tyrosine kinase 1)	-2.20972037200183	4.93007492676417e-06	5.78813083568579e-05	2.69353754791471	4.00600125121415	4.08959869790126	2.30460677151622	1.81567909884205	0.813266514314333
DOK7	docking protein 7	-1.97681189977918	0.000153802563027522	0.0011548993055252	22.353844322881	19.1339270288255	22.8551623433343	11.4985167642671	11.4128400498643	9.64571912326302
DPF1	D4; zinc and double PHD fingers family 1	-1.98884635404854	0.0021328197771168	0.0109759700385071	7.07368271929004	4.77030412151159	7.04032180904521	4.09435458343839	4.05580266234847	1.38066175685922
DPM3	dolichyl-phosphate mannosyltransferase polypeptide 3	1.50850262393609	0.00012085389079825	0.000938845877820543	17.49540743739	12.1234248392007	12.5017479182678	22.2370036358001	21.3165442253664	20.0290520618344
DSC3	desmocollin 3	-1.90846748054734	0.0180135230837925	0.0605935011637265	1.46004839045844	2.10842171116534	1.60477923588531	0.858098265990083	1.03753091362403	0.813266514314333
DSCAML1	Down syndrome cell adhesion molecule like 1	1.685677191952	0.0222957471351082	0.0716231262734347	6.49469801272894	5.90358079126296	5.95321329441323	8.97325615292486	13.6765438614076	8.30288371590679
DSCC1	DNA replication and sister chromatid cohesion 1	-1.53609249204579	5.21768535160079e-05	0.00045880907443761	11.4538278906654	12.2024906533694	14.2618283705291	8.3358117267608	6.0837039935227	10.1942011910564
DTX3L	deltex 3 like; E3 ubiquitin ligase	1.7141452608878	9.60237327383811e-14	3.888186790963e-12	36.85363523502	39.8228150696354	37.1946413220514	61.905660617856	66.0011142553103	67.2552494163202
DUSP10	dual specificity phosphatase 10	1.59165258244226	3.1503933592644e-25	3.59502842201512e-23	60.8689139332503	59.7210449687584	64.3723541878509	94.5869460054211	99.1077824991315	100.655916027462
DUSP19	dual specificity phosphatase 19	-1.76705284196729	0.0294090233003539	0.0886863099045507	3.75081396859152	3.79515908009762	3.36485968814661	2.40267514477223	3.04185199676135	0.756526990059844
DUSP27	dual specificity phosphatase 27 (putative)	-7.28306797662125	0.00114337721164539	0.00657103813010857	1.08244966878816	1.21234248392007	1.16475912281998	0.0735512799420071	0.400864216627465	0
DUSP6	dual specificity phosphatase 6	-1.81106758174315	1.64900381366344e-27	2.08730625590021e-25	20.6924099475317	22.0330068816778	23.1398812400236	13.3618158561313	12.1438277390085	10.9696413558677
E2F1	E2F transcription factor 1	-1.59782587963564	7.31149410397191e-16	3.70818301980232e-14	51.2275599066023	47.334067415662	50.2917105697605	29.0282384837788	32.9887670036367	31.1310856409626
E2F2	E2F transcription factor 2	-2.24090473567852	1.79023471456076e-05	0.000180135641318829	4.53118466004344	5.3237648206925	5.53907671741057	2.89301701105228	2.45234579583861	1.55088032962268
E2F8	E2F transcription factor 8	-1.69437448739604	0.00293069896270919	0.0141991374960722	8.43303811730308	8.98714754384228	8.69686811705585	6.10475623518659	5.91864225726434	3.4232846300208
ECEL1	endothelin converting enzyme-like 1	-2.40324559799019	0.000196284397548725	0.00142077457005115	6.69608399761976	6.5888178473917	7.94624557123853	4.1433887700664	3.08901249283517	1.62653302862867
EDN1	endothelin 1	-2.2696651671344	1.04781796884203e-58	3.5871095601517e-56	299.48613278076	298.341672129896	288.91202953148	122.904188783094	126.956055430722	140.714020151131
EDN2	endothelin 2	-2.24384916802277	0.039939118845712	0.11200948560286	2.56767130735795	2.02935589699664	1.57889569982264	0.907132452618087	0.77814818521802	1.05913778608378
EEPD1	endonuclease/exonuclease/phosphatase family domain containing 1	-1.66151110039047	6.0125257653552e-05	0.000519006736983068	6.21779228350406	5.58731753458816	6.70383584023055	4.02080330349639	3.8907409260901	3.25306605725733
EFEMP2	EGF containing fibulin-like extracellular matrix protein 2	1.83125060365172	0.000341553778810066	0.00230709621982782	0.881063683897336	1.52860574059487	1.88949813257463	2.23105549157422	3.18333348498281	2.45871271769449
EFNB2	ephrin-B2	-1.64052797445293	2.73560241378594e-21	2.16875679783461e-19	53.8707509582943	65.1502308750091	60.800426211203	36.9962938108296	34.8280263505156	37.7317836292347
EFR3B	EFR3 homolog B	-1.6469566714513	5.54962758221929e-05	0.000484884224309566	6.21779228350406	7.11592327518304	6.31558279929056	4.29049132995041	4.73962985541885	2.95045526123339
EGLN3	egl-9 family hypoxia-inducible factor 3	1.51506305276397	6.17636707045821e-06	7.00561876372831e-05	2.99561652525094	4.48039613622636	3.54604444058527	5.46731180902253	5.5885187847476	5.61721290119434
EGR1	early growth response 1	-2.26906349949756	3.61051101554902e-103	4.94410249338317e-100	531.709346607987	532.37648206925	540.810602493348	233.893070215583	229.813097367722	243.507124925512
EGR2	early growth response 2	-1.64985839533545	1.23757770495755e-05	0.000131002339914094	7.19954895984681	6.56246257600213	6.96267120085721	3.87370074361237	3.84358043001628	4.80394638688001
EGR3	early growth response 3	-4.00491227586663	1.17867526756619e-25	1.36572196579612e-23	5.38707509582943	5.58731753458816	4.52961881096659	1.12778629244411	2.14580257135878	0.661961116302364
EHHADH	enoyl-CoA; hydratase/3-hydroxyacyl CoA dehydrogenase	-1.62820311990685	0.0123246907134137	0.0450380437205607	6.84712348628787	10.3312663847102	10.5604827135678	6.34992716832661	7.5220991237742	3.19632653300284
EIF2AK3	eukaryotic translation initiation factor 2-alpha kinase 3	1.61276191265171	5.04058118684266e-13	1.88402666048166e-11	25.3494608481319	29.4915486849253	29.5848817196275	40.0364133817659	46.217286152343	49.7983891206893
EMID1	EMI domain containing 1	-1.66270696163365	0.00283671141976513	0.0138417182105352	2.03903309701955	1.52860574059487	2.51070299807862	1.0297179191881	1.2261728979193	1.38066175685922
EMILIN3	elastin microfibril interfacer 3	-1.73497135036274	0.000433720482805345	0.00282819551190343	6.59539100517435	6.8260152898978	7.94624557123853	5.24665796919651	3.51345695749955	3.57459002803276
ENHO	energy homeostasis associated	-1.66239063860801	0.00316022248382496	0.0150972422347146	2.03903309701955	1.97664535421751	1.70831338013597	1.22585466570012	1.2261728979193	1.00239826182929
ENO2	enolase 2 (gamma; neuronal)	2.02773590499652	1.98274222814768e-27	2.48883718188237e-25	23.5369869841146	20.9524407547056	19.7491380158143	47.8328490556186	46.736051609155	35.8782925035881
ENOX2	ecto-NOX disulfide-thiol exchanger 2	-1.53163813452792	0.000140676527788292	0.0010709372046373	14.1473654385801	15.8395181051297	15.5042381015371	11.5720680442091	10.7997536009046	7.39505132783498
ENPP2	ectonucleotide pyrophosphatase/phosphodiesterase 2	-2.21365827613217	8.09938915740199e-11	2.38749704262126e-09	14.4746176640277	15.4441890342861	17.989057563553	6.12927332850059	5.70642002493215	9.721371822269
ENTPD2	ectonucleoside triphosphate diphosphohydrolase 2	-2.07197659751149	0.00842053293118631	0.0333259294646504	4.0277196978164	3.03085620980018	3.41662676027194	1.66716234535216	1.9335803390266	1.4563144558652
ENTPD8	ectonucleoside triphosphate diphosphohydrolase 8	2.27622140858112	0.0250190236584037	0.0784148051116385	0.528638210338402	0.817013413076571	1.03534144250665	1.69167943866616	0.943209921476388	2.78023668846993
EOGT	EGF domain-specific O-linked N-acetylglucosamine (GlcNAc) transferase	-1.50255882443473	0.000305694077957148	0.00209588980258012	24.9466888783503	24.8003103775824	26.2200220314809	13.9011919090393	15.3035809759544	21.2773215954331
EPAS1	endothelial PAS domain protein 1	2.30828843955038	3.05552897948852e-79	1.64376546492984e-76	57.067753468436	56.4529913164521	60.9816109636416	134.231085894163	132.403092727248	136.15594503602
EPB41	erythrocyte membrane protein band 4.1	1.83772822980635	5.017026442444e-15	2.39150219311816e-13	4.05289294592775	5.13927792096553	4.27078345033993	9.02229033955287	7.12123490714673	8.56766816242774
EPCAM	epithelial cell adhesion molecule	-1.98940136960967	2.16029647745031e-12	7.49782162208156e-11	40.8561816847251	38.5577620429362	34.8392395403487	19.8343284910279	18.1096304923467	19.480569994041
EPHB3	EPH receptor B3	-1.5585775406026	0.00248153513922148	0.0124681000006982	2.29076557813307	2.45104023922971	2.89895603901862	1.88781618517818	1.36765438614076	1.64544620338016
EPHX4	epoxide hydrolase 4	-2.74850391524887	0.0473544925526642	0.127375128807282	3.12148276580771	2.84636931007321	2.89895603901862	1.29940594564213	1.9335803390266	0
EPSTI1	epithelial stromal interaction 1 (breast)	1.90497699741469	4.14995057828633e-11	1.26796563003503e-09	17.4450609411673	19.3711244713316	18.8949813257463	34.7162041326273	34.5922238701465	36.8050380664114
ERBB4	erb-b2 receptor tyrosine kinase 4	-2.41138977601962	1.39350928314424e-06	1.8825498055607e-05	9.86791325965017	10.6738849127746	11.8546595167011	4.60921354303244	5.39987680045232	3.44219780477229
ERVV-1	endogenous retrovirus group V; member 1	5.69238037971776	0.0013901394858446	0.00772495909296347	0.226559233002172	0.316263256674802	0.258835360626662	0.809064079362078	1.95716058706351	1.83457795089512
ESPN	espin	-2.86685329369494	2.7768571509792e-15	1.3580454306883e-13	18.1750851363965	17.4735449312828	19.231467294561	6.34992716832661	6.74395093855618	6.05221592047875
ESR1	estrogen receptor 1	-1.53639347479535	1.62452329716839e-06	2.15977002870674e-05	48.282289877574	54.5817670477929	49.6187386321312	33.7600374933813	37.7991376031663	27.7456273604448
ESRP1	epithelial splicing regulatory protein 1	-3.41752704677859	0.00100705596854082	0.0058886972259823	1.30900890179033	2.13477698255491	2.2259841013893	0.343239306396033	0.424444464664375	0.870006038568821
ESRP2	epithelial splicing regulatory protein 2	-1.68086362601514	0.00165546403697735	0.00890898706287597	8.88615658330742	7.61667343158481	9.11100469405851	5.34472634245251	5.42345704848923	4.48242241610458
EXD3	exonuclease 3'-5' domain containing 3	1.61605833731225	2.04622736844867e-05	0.000201981145812204	10.2958584775432	9.11892390079012	9.70632602349983	16.4264525203816	14.6433340309209	16.0005458397657
EXOC3-AS1	EXOC3 antisense RNA 1	-1.63438701116162	0.0167573367174999	0.0571514225485878	4.43049166759803	4.40133032205766	4.19313284215193	3.23625631744831	3.01827174872444	1.74001207713764
EXOSC6	exosome component 6	-1.60219028667761	5.56606767910867e-07	8.3011561832093e-06	37.1305409642449	27.7784560446034	34.0886169945314	21.5505250230081	22.9200010918762	17.3812075966249
EXPH5	exophilin 5	2.06291734677137	0.00124011767724795	0.00703839207701052	2.79423054036012	2.47739551061928	2.1483334932013	4.04532039681039	3.04185199676135	8.18940466739781
FAHD2CP	fumarylacetoacetate hydrolase domain containing 2C; pseudogene	1.6029710251696	0.0152478411260798	0.0529822908609318	1.68660762346062	1.15963194114094	0.802389617942653	1.81426490523617	2.09864207528496	1.9480569994041
FAIM	Fas apoptotic inhibitory molecule	-1.6871714449401	6.12037998000293e-05	0.000526893249345903	11.9572928528924	12.3342670103173	11.5440570839491	7.84546986048076	8.30024730899222	5.14438353240694
FAM101B	family with sequence similarity 101; member B	-1.62562237831812	2.69078973960564e-12	9.27491209329054e-11	31.1644811618544	28.3319167437843	30.7755243785101	18.1426490523617	19.4772848784874	17.9296896644183
FAM110A	family with sequence similarity 110; member A	1.56969589555507	0.00102491776279807	0.00597227708356954	7.12402921551275	5.85087024848383	6.41911694354122	10.689452684905	11.1298770734214	8.66223403618522
FAM111B	NA	-2.18180665485679	1.32685912163423e-06	1.80709574585682e-05	16.9415959789402	14.9961494206635	15.5560051736624	6.74220066135065	6.29592622585489	8.70006038568821
FAM124A	family with sequence similarity 124A	-1.80170156056046	0.000196197707753578	0.00142077457005115	1.96351335268549	2.92543512424192	3.00249018326928	1.49554269215414	1.4619753782884	1.41848810636221
FAM129A	family with sequence similarity 129; member A	1.65949477451871	6.13040669255256e-16	3.15161488088462e-14	35.6201460775637	40.6925390254912	41.8536778133313	68.4517245326946	68.4770402991858	59.2360633216858
FAM189A1	family with sequence similarity 189; member A1	-1.54561350700457	0.000189359150663417	0.0013804194842966	7.40093494473763	7.77480505992221	11.0781534348211	7.10995706106069	4.97543233578795	4.93633861014048
FAM198B	family with sequence similarity 198; member B	-1.74766254773581	2.99747987221121e-05	0.000283256206493836	38.2381638811444	43.986947949187	49.6187386321312	23.4383412081863	23.8867912613895	28.0860645059717
FAM201A	family with sequence similarity 201; member A	-2.13066639732314	0.00319848488704776	0.0152368051402911	2.61801780358066	2.68823768173581	2.51070299807862	1.27488885232812	1.88641984295278	0.529568893041891
FAM221A	family with sequence similarity 221; member A	1.99436688352731	0.000176474854209079	0.00130305918085851	2.03903309701955	1.52860574059487	0.880040226130652	3.23625631744831	2.78246926835535	2.87480256222741
FAM227B	family with sequence similarity 227; member B	-2.84431425356215	0.0149833841624337	0.0522155260293056	0.654504450895164	1.21234248392007	1.08710851463198	0.269688026454026	0.77814818521802	0
FAM229A	family with sequence similarity 229; member A	2.28054912033813	0.000129043827825453	0.000995792611954304	1.18314266123357	0.65888178473917	0.854156690067985	2.13298711831821	1.72135810669441	2.30740731968253
FAM24B	family with sequence similarity 24; member B	1.50589015500176	0.00624722512581322	0.0261409223466608	8.08061264374414	7.27405490352044	7.16973948935854	10.861072338103	11.6014820341596	11.4613838994066
FAM45B	family with sequence similarity 45; member B (pseudogene)	-1.6669562311276	0.0106437521518732	0.0401122695599768	1.23348915745627	0.685237056128737	1.00945790644398	0.612927332850059	0.707407441107291	0.453916194035907
FAM47E-STBD1	FAM47E-STBD1 readthrough	-5.09234076911445	0.00462623517901195	0.0206046660264509	1.81247386401738	2.29290861089231	1.65654630801064	0	1.13185190577167	0
FAM66C	family with sequence similarity 66; member C	-2.1005168197932	0.025110463652407	0.0786239295158883	0.730024195229222	2.02935589699664	1.63066277194797	1.12778629244411	0.495185208775104	0.472829368787403
FANCM	Fanconi anemia; complementation group M	-1.66968686552065	0.0162322779663082	0.0556963104798406	5.71432732127701	4.63852776456376	5.38377550103457	4.68276482297445	3.44271621338882	1.34283540735622
FAR2P1	fatty acyl CoA reductase 2 pseudogene 1	2.33725045654349	0.000108748034146681	0.00086259696595653	1.28383565367898	1.29140829808877	1.13887558675731	2.15750421163221	1.27333339399312	5.20112305666143
FAT1	FAT atypical cadherin 1	-1.78796808309527	7.17070394708375e-21	5.56764502860426e-19	184.519908656214	221.885029828763	238.905037858409	127.513402326126	124.574450378994	108.902060219115
FAT2	FAT atypical cadherin 2	-3.11241558566415	2.35724652065572e-07	3.83033488032763e-06	3.97737320159369	4.24319869372026	5.12494014040791	1.29940594564213	1.10827165773476	1.85349112564662
FBLN5	fibulin 5	-1.6969215988989	0.0266508865914584	0.0822124670907965	4.32979867515262	3.71609326592892	5.46142610922257	2.67236317122626	3.04185199676135	2.25066779542804
FBN1	fibrillin 1	-1.97657968630618	5.57485440465201e-22	4.85399028307938e-20	126.696957744437	151.200191961945	159.701417506651	75.5616815937553	74.7493862770038	71.0946238908739
FBXO32	F-box protein 32	2.5623586170421	4.25304027386507e-24	4.47996822693913e-22	16.6646902497153	16.7355973323749	15.4783545654744	41.556473167234	40.1100019107834	43.575954627447
FCGBP	Fc fragment of IgG binding protein	1.91515991462562	0.0478284747418925	0.128329233173696	0.629331202783812	0.869723955855705	0.931807298255984	1.96136746512019	1.76851860276823	0.945658737574805
FCGRT	Fc fragment of IgG; receptor; transporter; alpha	2.14037304735345	4.68223222430999e-07	7.13850850149609e-06	1.63626112723791	1.05421085558267	1.11299205069465	2.62332898459825	2.61740753209698	2.9126289117304
FEN1	flap structure-specific endonuclease 1	-1.5150577038969	2.67405274659971e-11	8.28791286461553e-10	78.3894946187516	74.3745758613575	77.4176563634347	48.3231909218987	58.502595379573	45.1835744813242
FER1L4	fer-1-like family member 4; pseudogene (functional)	2.59571707868348	1.69389228709224e-09	4.07589449208791e-08	1.58591463101521	1.95029008282794	2.09656642107596	5.05052122268449	4.95185208775104	4.63372781411655
FERMT1	fermitin family member 1	-2.74049313325477	1.00010886086268e-06	1.3922957274653e-05	11.2272686576632	11.1219245263972	10.0169284562518	4.48662807646243	4.50382737504975	2.83697621272442
FEZ1	fasciculation and elongation protein zeta 1 (zygin I)	1.83708058016595	8.4085146068369e-15	3.83810471281164e-13	6.89746998251058	5.24469900652379	5.9790968304759	10.346213378509	11.4128400498643	11.5370365984126
FGF1	fibroblast growth factor 1 (acidic)	-3.21426550905171	1.95863078936968e-23	1.95383149538249e-21	22.4797105634378	22.2438490527944	23.3987166006503	6.81575194129266	5.75358052100597	8.56766816242774
FGF5	fibroblast growth factor 5	-1.63215476183515	0.00125543816743046	0.00710660094551107	11.5796941312221	12.4923986386547	12.9158844952704	6.66864938140864	7.38061763555274	8.58658133717923
FHIT	fragile histidine triad	1.778910306535	0.0109485918774906	0.0410143346059789	0.553811458449754	0.474394885012203	0.776506081879987	0.83358117267608	1.06111116166094	1.30500905785323
FLCN	folliculin	1.53401378443988	1.1964175963269e-11	3.84256679178511e-10	25.424980592466	23.6143231650519	22.182190405705	37.1188792773996	39.8506191823774	32.3982683493128
FLJ46906	NA	2.30372074610019	9.57425623436692e-05	0.000772867211459104	0.755197443340574	1.37047411225747	1.00945790644398	2.72139735785426	2.80604951639225	1.72109890238615
FLRT3	fibronectin leucine rich transmembrane protein 3	-1.7231459361957	2.08407416044751e-10	5.7495254723115e-09	25.2991143519092	32.1534310952715	30.5943396260715	17.6523071860817	18.6048157011218	14.8846685294274
FOLR1	folate receptor 1 (adult)	-1.52260380002274	2.82180615522316e-05	0.000268000416873432	14.7515233932525	14.9697941492739	16.2030935752291	9.48811511251891	10.2338276480188	10.4211592880744
FOS	FBJ murine osteosarcoma viral oncogene homolog	-4.31024990543035	2.4008908276497e-241	3.61646185368875e-237	152.298151073682	160.345471134124	163.506297307863	37.6827724236216	36.0777794964718	36.710472192654
FOSB	FBJ murine osteosarcoma viral oncogene homolog B	-28.5572141931433	6.74321658271716e-233	3.38576904618228e-229	65.4252718414051	65.0184545180613	68.7466717824415	1.88781618517818	2.80604951639225	2.26958097017953
FOXM1	forkhead box M1	-1.53830145168747	1.45093050568584e-21	1.18779164169271e-19	64.8211138867326	63.6479804058038	64.4500047960389	43.2971867925282	43.599878620246	38.6396160173066
FOXS1	forkhead box S1	-2.77856805167247	4.60794116538713e-07	7.05380261933194e-06	17.2688482043878	13.4411884086791	13.7441576492758	4.56017935640444	4.40950638290211	6.99787465805356
FRMD3	FERM domain containing 3	-1.68544847238234	0.0279985730126437	0.085442160715043	4.98430312604779	7.35312071768914	5.48730964528524	4.1924229566944	4.97543233578795	1.4374012811137
FRMD4B	FERM domain containing 4B	-2.30526052591341	3.47243885682948e-05	0.00032227570240556	1.93834010457414	2.58281659617755	2.12244995713863	0.83358117267608	1.4619753782884	0.605221592047876
FXYD2	FXYD domain containing ion transport regulator 2	2.3162022261175	0.028282312133403	0.0860987202234132	1.46004839045844	1.08056612697224	1.8377310604493	2.1084700250042	2.64098778013389	5.39025480417639
FXYD6	FXYD domain containing ion transport regulator 6	1.61827545342192	0.0146128185419943	0.0513562495795755	4.85843688549103	3.50525109481238	3.26132554389594	7.08543996774668	5.42345704848923	6.3170003669997
G0S2	G0/G1 switch 2	3.16152249931982	5.68968844357613e-91	5.71358513503915e-88	69.2516055543306	61.0388085382367	58.1344219967483	200.476272028597	206.02062709848	189.339792437228
GABARAPL1	GABA(A) receptor-associated protein like 1	1.6540166115331	8.21268921439531e-21	6.34398654545828e-19	17.6464469260581	18.7122426865924	15.6854228539757	26.6255633390066	27.7303716914058	31.5850018349985
GABBR1	gamma-aminobutyric acid (GABA) B receptor; 1	1.62732822257595	9.08394237567126e-16	4.59165852364886e-14	16.0101857988202	15.1015705062218	15.2454027409104	23.6835121413263	23.6038282849466	28.0482381564687
GADD45B	growth arrest and DNA-damage-inducible; beta	1.50592816628653	6.53555767422677e-16	3.34847296758088e-14	167.024501218824	148.591020094378	152.868163986107	237.251911999601	243.937665941831	224.404818426501
GALC	galactosylceramidase	-1.52851595382725	0.00247851024769571	0.0124570570106909	4.40531841948668	3.92693543704545	3.6754621208986	2.89301701105228	2.87679026050298	2.11827557216756
GATA6	GATA binding protein 6	1.750229460376	3.24521193964284e-06	4.0034911913874e-05	13.6187272282417	14.0737149220287	12.9417680313331	23.5118924881283	25.5374086239732	22.0905881097475
GATSL3	GATS protein-like 3	2.0569713277499	1.39020205571198e-05	0.000144366605947718	4.83326363737967	2.37197442506101	3.31309261602128	9.12035871280888	6.67321019444545	5.90091052246679
GBP2	guanylate binding protein 2; interferon-inducible	1.9720587015956	0.00160112612124331	0.00866610232277686	3.75081396859152	3.39983000925412	4.24489991427726	5.71248274216255	6.81469168266691	9.92941674453546
GBX2	gastrulation brain homeobox 2	-1.89294056728946	2.89973797782526e-09	6.74054832715769e-08	2.76905729224877	2.82001403868365	2.71777128657995	1.29940594564213	1.2025926498824	1.81566477614363
GDA	guanine deaminase	1.58048946757249	1.27598937795293e-20	9.75646091375887e-19	121.209189656162	127.612224068282	140.392299603902	206.531994077156	202.978775101719	205.624035898266
GDAP1	ganglioside induced differentiation associated protein 1	-1.53524068651107	0.0126745463094819	0.0459929393061251	6.31848527594947	6.79966001850824	6.47088401566656	5.05052122268449	5.68283977689524	2.08044922266457
GDF15	growth differentiation factor 15	5.10315162207975	1.30656286053389e-96	1.51390433601707e-93	17.0926354676083	15.3387679487279	13.4853222886491	85.1478650795302	82.8374113536638	66.5176356010118
GDF6	growth differentiation factor 6	-2.17293641699695	3.55284657425006e-06	4.31933236060764e-05	12.1083323415605	11.5172535972407	12.8900009592078	5.39376052908052	5.0933335759725	6.2980871922482
GFRA1	GDNF family receptor alpha 1	-1.67937642470588	9.40903552520043e-06	0.000102478888008745	31.8441588608609	30.6248253546766	32.7426731192728	16.7451747334636	21.1043219930342	18.8375220524901
GINS2	GINS complex subunit 2 (Psf2 homolog)	-1.58455916457728	2.2643925925835e-08	4.58448193845232e-07	26.4822570131428	20.7943091263682	20.7585959222583	13.3127816695033	15.7751859366926	13.8633570928466
GINS4	GINS complex subunit 4 (Sld5 homolog)	-1.50165420784021	2.47798622777542e-10	6.71329254478078e-09	42.1651905865154	40.7452495682703	36.2369504877327	24.2964394741763	25.8911123445269	29.0695495930495
GJA5	gap junction protein; alpha 5; 40kDa	-28.792815394563	5.83991820187443e-18	3.74326331382274e-16	0.981756676342746	1.10692139836181	2.04479934895063	0.122585466570012	0.0235802480369097	0
GJB2	gap junction protein; beta 2; 26kDa	2.06733321653795	0.00714402129860897	0.0291153660229835	0.578984706561107	0.790658141687004	0.724739009754654	0.686478612792066	1.36765438614076	2.25066779542804
GJB3	gap junction protein; beta 3; 31kDa	-1.54221461791301	0.00736702668700941	0.029843538734643	22.3034978266583	18.0797161732428	20.6550617780076	14.0728115622374	12.28530922723	13.2203091512958
GJC2	gap junction protein; gamma 2; 47kDa	-1.65504223694585	0.0293595727781073	0.0885726506622533	1.25866240556762	1.18598721253051	1.6824298440733	0.93164954593209	0.990370417550208	0.586308417296379
GKAP1	G kinase anchoring protein 1	1.50517076589347	7.48631994417714e-08	1.36027065523691e-06	20.2896379777501	20.504401141083	15.6336557818504	28.9056530172088	28.6500013648453	27.4051902149179
GLIPR1	GLI pathogenesis-related 1	-1.59194012578397	9.46617394480884e-05	0.000764962329027122	38.0116046481422	34.8943793197865	33.5191792011528	20.937597690158	19.9253095911887	25.9488757590527
GLIPR2	GLI pathogenesis-related 2	-1.54590717427234	9.47417990848985e-07	1.332489000575e-05	25.5760200811341	25.4591921623215	24.9517287644102	16.0096619340435	16.9541983385381	16.1896775872807
GLT8D2	glycosyltransferase 8 domain containing 2	-1.779364289373	0.000254279484634856	0.00179065538899244	6.51987126084029	7.53760761741611	7.27327363360921	3.62852981047235	3.11259274087208	5.20112305666143
GMPR	guanosine monophosphate reductase	1.86957750059438	1.01286191701641e-05	0.000109367305061062	7.24989545606951	7.0632127324039	7.48034192211054	15.3231833212515	14.5725932868102	10.8939886568618
GNAL	guanine nucleotide binding protein (G protein); alpha activating activity polypeptide; olfactory type	-2.32968612985642	7.14236295247098e-05	0.000600365028755973	4.0277196978164	3.18898783813758	3.13190786358261	1.88781618517818	1.41481488221458	1.15370365984126
GNG2	guanine nucleotide binding protein (G protein); gamma 2	-1.69442384763091	7.19437222550381e-07	1.0450224574037e-05	6.69608399761976	6.32526513349603	5.46142610922257	3.70208109041436	3.06543224479826	4.10415892107466
GNL3L	guanine nucleotide binding protein-like 3 (nucleolar)-like	-1.5082519813014	2.68573460982132e-10	7.21833028493537e-09	31.8189856127495	30.0186541127166	27.8248012673662	17.7748926526517	21.5051862096617	20.1425311103434
GNRH1	gonadotropin-releasing hormone 1 (luteinizing-releasing hormone)	2.40565536787792	0.000843077402603579	0.00505947207785566	0.654504450895164	0.975145041413972	0.905923762193318	1.61812815872416	1.32049389006694	3.13958700874835
GOLIM4	golgi integral membrane protein 4	-1.5614270195783	5.67920861323271e-14	2.38955081958448e-12	62.6813877972676	77.7744058706116	78.867134382944	47.1954046294546	45.7456811916048	47.4909818010067
GOLT1A	golgi transport 1A	3.23687556396612	2.05860867568434e-07	3.36686454743032e-06	1.73695411968332	1.34411884086791	1.73419691619864	4.43759388983443	4.97543233578795	6.18460814373923
GPD2	glycerol-3-phosphate dehydrogenase 2 (mitochondrial)	-1.57485723689118	7.04533237671078e-06	7.89611916595197e-05	16.9919424751629	18.554111058255	21.1468489631983	13.6069867892713	14.0302475819613	8.45418911391876
GPLD1	glycosylphosphatidylinositol specific phospholipase D1	-2.03630139557368	0.000284117007852675	0.00196856232257813	2.49215156302389	3.03085620980018	3.41662676027194	1.88781618517818	1.34407413810385	1.17261683459276
GPM6B	glycoprotein M6B	-2.34860249954815	0.00918557609515167	0.0356695882240963	1.03210317256545	1.66038209754271	1.24240973100798	0.637444426164061	1.06111116166094	0
GPR17	G protein-coupled receptor 17	-4.47301142991103	0.00912977211932929	0.0354731936164753	2.36628532246713	3.42618528064368	2.64012067839196	1.0297179191881	0.80172843325493	0.0567395242544883
GPR75-ASB3	GPR75-ASB3 readthrough	-3.94409189971286	0.0276219399288427	0.0845325642316453	3.39838849503258	10.7002401841641	9.93927784806383	4.06983749012439	2.02790133117423	0
GPRASP2	G protein-coupled receptor associated sorting protein 2	2.12867543998971	0.00472658251236014	0.0209771692350267	0.226559233002172	0.948789770024405	0.543554257315991	1.25037175901412	0.565925952885833	1.81566477614363
GPT2	glutamic pyruvate transaminase (alanine aminotransferase) 2	1.56787798718433	1.26761656008796e-15	6.30168588930854e-14	34.0845779427712	32.7068917944524	35.1757255091634	53.9376052908052	58.0309904188348	48.0205506940486
GRASP	GRP1 (general receptor for phosphoinositides 1)-associated scaffold protein	1.57549838193857	5.97789525833214e-06	6.85162491915882e-05	4.63187765248885	4.58581722178462	4.11548223396393	5.90861948867457	7.64000036395874	7.43287767733797
GREB1	growth regulation by estrogen in breast cancer 1	-2.27871243630747	1.67515273022534e-07	2.80989148946373e-06	2.41663181868984	1.34411884086791	2.45893592595329	1.0787521058161	0.660246945033472	0.983485087077798
GRIN3B	glutamate receptor; ionotropic; N-methyl-D-aspartate 3B	2.19454737841191	1.71192754197191e-06	2.26996166942983e-05	3.04596302147365	3.32076419508542	2.58835360626662	7.2325425276307	7.54567937181111	4.91742543538899
GRN	granulin	1.59262872384964	4.94994041287967e-22	4.41189067687612e-20	283.878718951722	260.152883886414	260.155420965858	453.394606655846	429.773600720716	397.744065023963
GSTA4	glutathione S-transferase alpha 4	-1.50488799554059	0.00203315325072761	0.0105898672289678	4.05289294592775	3.79515908009762	3.20955847177061	2.35364095814423	3.60777794964718	1.4563144558652
GTF2A1	general transcription factor IIA; 1; 19/37kDa	-1.64463319025337	5.19599267012211e-16	2.72708144913064e-14	28.3954238696056	30.1240751982749	27.6436165149275	19.0742985982938	18.0860502443097	15.3385847234633
GTF2IRD1	GTF2I repeat domain containing 1	1.65740690531988	5.95388470348187e-32	9.44035424089972e-30	60.6675279483594	59.2730053551357	58.2638396770617	100.446531307468	97.6458071208431	97.3082840964475
GTPBP2	GTP binding protein 2	2.03212551724407	4.6912127804123e-52	1.38556349237942e-49	63.7134909698331	58.7986104701235	56.1931567920484	123.12484262292	127.687043119866	112.495563421899
GUCY1B3	guanylate cyclase 1; soluble; beta 3	-2.22229148783807	9.2568331257279e-07	1.3043561961912e-05	25.8780990584703	23.6143231650519	27.7730341952409	12.1359611904312	13.6529636133707	9.00267118171215
GXYLT2	glucoside xylosyltransferase 2	-1.77918819965702	0.00525570491716807	0.0227686750553071	3.87668020914828	4.63852776456376	5.22847428465858	2.15750421163221	3.06543224479826	2.49653906719749
H19	H19; imprinted maternally expressed transcript (non-protein coding)	-3.14758206664179	1.35112573611681e-16	7.50996566905073e-15	5.33672859960672	5.50825172041946	4.37431759459059	1.93685037180619	1.74493835473132	1.19153000934425
HAGHL	hydroxyacylglutathione hydrolase-like	1.61843859084913	0.000342781700914083	0.0023112447452412	4.05289294592775	3.58431690898109	3.59781151271061	5.63893146222054	7.47493862770038	5.10655718290395
HDAC5	histone deacetylase 5	1.85153880867301	2.97388598704898e-31	4.43521233890285e-29	23.8390659614508	21.6113225394448	19.5679532633757	39.8893108218818	39.968520422562	40.5498466672077
HECW1	HECT; C2 and WW domain containing E3 ubiquitin protein ligase 1	-2.38032304555749	0.00999180189833941	0.0381415387720949	2.13972608946496	2.37197442506101	2.64012067839196	0.956166639246092	1.27333339399312	0.77544016481134
HEIH	hepatocellular carcinoma up-regulated EZH2-associated long non-coding RNA	1.71415423091989	2.29083640803005e-05	0.000224216171631947	14.5753106564731	14.5217545356513	14.5465472672184	22.1144181692301	23.768890021205	28.8993310202861
HELLS	helicase; lymphoid-specific	-1.56392321698796	2.16372832096763e-05	0.000213021174501539	8.50855786163713	8.01200250242831	10.8969686823825	6.2763758883846	6.72037069051927	4.59590146461355
HELZ2	helicase with zinc finger 2; transcriptional coactivator	2.52198364973456	7.03613149927953e-37	1.43223309153578e-34	69.6040310278896	74.9807471033176	78.3753471977533	212.31802809926	198.54568847078	151.57018245849
HENMT1	HEN1 methyltransferase homolog 1 (Arabidopsis)	-1.71432223444016	0.00607959354194594	0.0256131904051931	9.13788906442095	7.30041017491	8.43803275642919	5.1485895959405	5.21123481615705	4.16089844532914
HERC5	HECT and RLD domain containing E3 ubiquitin protein ligase 5	1.67985212999385	2.08870265383411e-32	3.53507057019137e-30	158.742502590189	167.145131152633	177.276338493201	274.223688717116	285.438902486792	285.532199223337
HES1	hes family bHLH transcription factor 1	-2.35458116001606	1.05911398413458e-71	4.55812398371977e-69	124.406192166304	119.204892495011	117.614787868755	54.9673232099933	52.489632130161	46.1103200441475
HES2	hes family bHLH transcription factor 2	-3.07295361642495	6.96070117853035e-16	3.54219735987171e-14	22.9328290294421	23.2980599083771	23.3469495285249	8.53194847327282	6.69679044248236	7.41396450258647
HES6	hes family bHLH transcription factor 6	1.59756725991984	4.83560993056815e-06	5.69053065501156e-05	7.02333622306734	6.87872583267694	6.44500047960389	10.9101065247311	11.8372845145287	9.79702452127498
HEY1	hes-related family bHLH transcription factor with YRPW motif 1	1.92144835494632	2.1337202896435e-08	4.32573737858682e-07	5.89054005805648	7.16863381796217	6.28969926322789	12.4301663101992	10.7761733528677	13.9390097918526
HGD	homogentisate 1;2-dioxygenase	-2.00491878955687	3.07559826057168e-07	4.86125252875039e-06	34.6887358974437	37.2663537448475	34.2439182109074	20.251119077366	19.0056799177492	13.7498780443377
HHAT	hedgehog acyltransferase	-1.52204826891956	0.0147497160850203	0.0516685984624792	11.6803871236675	12.1761353819799	13.2523704640851	9.43908092589091	9.33777822261624	5.63612607594584
HIC1	hypermethylated in cancer 1	-3.656426491137	3.70303037420134e-05	0.000340737608592516	2.24041908191037	1.92393481143838	1.86361459651197	0.710995706106069	0.683827193070381	0.264784446520946
HKDC1	hexokinase domain containing 1	1.75135724152422	6.6724747522857e-23	6.40175077666749e-21	78.5153608593083	80.4362882809579	81.119002020396	147.494833377038	148.838525608974	124.240644942578
HLA-DMA	major histocompatibility complex; class II; DM alpha	1.54044764079047	0.0101212447338054	0.0385933468359253	2.51732481113525	1.58131628337401	1.6824298440733	2.89301701105228	2.90037050853989	3.12067383399686
HLA-F-AS1	HLA-F antisense RNA 1	1.66060098018685	0.0200016098900111	0.0659842859774938	4.53118466004344	3.37347473786455	4.50373527490392	5.73699983547655	6.27234597781798	8.58658133717923
HMCN1	hemicentin 1	-3.57508471171026	1.30938822505428e-14	5.88755666686347e-13	6.94781647873328	8.61817374438835	7.94624557123853	2.69688026454026	2.61740753209698	1.30500905785323
HMGA1	high mobility group AT-hook 1	2.02570263000701	2.62442150406759e-74	1.23536440986782e-71	772.718024026075	717.680395209294	711.771358187259	1521.18757176059	1476.59513207129	1463.255590999
HMGN2	high mobility group nucleosomal binding domain 2	-1.59935288941851	5.49752962191201e-35	1.00986937432757e-32	582.534134544807	571.9093891536	545.599056664941	344.734849088187	353.939523034015	364.211006189561
HMGN3-AS1	HMGN3 antisense RNA 1	1.88997975610807	0.00322438637493149	0.0153456341123517	1.78730061590603	2.00300062560708	1.73419691619864	3.80014946367037	1.9335803390266	4.69046733837104
HMGN5	high mobility group nucleosome binding domain 5	-1.65666010207229	0.00169215650920097	0.00908373253674064	4.17875918648451	3.21534310952715	4.50373527490392	2.30460677151622	2.07506182724805	2.78023668846993
HOMEZ	homeobox and leucine zipper encoding	1.72086244022382	1.33141333789776e-05	0.00013927138269968	5.36190184771808	4.79665939290116	4.16724930608926	7.82095276716675	8.32382755702913	8.51092863817325
HOXB9	homeobox B9	1.72400700547753	2.45917385145421e-08	4.95221065834957e-07	20.9441424286453	21.9275857961196	22.9845800236476	39.3009005823458	37.8462980992401	36.40786139663
HR	hair growth associated	-2.91248062543639	9.64283968904803e-21	7.41071909368013e-19	40.4282364668321	45.0938693475488	44.9855856769139	15.5683542543915	16.8127168503166	12.4637821612359
HS1BP3	HCLS1 binding protein 3	1.50399546771844	2.28652257851863e-09	5.38154525003533e-08	23.1845615105556	18.554111058255	18.6361459651197	31.185742695411	32.7058040271938	27.0269267198879
HS6ST2	heparan sulfate 6-O-sulfotransferase 2	-1.55689815586573	0.00448424420125754	0.0200552762480826	1.40970189423574	2.21384279672361	1.88949813257463	1.0052008258741	0.660246945033472	1.79675160139213
HSD11B1L	hydroxysteroid (11-beta) dehydrogenase 1-like	1.72346844653373	6.01690440548896e-05	0.000519087234019933	4.45566491570939	3.66338272314979	5.15082367647058	6.84026903460666	7.21555589929437	8.79462625944569
HSD11B2	hydroxysteroid (11-beta) dehydrogenase 2	-2.34382491161443	0.00250240161359818	0.0125478280644572	1.66143437534926	2.05571116838621	1.55301216375997	0.809064079362078	0.896049425402569	0.548482067793387
HSH2D	hematopoietic SH2 domain containing	2.66914426335018	0.00417940391748151	0.0189222606579573	1.15796941312221	1.26505302669921	1.52712862769731	3.01560247762229	3.48987670946264	4.04741939682017
HSPA6	heat shock 70kDa protein 6 (HSP70B')	-2.13052408449725	1.36538006841821e-43	3.42778666176391e-41	105.148657361119	91.9798971495882	95.613782215489	46.1656867102664	44.9911132544237	46.242712267408
HSPA7	heat shock 70kDa protein 7 (HSP70B)	-3.52026853927132	1.1582202662332e-06	1.59181312684952e-05	11.9824661010038	10.0150031280354	9.4992577349985	3.65304690378635	3.82000018197937	1.49414080536819
HTR7P1	5-hydroxytryptamine (serotonin) receptor 7 pseudogene 1	-2.09437631147725	0.0471697648860751	0.127033000427466	2.44180506680119	2.13477698255491	2.32951824563996	0.51485895959405	1.27333339399312	1.49414080536819
IBA57	IBA57 homolog; iron-sulfur cluster assembly	-1.6179437851086	0.000493600800469005	0.0031703097097617	11.3027884019973	10.9637928980598	9.8875107759385	7.91902114042276	7.99370408451239	4.02850622206867
ICAM1	intercellular adhesion molecule 1	4.63575237340402	6.69077395937854e-19	4.56032254072936e-17	1.10762291689951	0.922434498634838	0.905923762193318	2.57429479797025	4.83395084756649	6.18460814373923
ICAM5	intercellular adhesion molecule 5; telencephalin	1.61795828691824	0.000161648731666606	0.00120421110044218	4.00254644970504	4.08506706538286	2.92483957508128	4.82986738285847	6.34308672192871	6.61961116302364
ID2	inhibitor of DNA binding 2; dominant negative helix-loop-helix protein	1.60109962459765	5.82469813680598e-20	4.19796306386165e-18	53.9462707026283	51.7881082804988	53.5271525775938	81.7154720155699	79.9606210931608	93.2041251753728
ID3	inhibitor of DNA binding 3; dominant negative helix-loop-helix protein	1.62129392797451	1.55214544666173e-20	1.17487270668672e-18	82.3668678203453	74.3745758613575	72.1115314705881	123.73776995577	121.674079870454	125.640219874189
IFFO2	intermediate filament family orphan 2	-1.5960045078601	3.73189166628933e-17	2.21312929800458e-15	81.8634028581182	83.8097630188224	81.2225361646466	52.7607848117331	55.2956816465533	46.7344548109469
IFI16	interferon; gamma-inducible protein 16	1.666185367934	8.16608020907317e-32	1.26809965143576e-29	77.5839506791883	74.769904932201	76.770567961868	128.346983498802	119.481116803021	133.867450891089
IFI27	interferon; alpha-inducible protein 27	2.79299807529344	1.93313825470014e-73	8.56437103839654e-71	252.261119323863	218.195291834224	210.407264653414	643.37756274605	664.845093400669	593.571076400954
IFI27L2	interferon; alpha-inducible protein 27-like 2	1.59134571714616	0.000136303867420557	0.00104273496950525	8.53373110974849	6.00900187682123	6.62618523204255	9.83135441891495	11.4600005459381	12.38812946223
IFI35	interferon-induced protein 35	2.34628822834393	6.38227843900497e-22	5.4935005786704e-20	41.9134581054019	36.4756956031605	35.9522315910434	95.2734246182132	99.485066467722	73.6289893075744
IFI44	interferon-induced protein 44	1.71108981062691	6.13859813648509e-21	4.79096910517487e-19	41.0323944215045	42.8800265508252	42.1901637821459	73.6003141286351	70.9765465910982	71.2081029393829
IFI44L	interferon-induced protein 44-like	2.85510317115218	2.00152275249376e-17	1.24069700497175e-15	16.4129577686018	17.7898081879576	17.911406955365	40.3061014082199	45.4862984631988	62.9430455729791
IFI6	interferon; alpha-inducible protein 6	2.9681733419424	4.5803060627001e-70	1.9164763950681e-67	204.482294408516	167.461394409307	156.310674282441	516.624190312658	532.654222905753	518.769470258787
IFIH1	interferon induced with helicase C domain 1	2.166921532015	4.72712827113507e-16	2.48967598419957e-14	23.9649322020075	25.2747052625946	28.9377933180608	47.4896097492226	54.069508748634	67.7659051346106
IFIT1	interferon-induced protein with tetratricopeptide repeats 1	2.45716875561973	4.3024516306208e-65	1.62019572280103e-62	64.3931686688396	61.8821772227029	65.3559285582322	147.102559884014	147.49445147087	176.138396460683
IFIT3	interferon-induced protein with tetratricopeptide repeats 3	2.13122537746161	1.68318801160879e-63	6.03663357591982e-61	115.39416934244	109.189889366975	112.386313584097	239.973309357455	233.562356805591	244.623002235851
IFITM1	interferon induced transmembrane protein 1	4.12136570979611	1.76149734569294e-180	5.30668690363455e-177	48.7354083435784	42.8800265508252	41.8277942772686	178.141200019541	181.45000864402	190.436756572814
IFITM3	interferon induced transmembrane protein 3	1.67587167656933	1.93105799154368e-16	1.05772823733173e-14	432.954694267151	377.012157227753	370.393401056754	679.957065970542	650.791265570671	647.435798093215
IFNL1	interferon; lambda 1	2.57247488027805	0.0415782386120971	0.115544154836023	0.629331202783812	0.448039613622636	0.465903649127992	0.882615359304085	1.72135810669441	1.38066175685922
IFT27	intraflagellar transport 27	1.55455591232561	0.00971933884623455	0.0372809781107286	3.42356174314394	2.82001403868365	2.71777128657995	5.54086308896453	5.28197556026777	3.15850018349985
IGFBP4	insulin-like growth factor binding protein 4	1.78575031203848	2.29455911179936e-06	2.94403270025841e-05	1.91316685646279	1.42318465503661	1.24240973100798	3.40787597064633	2.80604951639225	2.06153604791308
IGFBP5	insulin-like growth factor binding protein 5	-1.97157065059334	9.85915966415323e-22	8.20489071940001e-20	22.2279780823242	23.0081519230918	22.182190405705	12.9450252697932	12.1674079870454	9.2107161039786
IGFBPL1	insulin-like growth factor binding protein-like 1	-1.65029716169311	1.63985224189751e-09	3.95217509115235e-08	3.92702670537098	3.92693543704545	4.11548223396393	2.57429479797025	2.14580257135878	2.51545224194898
IGFN1	immunoglobulin-like and fibronectin type III domain containing 1	2.15511624493699	1.59253082871161e-39	3.42689883898328e-37	81.9640958505636	89.8187648956437	99.4704290888263	198.980729336443	207.128898756215	178.540369654123
IL11	interleukin 11	-2.18532511835945	8.74573183420376e-34	1.58719227251339e-31	44.0280109467555	34.3409186206055	44.1314289868459	19.4910891846319	17.496544043387	19.0644801495081
IL12A	interleukin 12A	-1.75444682993264	0.00598535448880892	0.0252541721750501	3.49908148747799	4.55946195039506	3.59781151271061	1.76523071860817	2.05148157921114	2.79914986322142
IL18	interleukin 18	1.58747837903721	3.25261249409638e-11	9.97843217893561e-10	57.2691394533269	51.893529366057	56.1672732559857	82.5490531882459	85.7377818622037	94.1308707381961
IL1A	interleukin 1; alpha	3.87877686339906	1.78457285677338e-76	8.96034031385912e-74	34.6635626493323	37.6353275443014	33.4156450569021	129.818009097643	130.445932140184	149.716691332843
IL1B	interleukin 1; beta	12.3439015597629	2.3472947174529e-50	6.54764820907279e-48	1.71178087157197	1.66038209754271	1.29417680313331	19.4910891846319	19.9253095911887	18.3079531594482
IL1R2	interleukin 1 receptor; type II	-1.920339161291	0.00101305346300631	0.00591458306715663	6.77160374195381	6.2725545907169	5.22847428465858	3.45691015727433	2.99469150068753	3.06393430974237
IL1RL1	interleukin 1 receptor-like 1	-1.65299143595118	0.000499198229002608	0.00319975443551757	16.6143437534926	14.3372676359243	15.2195192048477	10.101042445369	9.31419797457933	8.52984181292475
IL1RN	interleukin 1 receptor antagonist	18.1254837451821	2.9004536190817e-08	5.74862274529311e-07	0.0503464962227049	0.131776356947834	0.155301216375997	1.98588455843419	2.38160505172788	1.89131747514961
IL20RB	interleukin 20 receptor beta	2.16776605198455	6.78269918087164e-22	5.8049885091744e-20	9.59100753042529	7.51125234602654	8.77451872524385	17.3581020663137	20.1611120715578	18.6105639554722
IL24	interleukin 24	-2.5264644419107	0.000104899101896251	0.000836914815605526	0.730024195229222	1.02785558419311	1.11299205069465	0.318722213082031	0.495185208775104	0.321523970775434
IL32	interleukin 32	3.09918896717347	1.95270275130694e-29	2.74893098532117e-27	12.6369705518989	8.93443700106315	9.13688823012118	31.553499095121	30.6071619519088	33.0602294656152
IL36RN	interleukin 36 receptor antagonist	304.06106243386	3.51740137148047e-07	5.50182937264905e-06	0	0	0	0.637444426164061	1.01395066558712	1.15370365984126
IL4I1	interleukin 4 induced 1	8.91848271257035	5.06183044320829e-23	4.95106181597705e-21	1.28383565367898	1.39682938364704	1.21652619494531	12.0133757238612	11.2949388096797	11.5181234236611
IL7R	interleukin 7 receptor	-2.07676938293191	0.025920067296865	0.0804355116795791	2.19007258568766	3.00450093841062	2.48481946201596	1.39747431889813	1.41481488221458	0.888919213320317
INHBE	inhibin; beta E	15.8390316424251	6.00658402984115e-52	1.7399456777211e-49	0.125866240556762	0.210842171116534	0.103534144250665	2.35364095814423	2.1929630674326	2.51545224194898
INPP5J	inositol polyphosphate-5-phosphatase J	3.22496776671274	2.11582263145963e-09	5.03169609242191e-08	0.251732481113525	0.500750156401769	0.388253040939993	1.27488885232812	1.2025926498824	1.21044318409575
INSIG1	insulin induced gene 1	2.19026274075299	4.72114166970094e-42	1.1288024915985e-39	29.9058187562867	32.3115627236089	29.4295805032515	66.7600450940284	62.9592622585489	70.9433184928619
IPO11-LRRC70	NA	1.50697312579829	0.00543845993262932	0.0233855329618029	8.30717187674631	4.90208047845943	6.31558279929056	8.50743137995882	8.46530904525059	12.4259558117329
IPO5P1	importin 5 pseudogene 1	-1.54173465608032	0.00507223761490456	0.0221394132695762	10.9755361765497	8.40733157327181	10.8193180741945	7.96805532705077	7.47493862770038	4.19872479483214
IQCD	IQ motif containing D	1.67882219634862	0.000316878249382651	0.00216076825280709	7.45128144096033	7.56396288880567	5.8237956140999	10.9836578046731	12.3560499713407	11.6505156469216
IRAK2	interleukin-1 receptor-associated kinase 2	2.34097563265308	5.37822528345737e-13	1.9953745676039e-11	10.6231107029907	9.77780568552929	10.0945790644398	25.1055035535384	24.9950629191243	21.3340611196876
IRF7	interferon regulatory factor 7	2.33937418038687	6.82634373135935e-43	1.68565927254862e-40	42.8700415336333	36.9764457595622	38.5664687333727	97.4309288298454	93.4721032183101	86.2251636920708
IRF9	interferon regulatory factor 9	2.09699965884655	8.23755501398912e-42	1.9387857996206e-39	44.0028376986441	41.799460423853	42.7596015755246	91.4242409679148	92.7646957772028	85.4875498767624
IRX5	iroquois homeobox 5	-1.56502987733287	0.0127861766595531	0.0463050779251636	4.78291714115697	5.58731753458816	5.40965903709724	4.51114516977643	3.60777794964718	2.00479652365859
ISG15	ISG15 ubiquitin-like modifier	1.66039426353064	1.39684092199818e-14	6.26208774049362e-13	219.460377034771	185.435689496992	182.944832890925	333.7266741902	334.226435675158	308.171269400878
ISG20	interferon stimulated exonuclease gene 20kDa	1.64079017697149	7.60242086206872e-07	1.0989948699169e-05	15.2801616035909	12.228845924759	14.0288765459651	22.7763796887082	25.2544456475303	20.1803574598463
ITGA4	integrin; alpha 4 (antigen CD49D; alpha 4 subunit of VLA-4 receptor)	-2.22362276443178	0.000143018163336191	0.00108473443823416	6.01640629861324	7.80116033131177	7.63564313848654	2.54977770465625	3.79641993394246	3.29089240676032
ITGA6	integrin; alpha 6	-1.58593171180371	5.66656071633713e-16	2.9534741892798e-14	301.14756715611	360.856375865949	355.277415996157	221.830660305093	216.254454746499	203.392281277589
ITGAV	integrin; alpha V	-1.50266393520525	2.11479430946802e-12	7.35684680912627e-11	156.401390515833	193.843021070264	191.279331503103	121.089923877858	118.844450106025	120.420183642776
ITGAX	integrin; alpha X (complement component 3 receptor 4 subunit)	2.92446467964293	0.000238411753739019	0.00168917979612927	1.03210317256545	0.843368684466138	0.724739009754654	2.57429479797025	3.11259274087208	1.9480569994041
ITGB2	integrin; beta 2 (complement component 3 receptor 3 and 4 subunit)	1.82649616225685	0.00370462724883487	0.0171399848543774	4.90878338171373	6.32526513349603	3.85664687333727	10.223627911939	9.12555599028406	8.22723101690081
ITGB3	integrin; beta 3 (platelet glycoprotein IIIa; antigen CD61)	1.60747362528565	1.07743305654801e-08	2.29448829612246e-07	36.1236110397908	43.5916188783435	47.6774734274312	68.3046219728106	75.0795097495205	61.4299915928594
ITGB6	integrin; beta 6	-2.06125128446955	3.86555870569106e-10	1.01440611121645e-08	28.8988888318326	31.2046413252471	28.6530744213715	14.1953970288074	12.9455561722634	15.8870667912567
ITPKB	inositol-trisphosphate 3-kinase B	-1.65167233464519	1.99092362541499e-06	2.58974806300743e-05	6.39400502028353	8.03835777381788	7.14385595329588	4.63373063634645	4.45666687897593	3.99067987256568
JADE2	jade family PHD finger 2	-1.50099049824855	1.57975528075586e-07	2.66470927144742e-06	46.1173905399977	47.1232252445454	47.3409874586165	35.9910929849555	32.0691373301972	25.7030044872832
JDP2	Jun dimerization protein 2	1.55677897303931	1.46582181840124e-13	5.79519003952176e-12	27.6653996743764	27.9629429443304	23.6057848891516	39.2273493024038	44.8024712701284	39.3583166578634
JPH1	junctophilin 1	-1.7682984003313	0.00165793894081236	0.00891911938052021	1.61108787912656	1.52860574059487	1.88949813257463	1.17682047907211	1.17901240184549	0.529568893041891
KAZN	kazrin; periplakin interacting protein	1.50839813315113	1.85583129406402e-20	1.39076551156648e-18	120.680551445824	116.147681013821	120.306675619273	182.137486229724	182.652601293903	173.982294539013
KBTBD11	kelch repeat and BTB (POZ) domain containing 11	-1.54489007857587	2.07208223680996e-06	2.68372955572385e-05	29.9309920043981	33.8138131928142	31.2414280276381	19.3194695314339	19.5716058706351	22.5445043037834
KCNAB2	potassium channel; voltage gated subfamily A regulatory beta subunit 2	2.56763761047948	0.00381279857330944	0.0175311919748962	0.327252225447582	0.237197442506101	0.543554257315991	1.17682047907211	1.24975314595621	0.453916194035907
KCNE3	potassium channel; voltage gated subfamily E regulatory beta subunit 3	-3.44322374425209	1.25658326960177e-09	3.07271327759927e-08	4.35497192326398	4.29590923649939	4.27078345033993	0.882615359304085	1.39123463417767	1.4563144558652
KCNJ11	potassium channel; inwardly rectifying subfamily J; member 11	2.28086199821143	0.00146903076000791	0.00807591618175154	0.629331202783812	0.395329070843502	0.802389617942653	1.47102559884014	0.919629673439479	1.77783842664063
KCNJ12	potassium channel; inwardly rectifying subfamily J; member 12	-2.35574445428808	0.0410468648647538	0.114392030611986	2.19007258568766	3.10992202396888	1.9153816686373	1.29940594564213	1.60345686650986	0.170218572763465
KCNK15	potassium channel; two pore domain subfamily K; member 15	-3.38405010147861	8.4277833136738e-06	9.31384446470054e-05	4.50601141193209	4.40133032205766	4.34843405852793	1.66716234535216	1.15543215380858	1.09696413558677
KCNK2	potassium channel; two pore domain subfamily K; member 2	-5.84515521801937	0.0495896862503074	0.131764562488227	1.10762291689951	0.790658141687004	1.16475912281998	0.0245170933140024	0.495185208775104	0
KCTD11	potassium channel tetramerization domain containing 11	1.60645344508873	8.13997325161864e-05	0.000671848860762365	8.70994384652795	8.48639738744051	6.70383584023055	11.8662731639771	12.28530922723	14.2227074131251
KDM6B	lysine (K)-specific demethylase 6B	1.65532421567342	3.19619251809577e-14	1.38345539942749e-12	15.4312010922591	16.2348471759732	17.290202089861	28.3662769643007	27.4002482188891	25.3247409922533
KGFLP1	fibroblast growth factor 7 pseudogene	2.45909173971333	6.11300933213922e-06	6.9665454820327e-05	1.03210317256545	1.79215845449054	0.931807298255984	2.45170933140024	2.57024703602316	4.17981162008064
KHK	ketohexokinase (fructokinase)	-1.59891644897703	0.00767157775258844	0.0307823590003302	1.83764711212873	1.15963194114094	1.9930322768253	1.42199141221214	0.872469177365659	0.851092863817325
KIAA0040	KIAA0040	-2.00606412409688	1.08129659232978e-07	1.90757752458456e-06	10.3713782218772	8.96079227245271	9.18865530224651	3.35884178401832	4.40950638290211	6.37373989125419
KIAA0101	KIAA0101	-1.76952084468754	7.05235365463258e-14	2.92643534710002e-12	45.2615001042117	46.8860278020393	45.3479551817912	26.5029778724366	30.3241989754659	20.9747107994092
KIAA1107	KIAA1107	-1.87267960668727	0.00169926515907401	0.00911539568772499	1.10762291689951	1.79215845449054	1.94126520469997	1.10326919913011	0.896049425402569	0.605221592047876
KIAA1161	KIAA1161	-1.53735603543913	4.77973006963403e-05	0.000425514621979299	21.5734736314291	23.2717046369875	21.4574513959503	13.6315038825853	14.2660500623304	15.2061925002029
KIAA1211	KIAA1211	-1.92191375317348	6.87747443319378e-05	0.000581669833729354	0.830717187674631	1.02785558419311	1.50124509163464	0.735512799420071	0.400864216627465	0.605221592047876
KIAA1467	NA	1.50600056229342	4.25445831318765e-08	8.18453455575294e-07	5.73950056938836	4.74394885012202	5.5908437895359	7.62481602065473	7.80506210021711	8.7378867351912
KIF20A	kinesin family member 20A	-1.73193014948727	3.4446447566992e-36	6.73853038573507e-34	82.7696397901269	86.7088428716748	81.0413514122079	49.3283917477728	48.4574097158494	46.9046733837104
KIF20B	kinesin family member 20B	-1.50053078626319	9.54714960618669e-11	2.78634218626961e-09	18.6030303542895	23.1399282800397	22.182190405705	15.2005978546815	14.1481488221458	13.2959618503018
KIF21B	kinesin family member 21B	1.94184951788941	2.55212757246704e-07	4.11592051649583e-06	5.43742159205213	7.40583126046827	5.87556268622523	12.9940594564213	10.9412350891261	12.4070426369814
KIF26A	kinesin family member 26A	-1.52802006259115	8.34936723296273e-05	0.000686123942335611	3.0207897733623	3.50525109481238	4.1413657700266	2.18202130494621	2.14580257135878	2.61001811570646
KIT	v-kit Hardy-Zuckerman 4 feline sarcoma viral oncogene homolog	-1.96618000004613	8.94007342769101e-05	0.0007287030629941	15.1291221149228	14.3636229073139	16.0219088227904	7.2570596209447	9.55000045494843	6.35482671650269
KLF2	Kruppel-like factor 2	-1.57186335167243	4.97088583668303e-05	0.000439415806091294	10.0944724926523	9.22434498634838	10.1204626005025	5.51634599565053	7.00333366696218	6.20352131849072
KLF9	Kruppel-like factor 9	2.02349054702689	7.74727310178549e-07	1.11565176608217e-05	3.67529422425746	4.61217249317419	5.30612489284658	8.50743137995882	8.63037078150895	10.3455065890684
KLHDC7A	kelch domain containing 7A	-1.50953822734928	0.014759139411373	0.0516895877594774	18.5275106099554	17.2363474887767	20.318575809193	11.7927218840351	14.360371054478	11.0074677053707
KLHL14	kelch-like family member 14	-2.81225326732204	9.78875745147185e-05	0.000788914143881865	4.05289294592775	4.16413287955156	4.78845417159325	1.47102559884014	1.2261728979193	1.91023064990111
KLHL4	kelch-like family member 4	-4.0313615898905	5.4839579984056e-22	4.80260810058044e-20	1.93834010457414	2.16113225394448	1.34594387525864	0.269688026454026	0.565925952885833	0.491742543538899
KLHL7-AS1	KLHL7 antisense RNA 1 (head to head)	1.90906521748495	0.0456446685723043	0.123993803914269	0.553811458449754	0.474394885012203	0.569437793378657	1.20133757238612	0.330123472516736	1.51305398011969
KLK10	kallikrein-related peptidase 10	-4.48041691984785	0.0390075448991733	0.110056178761405	2.66836429980336	2.39832969645058	2.48481946201596	0.907132452618087	0.77814818521802	0
KNDC1	kinase non-catalytic C-lobe domain (KIND) containing 1	1.54598327390206	1.01257533456507e-05	0.000109367305061062	15.0787756187001	13.3884778658999	13.2782540001478	20.1530507041099	18.5104947089741	25.8164835357922
KNTC1	kinetochore associated 1	-1.56790242067158	1.05422331224953e-11	3.42006215589046e-10	40.8813549328364	44.962092990601	47.7551240356192	31.8477042148891	29.7111125265062	23.7738606626306
KPTN	kaptin (actin binding protein)	-1.55011275699559	4.78299303909423e-05	0.000425553598038254	11.35313489822	9.90958204247712	8.33449861217852	6.88930322123466	6.13086448959652	6.09004226998175
KRT14	keratin 14; type I	-4.05048625619185	8.8418463223086e-17	5.0448761800354e-15	21.2462214059815	18.5804663296446	17.9631740274904	4.46211098314843	5.61209903278451	4.19872479483214
KRT16	keratin 16; type I	-3.07141251977804	0.00014016752712107	0.00106903466380996	4.6067044043775	3.26805365230628	3.10602432751995	1.22585466570012	1.24975314595621	1.09696413558677
KRT17	keratin 17; type I	-2.27984496485817	9.10270564981155e-56	2.98074033050242e-53	161.712945867328	148.274756837703	154.524710294117	70.2905065312448	69.4909909647729	64.0400097085658
KRT19	keratin 19; type I	-1.59571309538005	1.52322468356144e-18	1.01076358627691e-16	558.19160362113	516.167990164666	500.846422812591	329.31359739368	325.713966133834	332.115348636272
KRT5	keratin 5; type II	-5.34512417236415	1.3358215097862e-81	8.38394975079566e-79	126.092799789765	107.872125797497	112.852217233225	24.3454736608043	22.9200010918762	17.7027315674004
KRT6A	keratin 6A; type II	-5.95335855824201	0.0146450781750013	0.0514336238167511	2.71871079602607	4.05871179399329	3.85664687333727	0.41679058633804	1.36765438614076	0
KRTAP2-3	keratin associated protein 2-3	-2.23316846910864	0.000235846388993344	0.00167415370283069	8.33234512485767	6.77330474711867	6.0567474386639	3.33432469070432	2.38160505172788	3.74480860079623
KYNU	kynureninase	1.59896810876364	0.0081775335940949	0.0325180011953145	12.1838520858946	11.5699641400198	13.7959247214011	17.7994097459657	18.015309500199	24.208863681915
LAMA2	laminin; alpha 2	-1.64770996933356	0.000927254687455861	0.00549674827121119	12.0831590934492	12.4396880958755	11.4922900118238	6.93833740786267	6.86185217874072	8.03809926938585
LAMC3	laminin; gamma 3	-1.94284786752363	0.00291091184937877	0.0141350951602813	5.5632878326089	5.5609622631986	3.9860645536506	3.1136708508783	2.59382728406007	2.08044922266457
LAMP3	lysosomal-associated membrane protein 3	2.56042850280132	0.000178547425822591	0.00131449651767629	0.553811458449754	0.500750156401769	0.440020113065326	1.0052008258741	1.01395066558712	1.79675160139213
LANCL2	LanC lantibiotic synthetase component C-like 2 (bacterial)	-1.8129502744739	2.94951495251047e-10	7.87740137050802e-09	12.9138762811238	11.8335168539155	12.9158844952704	7.45319636745672	7.47493862770038	5.90091052246679
LAPTM5	lysosomal protein transmembrane 5	1.84481382177975	0.00257300242536089	0.012833488587156	1.76212736779467	3.42618528064368	3.64957858483594	4.82986738285847	5.44703729652614	6.01438957097576
LARGE	like-glycosyltransferase	1.6903770711726	3.08101768906967e-07	4.86471377887383e-06	2.31593882624443	2.45104023922971	1.86361459651197	3.67756399710035	3.01827174872444	4.44459606660159
LCN2	lipocalin 2	7.1368132037792	1.20834079926067e-27	1.54247775078504e-25	4.27945217892992	2.42468496784015	3.7531127290866	27.3120419517986	26.905063010114	20.5397077801248
LCP1	lymphocyte cytosolic protein 1 (L-plastin)	-4.86020395316622	4.08092466493668e-23	4.0177103416955e-21	21.5483003833177	22.7973097519753	24.5893592595329	4.43759388983443	6.15444473763343	3.61241637753576
LDHD	lactate dehydrogenase D	1.89183922616088	0.00527971212836434	0.0228211504068056	1.0069299244541	0.817013413076571	0.440020113065326	0.93164954593209	1.48555562632531	1.85349112564662
LEMD1	LEM domain containing 1	3.11925180299345	0.000970123588710832	0.00570596314593958	0.453118466004344	0.527105427791336	0.465903649127992	1.32392303895613	1.34407413810385	1.85349112564662
LFNG	LFNG O-fucosylpeptide 3-beta-N-acetylglucosaminyltransferase	-1.66932003610845	6.84177136154866e-10	1.72337127122086e-08	7.97991965129873	8.98714754384228	8.98158701374518	5.93313658198857	5.06975332793559	4.59590146461355
LGALS3BP	lectin; galactoside-binding; soluble; 3 binding protein	1.54423430365419	2.39068890211505e-18	1.56569334489387e-16	285.691192815739	262.366726683138	259.145963059414	437.115256695348	410.932982539225	398.557331538278
LGALS9	lectin; galactoside-binding; soluble; 9	1.64554887993951	0.01715252321076	0.0582566983367933	4.20393243459586	4.58581722178462	3.70134565696127	7.15899124768869	8.37098805310294	5.04981765864946
LGI2	leucine-rich repeat LGI family; member 2	-1.76091789728475	0.0252234385571535	0.0788749543255974	2.11455284135361	2.16113225394448	2.25186763745196	1.54457687878215	0.990370417550208	1.17261683459276
LGR6	leucine-rich repeat containing G protein-coupled receptor 6	-6.14467002279378	5.57112339038125e-15	2.63892552293436e-13	4.22910568270721	3.74244853731849	3.96018101758793	0.760029892734073	0.471604960738194	0.699787465805356
LHX1	LIM homeobox 1	-1.76429797206156	2.60450304759461e-18	1.69833893532111e-16	56.5894617543203	57.8761759714887	62.2499042307123	33.2942127204152	34.4271621338882	32.4550078735673
LINC-PINT	long intergenic non-protein coding RNA; p53 induced transcript	-1.58040817158746	0.00812344343126201	0.0323114413533403	6.97298972684463	5.58731753458816	6.52265108779189	4.04532039681039	4.50382737504975	3.53676367852977
LINC00342	long intergenic non-protein coding RNA 342	-1.597001461356	0.00702282716945561	0.0287536954752677	5.03464962227049	4.79665939290116	6.26381572716523	3.0646366642503	3.46629646142573	3.53676367852977
LINC00511	long intergenic non-protein coding RNA 511	3.3868957109086	0.0203277174324526	0.0667967730551994	0.830717187674631	0.237197442506101	0.595321329441323	0.858098265990083	1.36765438614076	3.4232846300208
LINC00842	long intergenic non-protein coding RNA 842	-4.47256163466806	0.000721413097893166	0.00442197695786667	1.40970189423574	1.71309264032184	2.09656642107596	0.147102559884014	0.613086448959652	0.397176669781418
LINC01001	long intergenic non-protein coding RNA 1001	5.78632779292028	0.0394505463046206	0.110964985450711	0	0	3.10602432751995	2.42719223808623	1.32049389006694	14.2605337626281
LINC01003	long intergenic non-protein coding RNA 1003	1.91613291732485	6.29797528108311e-05	0.000540857478101225	2.56767130735795	2.29290861089231	2.30363470957729	3.82466655698437	3.46629646142573	6.39265306600569
LINC01270	long intergenic non-protein coding RNA 1270	1.60909018136907	0.0145331405295587	0.0511717381479063	1.68660762346062	1.15963194114094	1.00945790644398	1.93685037180619	1.98074083510042	2.28849414493103
LINC01279	long intergenic non-protein coding RNA 1279	-1.84909429599589	0.000214938677951231	0.00154099062635859	6.19261903539271	6.21984404793777	6.57441815991722	3.0891537575643	3.06543224479826	4.08524574632316
LINC01521	long intergenic non-protein coding RNA 1521	-1.66815593351819	0.00119695663588954	0.00681654359410365	3.42356174314394	3.34711946647498	3.33897615208394	1.81426490523617	1.67419761062059	2.53436541670048
LINC01559	long intergenic non-protein coding RNA 1559	2.51698298421434	0.0149363061323177	0.0521161869981705	0.956583428231394	1.50225046920531	0.621204865503989	2.23105549157422	2.31086430761715	3.21523970775434
LINC01589	long intergenic non-protein coding RNA 1589	1.94725236484623	0.000229604917350413	0.00163524296456231	3.90185345725963	3.82151435148719	3.93429748152527	8.3112946334468	7.64000036395874	6.77091656103561
LIPC	lipase; hepatic	1.9956468770769	0.0253683930427774	0.0791171830863511	2.24041908191037	2.29290861089231	1.9153816686373	3.04011957093629	3.56061745357337	6.26026084274521
LITAF	lipopolysaccharide-induced TNF factor	1.54191934727582	8.02910744669635e-32	1.2598171403082e-29	200.228015477698	200.958944345447	207.896561655335	310.558021008468	317.413718824842	311.197377361117
LMCD1	LIM and cysteine-rich domains 1	-2.07575684720777	6.14545646381698e-09	1.35930999580727e-07	14.6508304008071	10.8056612697224	12.1911454855158	5.93313658198857	6.01296324941197	6.18460814373923
LMNB1	lamin B1	-1.59899820958768	1.77298484323549e-24	1.92132882688174e-22	102.606159301873	103.207242761544	112.231012367721	68.1820365062406	67.0622254169712	63.7184857377904
LMTK3	lemur tyrosine kinase 3	1.79552519271101	4.6254828297509e-06	5.49043718396673e-05	2.64319105169201	3.08356675257932	2.27775117351463	4.33952551657842	4.69246935934503	5.31460210517041
LOC100126784	NA	2.95531643019503	7.70717156782994e-05	0.000641753042157116	0.881063683897336	0.869723955855705	0.698855473691988	3.55497853053034	2.40518529976479	1.32392223260473
LOC100130417	NA	-2.68413185374819	0.00791226833656986	0.0315464526081926	3.5997744799234	2.60917186756711	4.50373527490392	1.52005978546815	1.81567909884205	0.661961116302364
LOC100134368	NA	2.05754727753137	0.0494846719356345	0.131575571811864	1.13279616501086	0.790658141687004	0.621204865503989	2.25557258488822	1.27333339399312	1.72109890238615
LOC100287042	NA	-2.29264344896893	0.00132328289651489	0.00742369097586736	2.92009678091689	2.34561915367145	2.51070299807862	1.29940594564213	1.36765438614076	0.737613815308348
LOC100335030	NA	-2.16259552251657	0.0469842436096198	0.126741343390348	1.43487514234709	1.10692139836181	1.34594387525864	0.858098265990083	0.565925952885833	0.378263495029922
LOC100505549	NA	1.57099342328872	0.0128701021280213	0.04653440911051	1.86282036024008	2.10842171116534	1.57889569982264	3.48142725058834	2.90037050853989	2.36414684393701
LOC100505666	NA	1.61011868414141	0.0296785996017061	0.0893025860568315	1.61108787912656	1.47589519781574	0.95769083431865	2.32912386483022	1.50913587436222	2.66675763996095
LOC100507002	NA	2.4398966942719	0.000302436078409248	0.00207544175356651	0.704850947117869	0.289907985285235	0.517670721253324	0.760029892734073	1.08469140969785	1.83457795089512
LOC100507053	NA	-2.05143270270946	0.0279803771739673	0.0854039354349481	1.83764711212873	1.58131628337401	0.983574370381317	0.980683732560095	0.306543224479826	0.851092863817325
LOC100507412	NA	1.5928996076044	0.0105419409239554	0.0398739941529338	2.49215156302389	2.68823768173581	4.01194808971326	5.00148703605648	5.73000027296906	3.93394034831119
LOC100652768	NA	-2.82216185592123	0.0096412914883141	0.0370570996908587	2.49215156302389	1.18598721253051	1.9930322768253	0.809064079362078	0.495185208775104	0.699787465805356
LOC101928841	NA	-1.8143727973452	3.38470990602428e-06	4.15855508274419e-05	10.2706852294318	10.647529641385	10.5345991775052	5.76151692879055	6.48456821015017	5.10655718290395
LOC101929705	NA	3.46987844493317	3.14214810325066e-15	1.5303470135501e-13	2.76905729224877	2.47739551061928	2.40716885382796	8.97325615292486	8.5124695413244	9.09723705546963
LOC143666	NA	1.53174345248492	0.0451809907383461	0.122978182777685	3.04596302147365	2.45104023922971	2.1483334932013	4.24145714332241	4.10296315842229	3.3854582805178
LOC146880	NA	1.65810054177129	7.80071700857889e-09	1.69800867485872e-07	15.6577603252612	16.182136633194	18.2737764602424	26.5765291523786	27.6360506992582	28.8615046707831
LOC154761	NA	2.66348441088697	0.0020788965833903	0.0107715082780009	0.427945217892992	0.500750156401769	0.465903649127992	1.17682047907211	1.10827165773476	1.4374012811137
LOC284344	NA	3.90038879268962	0.0018796977286616	0.00994516574879862	0.730024195229222	1.05421085558267	0.258835360626662	2.37815805145823	2.94753100461371	2.66675763996095
LOC284454	NA	-1.59704497252892	7.70832716400377e-08	1.3972386530853e-06	48.3074631256854	45.1465798903279	38.4888181251847	29.0282384837788	28.0133346678487	25.6084386135257
LOC389765	NA	1.87843594457678	7.16204128346734e-05	0.000601347981342634	3.19700251014176	3.45254055203325	4.16724930608926	5.27117506251051	7.00333366696218	8.01918609463435
LOC642423	NA	1.55770416038047	0.00302876218557556	0.0146084677557876	5.33672859960672	4.48039613622636	6.18616511897723	6.88930322123466	6.81469168266691	11.1776862781342
LOC728323	NA	1.64253800779284	0.0197016871968439	0.0651804336143334	1.25866240556762	1.26505302669921	1.9153816686373	2.45170933140024	2.85321001246607	2.00479652365859
LOC79160	NA	-2.50495916723506	0.00128502718353131	0.00724414837781892	8.05543939563279	4.24319869372026	7.22150656148388	2.69688026454026	2.71172852424462	2.38306001868851
LONRF2	LON peptidase N-terminal domain and ring finger 2	-1.67615055565357	1.08469315217265e-06	1.50417977666766e-05	22.429364067215	24.6685340206345	23.8387367137156	13.8766748157253	15.3507414720282	13.1068301027868
LONRF3	LON peptidase N-terminal domain and ring finger 3	1.50790226423808	0.00260407884672261	0.0129328188816956	9.81756676342746	11.6753852255781	8.33449861217852	14.4896021485754	13.4407413810385	17.0218572763465
LOX	lysyl oxidase	1.80284467560174	8.54267218518861e-23	8.1441943750314e-21	26.8346824867017	26.645179374852	28.1612872361809	50.8974857198689	49.4006196373258	46.9424997332133
LPAR2	lysophosphatidic acid receptor 2	-1.62984474750358	0.00129345702191524	0.00728349275555488	8.50855786163713	6.72059420433954	6.39323340747856	5.88410239536057	4.6217286152343	2.81806303797292
LPAR6	lysophosphatidic acid receptor 6	-2.34318858924401	3.44820463144367e-08	6.75426610707881e-07	3.85150696103693	3.29440892369585	2.71777128657995	1.37295722558413	1.72135810669441	1.13479048508977
LPP-AS2	LPP antisense RNA 2	-1.66484996230527	0.0314908714596687	0.0934673885314266	4.90878338171373	4.61217249317419	5.25435782072124	3.94725202355438	2.80604951639225	2.13718874691906
LRCH2	leucine-rich repeats and calponin homology (CH) domain containing 2	1.69110954274278	3.36107438736581e-05	0.000312710707207481	2.51732481113525	2.79365876729408	3.88253040939993	5.00148703605648	4.57456811916048	5.93873687196978
LRP5L	low density lipoprotein receptor-related protein 5-like	1.66005348853613	0.00317566439719953	0.0151568545041244	5.16051586282726	4.66488303595332	5.38377550103457	7.2570596209447	7.97012383647548	10.0050694435414
LRRC17	leucine rich repeat containing 17	-1.79999930270269	0.000170381007743094	0.00126212629108815	10.3965514699886	11.1219245263972	10.4310650332545	5.83506820873256	5.77716076904288	6.12786861948474
LRRC37B	leucine rich repeat containing 37B	1.61055925005556	0.00183716809231489	0.00974067686537809	7.22472220795816	9.85687149969799	9.47337419893584	13.6805380692133	13.58222286926	15.4898901214753
LRRC73	leucine rich repeat containing 73	1.69972606760446	0.0139487543842308	0.0495893526763438	3.29769550258717	2.58281659617755	2.32951824563996	6.2763758883846	3.34839522124118	4.35003019284411
LRRC75B	leucine rich repeat containing 75B	1.63816934408179	0.00450959325051141	0.0201626604726784	2.08937959324225	2.34561915367145	1.7600804522613	3.40787597064633	2.49950629191243	4.21763796958363
LRRN1	leucine rich repeat neuronal 1	-1.58236854608188	6.59031183171327e-13	2.42121627124627e-11	15.9346660544861	17.947939816295	16.6948807604197	10.370730471823	10.2809881440926	11.2533389771402
LRRN2	leucine rich repeat neuronal 2	-2.34057747952321	0.0146206035060637	0.0513596433329844	2.74388404413742	2.63552713895668	4.21901637821459	1.34844013227013	1.88641984295278	0.870006038568821
LSAMP	limbic system-associated membrane protein	-1.56956760514463	0.00568939857646121	0.0242568385953114	2.69353754791471	3.63702745176022	3.18367493570795	2.15750421163221	2.47592604387552	1.4563144558652
LTBP4	latent transforming growth factor beta binding protein 4	1.54477629114894	4.48382286585719e-07	6.8847934585532e-06	44.8083816382074	44.3559217486409	44.3384972753472	79.4353823373677	76.0698801670707	50.857526906773
LUM	lumican	-4.79049083612915	1.68653850636352e-10	4.73961371667046e-09	5.18568911093861	6.72059420433954	6.21204865503989	1.61812815872416	1.10827165773476	1.05913778608378
LURAP1L	leucine rich adaptor protein 1-like	1.56111289417232	3.07602102553139e-06	3.81350656029459e-05	21.1203551654247	20.7943091263682	21.6127526123263	34.2013451730333	29.9704952549122	34.9893732902678
LY6E	lymphocyte antigen 6 complex; locus E	1.80343683846502	1.69860794957614e-21	1.36824232858104e-19	95.5324765825826	82.1230256498902	79.255387423884	166.323961042192	161.336057068536	135.815507890494
LY6K	lymphocyte antigen 6 complex; locus K	-1.99618918704938	5.31807662085938e-06	6.18103303549419e-05	4.12841269026181	3.74244853731849	4.40020113065326	1.78974781192217	1.60345686650986	2.70458398946394
LYPD1	LY6/PLAUR domain containing 1	-2.19536235920772	0.000281135309152052	0.00195329389379952	7.60232092962845	5.42918590625076	6.75560291235588	0.93164954593209	2.87679026050298	5.14438353240694
MAFB	v-maf avian musculoaponeurotic fibrosarcoma oncogene homolog B	-2.36124990713419	0.0131532415475993	0.0474329129594178	2.24041908191037	1.73944791171141	2.2259841013893	1.0787521058161	1.08469140969785	0.472829368787403
MAGI1	membrane associated guanylate kinase; WW and PDZ domain containing 1	-1.59648592602236	4.67984019223666e-06	5.53750454168585e-05	5.05982287038185	6.95779164684564	6.91090412873188	4.04532039681039	3.72567918983173	4.06633257157166
MAMDC4	MAM domain containing 4	1.50997179777551	0.00440462971288984	0.0197402372404819	2.34111207435578	2.63552713895668	2.51070299807862	3.67756399710035	3.37197546927809	4.23655114433513
MANSC1	MANSC domain containing 1	-1.65046583045575	0.00869943982743185	0.0342141988193033	6.72125724573111	6.9841469182352	6.26381572716523	3.43239306396033	3.18333348498281	5.44699432843088
MAP1A	microtubule-associated protein 1A	-3.06080631548025	2.43621097934422e-14	1.06676296458901e-12	4.38014517137533	5.16563319235509	5.72026146984924	1.56909397209615	1.74493835473132	1.66435937813166
MAP2K6	mitogen-activated protein kinase kinase 6	-1.915917718806	6.71005312915551e-05	0.000569428339630813	4.0277196978164	4.50675140761592	4.84022124371858	1.74071362529417	1.91000009098969	3.27197923200883
MAP7D2	MAP7 domain containing 2	-1.82113048038787	0.00303065858016544	0.0146129354010986	7.87922665885332	8.82901591550488	7.84271142698787	3.70208109041436	4.90469159167722	4.8606859111345
MAPT	microtubule-associated protein tau	1.61618724851315	6.1824904843531e-07	9.12114144621065e-06	17.5961004298354	19.8718746277334	19.6714874076263	30.0579564029669	30.041235999023	32.2280497765494
MARCH4	membrane-associated ring finger (C3HC4) 4; E3 ubiquitin protein ligase	-3.92983802060874	7.99320959206809e-08	1.44193671958469e-06	9.31410180120041	7.69573924575351	8.15331385973986	3.0891537575643	2.6645680281708	0.68087429105386
MARCH9	membrane-associated ring finger (C3HC4) 9	1.79613508962859	1.24800206167627e-08	2.62184868270985e-07	10.3965514699886	11.4118325116824	10.1722296726278	17.3581020663137	16.3646921376153	23.6414684393701
MARVELD1	MARVEL domain containing 1	-1.64947176118899	2.18990999499448e-06	2.82419642590769e-05	14.8270431375866	13.5993200370165	11.6475912281998	8.77711940641285	9.03123499813642	6.54395846401765
MASP1	mannan-binding lectin serine peptidase 1 (C4/C2 activating component of Ra-reactive factor)	2.61071223759173	8.96939966676899e-05	0.000729908520694442	0.704850947117869	0.368973799453935	0.750622545817321	1.20133757238612	1.4619753782884	2.09936239741607
MAST4	microtubule associated serine/threonine kinase family member 4	-1.89586837919051	9.05551016197835e-05	0.000735648491551586	12.6369705518989	15.8395181051297	14.9865673802837	8.48291428664482	9.62074119905916	4.8606859111345
MATN2	matrilin 2	-1.70315859508652	1.71898955496001e-09	4.12968734710727e-08	11.2272686576632	13.0722146092251	13.7959247214011	7.79643567385275	7.07407441107291	7.48961720159246
MCM4	minichromosome maintenance complex component 4	-1.57268497602654	2.61587991159931e-30	3.75266658175432e-28	101.07059116708	102.522005705415	104.776553981673	61.979211897798	67.6753118659309	66.3663302029998
MCM6	minichromosome maintenance complex component 6	-1.63948071114902	9.07875248705635e-23	8.60083325236036e-21	69.3522985467761	74.2427995044097	77.08117039462	46.2882721768365	48.1508664913696	40.2850622206867
MEF2B	myocyte enhancer factor 2B	1.51331961038698	0.00471303827535491	0.0209355634154146	8.78546359086201	7.2213443607413	7.37680777785987	13.0185765497353	10.1395066558712	12.236824064218
MEF2C	myocyte enhancer factor 2C	-1.93064628323815	0.000288739573468775	0.00199691652670347	1.23348915745627	0.790658141687004	1.11299205069465	0.661961519478064	0.613086448959652	0.378263495029922
MEF2D	myocyte enhancer factor 2D	1.54554707073832	1.00334889216937e-24	1.10317112136841e-22	55.3056261006414	56.4266360450625	54.6660281643511	85.2459334527862	84.6295102044689	87.2653883034031
MFAP5	microfibrillar associated protein 5	-1.69789183687536	3.81800315026988e-15	1.83154718001641e-13	75.0414526199417	75.4814972597193	76.6670338176174	47.7838148689906	46.9246935934503	39.1880980850999
MFSD4	major facilitator superfamily domain containing 4	-2.43356387630022	0.0175378825454765	0.0593247529266814	1.28383565367898	1.50225046920531	2.1483334932013	0.318722213082031	0.707407441107291	0.983485087077798
MGC27345	NA	-1.61440273865175	0.0401521066585802	0.112418435427174	3.24734900636447	4.16413287955156	3.08014079145728	2.74591445116826	2.87679026050298	0.907832388071813
MIATNB	MIAT neighbor (non-protein coding)	1.68700709776194	0.0433287864218575	0.119251143773513	0.679677699006517	0.500750156401769	0.776506081879987	1.52005978546815	1.01395066558712	0.794353339562837
MIPEPP3	mitochondrial intermediate peptidase pseudogene 3	-1.64592728246321	0.0178452448333666	0.0601663993302726	2.92009678091689	2.89907985285235	2.89895603901862	1.78974781192217	1.74493835473132	1.75892525188914
MIR210HG	MIR210 host gene	1.727053304204	1.64271612114824e-06	2.18203112282681e-05	6.77160374195381	9.51425297163362	7.48034192211054	14.6612218017734	14.360371054478	12.047692316703
MKI67	marker of proliferation Ki-67	-1.5377552794347	2.02686227558443e-11	6.36054717856839e-10	210.775606436354	244.207944695726	262.510822747561	151.049811907569	153.248031991876	162.237213018334
MKLN1-AS	MKLN1 antisense RNA	2.07806537809676	0.0270884752888607	0.0833061868673149	0.327252225447582	0.65888178473917	0.95769083431865	0.83358117267608	1.34407413810385	1.85349112564662
MKRN3	makorin ring finger protein 3	-2.49750189880827	1.68523266367617e-05	0.000171517970357798	1.91316685646279	2.87272458146278	1.9930322768253	1.0787521058161	1.10827165773476	0.548482067793387
MMP10	matrix metallopeptidase 10	-1.62145963674845	3.77338784381363e-06	4.54708328730917e-05	29.427527042171	33.0758655939063	33.5709462732781	19.9814310509119	20.9392602567758	18.3457795089512
MMP19	matrix metallopeptidase 19	2.25924492543094	3.58411537505859e-10	9.48814233646881e-09	0.755197443340574	1.39682938364704	0.776506081879987	2.54977770465625	2.14580257135878	1.9480569994041
MMP2	matrix metallopeptidase 2	-1.65930607538381	2.55575329285756e-32	4.27747909447927e-30	170.775315187415	167.540460223476	173.911478805054	104.246680771138	104.625560539768	99.880475862651
MMP24	matrix metallopeptidase 24 (membrane-inserted)	-2.00965414198082	0.000192583111449695	0.00140071434464836	10.6231107029907	9.56696351441275	9.26630591043451	5.61441436890654	4.95185208775104	4.10415892107466
MMP7	matrix metallopeptidase 7	-2.53312571744981	1.04398320146689e-30	1.5120691311246e-28	60.7933941889162	54.7398986761303	56.6331769051137	21.7711788628341	22.448396131138	23.7171211383761
MOK	MOK protein kinase	-1.51588985123457	7.36160578561931e-07	1.06725570691803e-05	27.8164391630445	28.7008905432383	23.3987166006503	18.8536447584678	18.0624699962728	15.8492404417537
MORN4	MORN repeat containing 4	1.58924254061745	0.00746436921360717	0.030095233796725	3.49908148747799	4.53310667900549	2.87307250295595	4.38855970320642	4.43308663093902	8.45418911391876
MOSPD3	motile sperm domain containing 3	1.58589653824353	0.00045390664255042	0.00294452874967139	5.89054005805648	3.90058016565589	4.45196820277859	7.33061090088671	6.50814845818708	8.7378867351912
MPZL2	myelin protein zero-like 2	-2.1636783723098	0.00361585244654205	0.0168259454440108	6.51987126084029	5.98264660543166	6.67795230416789	3.33432469070432	3.84358043001628	1.70218572763465
MRAP2	melanocortin 2 receptor accessory protein 2	-2.25242874872744	0.00101505999888985	0.0059240018455164	4.80809038926832	4.13777760816199	4.81433770765592	2.50074351802824	2.35802480369097	1.26718270835024
MSMO1	methylsterol monooxygenase 1	1.68489466270934	4.15946648914334e-32	6.73699394902861e-30	57.3194859495496	61.3550717949115	56.219040328111	96.6463818437973	95.9480292621856	101.998751434819
MT1B	metallothionein 1B	3.17132459380566	0.00144185702824776	0.00795265192841305	0.855890435785984	0.922434498634838	0.880040226130652	3.33432469070432	3.34839522124118	1.77783842664063
MT1X	metallothionein 1X	2.11575215215495	1.85224787987947e-08	3.78567297349043e-07	17.6716201741694	12.1497801105903	11.1040369708838	24.6887129672004	28.3434581403655	33.5519720091541
MTHFD2	methylenetetrahydrofolate dehydrogenase (NADP+ dependent) 2; methenyltetrahydrofolate cyclohydrolase	1.64651449076588	3.88927507154378e-20	2.83015219336541e-18	65.8028705630753	69.4988506542877	71.4126759968961	107.899727674924	103.493708633997	128.798720057689
MTHFR	methylenetetrahydrofolate reductase (NAD(P)H)	1.57212957031307	3.94084366064064e-06	4.72995442710995e-05	17.2940214524991	16.9991500462706	17.057250265297	26.3313582192385	26.5513592895603	27.8401932342023
MTMR7	myotubularin related protein 7	-1.54880259123854	0.00875707884102744	0.03438682966173	4.12841269026181	4.84936993568029	4.60726941915459	3.57949562384434	2.71172852424462	2.49653906719749
MUC5AC	mucin 5AC; oligomeric mucus/gel-forming	-2.62642465463007	4.92283437469926e-07	7.46002557204175e-06	16.9919424751629	16.9464395034915	19.1279331503103	8.72808521978484	6.69679044248236	4.80394638688001
MX1	MX dynamin-like GTPase 1	2.40158515806865	3.70771002912231e-88	3.10273534270386e-85	198.566581102348	190.41683578962	200.260918516849	466.682871232035	456.442861250461	491.950588461165
MX2	MX dynamin-like GTPase 2	2.02522210630977	2.96400859939157e-07	4.69966963501424e-06	8.93650307953013	7.56396288880567	9.68044248743717	17.1374482264877	16.5533341219106	19.329264596029
MXRA8	matrix-remodelling associated 8	-2.15511766907434	1.93623531249641e-09	4.64418989046711e-08	7.97991965129873	7.19498908935174	7.71329374667453	5.29569215582451	3.395555717315	2.02370969841008
MYEOV	myeloma overexpressed	1.54223196018698	3.92324472355632e-20	2.84114592648697e-18	87.4015174426158	83.651631390485	87.1498659229972	139.036436183707	132.874697687986	126.396746864248
MYL9	myosin; light chain 9; regulatory	-2.09709483868546	5.50554054631644e-17	3.21433942826219e-15	5.73950056938836	4.87572520706986	4.60726941915459	1.98588455843419	1.83925934687896	3.29089240676032
MYO7B	myosin VIIB	-2.23121041195524	0.000290001735413056	0.00200472516774982	4.15358593837316	4.19048815094112	4.84022124371858	1.78974781192217	1.57987661847295	2.51545224194898
MYZAP	myocardial zonula adherens protein	2.01644168881617	2.31402631207848e-18	1.52877975170343e-16	23.6125067284486	24.6948892920241	25.3140982692876	53.7414685442932	51.7822246890537	43.0085593849022
N4BP2	NEDD4 binding protein 2	-1.67822295247872	0.000119983110910827	0.000933525619653812	17.5961004298354	17.5526107454515	20.1373910567543	12.7734056165952	13.58222286926	6.65743751252663
N4BP3	NEDD4 binding protein 3	1.57057264653127	3.97020697792337e-06	4.76140347997291e-05	10.2958584775432	10.041358399425	10.4310650332545	18.6575080119558	16.718395858169	13.0311774037808
NAP1L3	nucleosome assembly protein 1-like 3	-2.37116028394131	8.43687947008124e-07	1.20231518881583e-05	2.99561652525094	3.58431690898109	2.43305238989063	0.907132452618087	1.39123463417767	1.4752276306167
NATD1	N-acetyltransferase domain containing 1	1.83777219865276	7.60189466657625e-09	1.66435086282904e-07	4.40531841948668	4.55946195039506	4.21901637821459	7.69836730059674	7.23913614733128	9.2485424534816
NAV2	neuron navigator 2	1.6959374553762	4.35966900318509e-17	2.56522242949129e-15	14.8773896338093	15.5496101198444	13.0453021755838	23.8551317945243	26.2212358170436	23.6792947888731
NAV3	neuron navigator 3	-1.81606748685621	0.000500045278491987	0.00320382051464262	6.26813877972676	5.98264660543166	7.5062254581732	3.0646366642503	3.96148167020083	3.83937447455371
NBR2	neighbor of BRCA1 gene 2 (non-protein coding)	1.51785671600421	0.0394561815092617	0.110964985450711	2.81940378847148	2.18748752533404	3.46839383239727	4.43759388983443	3.8907409260901	4.53916194035907
NCAN	neurocan	-3.49924711405721	0.0349762776317535	0.101200090274126	1.56074138290385	1.23869775530964	1.21652619494531	0.490341866280047	0.660246945033472	0
NDRG1	N-myc downstream regulated 1	1.74819527288347	6.47617114775243e-41	1.43456714703816e-38	205.766130062195	212.107224143234	200.908006918415	369.350010775446	372.167054766546	340.342579653172
NDRG4	NDRG family member 4	2.05986316463985	2.85384631530216e-17	1.72640510230508e-15	16.8912494827175	16.551110432648	16.0477923588531	30.793469202387	33.9083966770762	37.2022147361929
NEAT1	nuclear paraspeckle assembly transcript 1 (non-protein coding)	1.60233630210639	5.20779232593013e-29	7.06711493743113e-27	284.054931688501	298.051764144611	311.974260163316	480.755682794272	494.548542078107	457.37730501543
NES	nestin	-1.53895199412545	1.41972239466468e-19	1.00873954862425e-17	29.77995251573	28.779956357407	29.9472512245048	19.3439866247479	18.1803712364574	19.9344861880769
NEU1	sialidase 1 (lysosomal sialidase)	1.93564214116547	9.00498909670167e-36	1.71698925017237e-33	23.8138927133394	21.9802963388987	22.8810458793969	45.8714815904984	41.0532118322598	45.9968409956385
NEURL1	neuralized E3 ubiquitin protein ligase 1	1.8130108514143	9.38708844911251e-08	1.66939449007062e-06	16.0101857988202	16.551110432648	15.8148405342891	31.8722213082031	28.9329643412882	26.9323608461305
NEURL3	neuralized E3 ubiquitin protein ligase 3	2.3154445059437	0.00147375229949899	0.00808711507736003	3.47390823936664	2.21384279672361	1.73419691619864	4.82986738285847	6.41382746603944	5.95765004672127
NFIL3	nuclear factor; interleukin 3 regulated	1.61120064195744	1.75220254502234e-28	2.29508060310187e-26	58.8047075881194	52.1307268085631	54.5883775561631	90.9338991016348	85.8792633504251	89.9132327686125
NFKB2	nuclear factor of kappa light polypeptide gene enhancer in B-cells 2 (p49/p100)	2.15869698880401	3.44427693212064e-42	8.36792635944084e-40	23.3859474954464	22.1911385100153	22.7775117351463	52.221408758825	51.9001259292383	43.5948678021985
NFKBIA	nuclear factor of kappa light polypeptide gene enhancer in B-cells inhibitor; alpha	1.77671565041759	1.76106865977872e-21	1.41100942671526e-19	50.9506541773774	46.5170540025854	43.4584570492166	78.7734208178896	81.7055594478921	89.856493244358
NFKBIE	nuclear factor of kappa light polypeptide gene enhancer in B-cells inhibitor; epsilon	1.67464634383198	2.6000263142711e-07	4.17974347618629e-06	8.40786486919172	7.43218653185784	7.09208888117055	12.4056492168852	13.6529636133707	12.3692162874785
NHSL1	NHS-like 1	-1.51985283334198	7.12884619109061e-08	1.30207806495762e-06	13.140435514126	14.2582018217556	13.1747198558971	8.48291428664482	8.11160532469694	10.0239826182929
NIPAL4	NIPA-like domain containing 4	-5.28968462275975	5.75969577825046e-09	1.28151104147395e-07	3.0207897733623	2.55646132478798	3.52016090452261	0.51485895959405	0.589506200922743	0.605221592047876
NKAIN1	Na+/K+ transporting ATPase interacting 1	-1.9030393375157	0.0138709537554772	0.0494177333062331	1.25866240556762	1.84486899726968	1.73419691619864	1.22585466570012	0.80172843325493	0.529568893041891
NKAIN4	Na+/K+ transporting ATPase interacting 4	-2.11767831492211	5.20121165364434e-07	7.81115165890775e-06	7.6778406739625	7.37947598907871	6.60030169597989	3.0891537575643	3.01827174872444	4.08524574632316
NKD1	naked cuticle homolog 1 (Drosophila)	-1.83531766356271	0.0144964805554072	0.051102383947133	3.77598721670287	5.50825172041946	5.09905660434525	3.77563237035636	3.30123472516736	0.794353339562837
NKX2-8	NK2 homeobox 8	2.28463461699694	0.0187264676827231	0.0624616436458943	1.28383565367898	1.18598721253051	0.95769083431865	3.55497853053034	2.31086430761715	1.98588334890709
NME5	NME/NM23 family member 5	-2.602927522628	0.0327545401610332	0.0961570139243116	0.604157954672459	1.18598721253051	1.24240973100798	0.51485895959405	0.660246945033472	0
NMRK1	nicotinamide riboside kinase 1	1.62027890035594	0.00621502494083058	0.0260553633965296	10.9755361765497	9.80416095691885	10.8452016102571	15.4702858811355	13.2756796447802	22.4688516047774
NMU	neuromedin U	-1.61551183622907	7.95394579377153e-05	0.000659748268125444	14.1977119348028	13.810162208133	12.3464467018918	7.89450404710876	8.91333375795187	8.17049149264632
NMUR2	neuromedin U receptor 2	-2.52403900441463	3.90891278033214e-05	0.000357064604063936	8.28199862863496	9.11892390079012	8.87805286949452	3.1627050375063	2.45234579583861	4.76612003737702
NOS1	nitric oxide synthase 1 (neuronal)	-1.8977192176204	0.00270705990994958	0.0133430770365087	8.93650307953013	9.27705552912752	10.9487357545078	5.73699983547655	6.43740771407635	3.21523970775434
NOXA1	NADPH oxidase activator 1	2.25127991928594	0.000282637400719155	0.00196192035347126	3.52425473558935	2.02935589699664	5.02140599615725	8.60549975321483	6.83827193070382	8.37853641491278
NPAS2	neuronal PAS domain protein 2	1.52144038453123	0.000119916348654714	0.000933488351310572	14.1221921904687	15.7868075623505	14.0029930099024	22.9479993419062	21.1043219930342	22.7525492260498
NPC1	Niemann-Pick disease; type C1	2.05185738766543	1.05723223819079e-52	3.25001820487098e-50	94.7521058911307	97.830767398072	101.334043685338	206.55651117047	215.09902259269	181.566477614363
NPIPA1	nuclear pore complex interacting protein family; member A1	1.60638236427533	1.5675247887992e-05	0.000160296170357653	23.4866404878919	18.3959794299176	18.1702423159917	32.0928751480291	23.6038282849466	40.7200652399711
NPIPB4	nuclear pore complex interacting protein family; member B4	1.68211472221729	0.00516681312185817	0.0224546180192007	10.0944724926523	8.06471304520744	9.60279187924917	11.8172389773491	13.1577784045956	21.693411439966
NPNT	nephronectin	-1.54602054093494	0.00117118380257676	0.00670781050122194	21.1707016616474	20.9524407547056	28.4977732049955	15.0044611081694	13.7237043574814	16.927291402589
NR4A2	nuclear receptor subfamily 4; group A; member 2	-2.28980421732703	0.00587527988874809	0.0248593654393855	3.5494279837007	3.50525109481238	2.64012067839196	1.98588455843419	0.943209921476388	1.30500905785323
NR6A1	nuclear receptor subfamily 6; group A; member 1	1.74892082868735	1.71996897445999e-19	1.21633298883994e-17	9.08754256819824	8.38097630188224	7.84271142698787	13.2882645761893	14.3367908064411	16.5301147328076
NREP	neuronal regeneration related protein	-1.64145128717118	1.0093546590775e-13	4.04359288023519e-12	84.9345391277032	87.1568824852974	84.7168135331066	51.804618172487	56.1209903278451	48.569032761842
NT5DC2	5'-nucleotidase domain containing 2	-1.52275525879876	1.15800273010539e-11	3.72713571016613e-10	19.4589207900755	16.3139129901419	16.1513265031037	10.321696285195	11.1298770734214	12.5583480349934
NTSR1	neurotensin receptor 1 (high affinity)	-2.45519819746444	0.0132531565611681	0.0476563135070124	2.49215156302389	2.58281659617755	2.74365482264262	1.20133757238612	1.13185190577167	0.851092863817325
NUAK2	NUAK family; SNF1-like kinase; 2	1.65978746474436	1.0815856667552e-12	3.82439551604076e-11	14.7011768970298	13.8365174795226	12.3464467018918	23.6099608613843	25.584569120047	18.7996957029871
NUDT6	nudix (nucleoside diphosphate linked moiety X)-type motif 6	1.50357102724079	0.00101789243236876	0.00593593252372072	12.0076393491151	10.8583718125015	9.60279187924917	14.9309098282274	17.5908650355346	16.3031566357896
NUDT7	nudix (nucleoside diphosphate linked moiety X)-type motif 7	2.27510372443127	2.38645653109792e-05	0.000232067106055055	0.855890435785984	0.632526513349603	0.983574370381317	1.15230338575811	1.53271612239913	2.8937157369789
NUPR1	nuclear protein; transcriptional regulator; 1	3.72358552461088	2.8685321717694e-41	6.5467727429337e-39	9.59100753042529	9.69873987136059	8.23096446792786	35.1329947189654	37.5161746267233	29.9017292821154
NYAP1	neuronal tyrosine-phosphorylated phosphoinositide-3-kinase adaptor 1	1.706300054779	0.0195397632662968	0.0647585157492253	0.654504450895164	0.395329070843502	0.336485968814661	1.0297179191881	1.01395066558712	0.378263495029922
OAS1	2'-5'-oligoadenylate synthetase 1; 40/46kDa	3.26808200502879	1.01808157857619e-82	7.66768140904657e-80	32.4483168155333	32.6541812516733	28.9377933180608	97.7986852295554	100.970622094047	108.523796724085
OAS2	2'-5'-oligoadenylate synthetase 2; 69/71kDa	2.80039872925115	5.39374705953547e-98	6.7705009964819e-95	58.0495101447788	60.4589925676663	62.6899243437776	174.414601835813	166.641612876841	166.398111463663
OAS3	2'-5'-oligoadenylate synthetase 3; 100kDa	2.19818430680037	4.1165575614833e-59	1.44203968717728e-56	114.563452154765	125.31931545739	120.901996948714	275.057269889793	266.904827529781	251.166960699868
ODC1	ornithine decarboxylase 1	-1.70528841518301	6.26106096522411e-40	1.36681683071262e-37	317.182926203041	305.220397962573	302.138516459503	176.400486394247	186.472601475882	179.296896644183
ODF3B	outer dense fiber of sperm tails 3B	1.91844948465966	0.0233156664167401	0.0740936462521847	1.61108787912656	1.26505302669921	1.73419691619864	3.45691015727433	3.25407422909354	2.15610192167056
ODF3L2	outer dense fiber of sperm tails 3-like 2	2.05192254317939	0.0420465188954744	0.116534583720632	1.08244966878816	0.975145041413972	0.802389617942653	1.74071362529417	2.38160505172788	1.75892525188914
OIP5	Opa interacting protein 5	-1.51624347111804	1.23122228450538e-07	2.14155903827997e-06	21.5483003833177	20.7943091263682	19.464419119125	13.5824696959573	15.0913587436222	12.1422581904605
OLFML2B	olfactomedin-like 2B	-3.03428311770372	1.9338619467043e-05	0.000192912334458323	1.61108787912656	2.00300062560708	1.00945790644398	0.441307679652043	0.707407441107291	0.378263495029922
OLFML3	olfactomedin-like 3	-1.91425263568203	3.04276704265845e-22	2.76103614238339e-20	15.9598393025975	15.1279257776113	14.0029930099024	9.02229033955287	7.21555589929437	7.37613815308348
OPTN	optineurin	1.75879535787894	1.11903031799682e-44	2.85694130169257e-42	80.4285277157711	81.1742358798658	82.5684800399053	138.595128504055	138.557537464881	152.156490875786
ORAI3	ORAI calcium release-activated calcium modulator 3	1.69542710217694	1.60616588755731e-06	2.1410333419713e-05	7.65266742585115	6.93143637545607	7.19562302542121	13.0430936430493	13.0162969163742	10.9129018316133
OSCP1	organic solute carrier partner 1	1.52497550988569	0.00507786949015781	0.0221431878177534	7.40093494473763	7.16863381796217	5.56496025347324	10.027491165427	9.55000045494843	11.1209467538797
OSER1-AS1	OSER1 antisense RNA 1 (head to head)	1.66798236076237	0.00292920394183918	0.0141991374960722	3.071136269585	2.58281659617755	1.73419691619864	3.18722213082031	4.00864216627465	5.10655718290395
OTUB2	OTU deubiquitinase; ubiquitin aldehyde binding 2	1.70682903765617	0.000110954891652041	0.000875033263327063	4.38014517137533	4.71759357873246	4.76257063553059	9.85587151222895	7.14481515518364	6.69526386202962
P4HA2-AS1	P4HA2 antisense RNA 1	1.80260701436513	0.00484333090471046	0.0213993136463733	1.46004839045844	1.26505302669921	1.11299205069465	2.0839529316902	1.91000009098969	2.9126289117304
PABPC4L	poly(A) binding protein; cytoplasmic 4-like	-1.91410220726834	0.0324963248454797	0.0957348212688169	3.19700251014176	2.50375078200885	2.97660664720662	2.30460677151622	1.9335803390266	0.321523970775434
PADI3	peptidyl arginine deiminase; type III	2.43291754976681	1.57209235518773e-05	0.000160654186880548	3.42356174314394	4.00600125121415	2.89895603901862	8.04160660699277	9.29061772654242	7.81114117236789
PAK6	p21 protein (Cdc42/Rac)-activated kinase 6	-2.43359595551967	0.0123147580134795	0.0450235922225829	1.78730061590603	1.44953992642617	1.52712862769731	0.882615359304085	0.683827193070381	0.397176669781418
PALD1	phosphatase domain containing; paladin 1	-1.59660010567506	3.78735911616858e-09	8.68325576359929e-08	8.76029034275066	10.3049111133206	9.39572359074784	5.41827762239452	6.69679044248236	5.71177877495183
PAOX	polyamine oxidase (exo-N4-amino)	1.57378270275058	0.00290716538934468	0.0141214550982583	3.82633371292558	2.50375078200885	3.6754621208986	5.58989727559254	5.51777804063687	4.67155416361954
PARP10	poly (ADP-ribose) polymerase family; member 10	1.79291083031444	5.16855716344291e-22	4.55286412590296e-20	50.5730554557071	49.0471600559838	46.1762283357965	93.9249844859431	88.5674116266329	79.0192441117508
PARP14	poly (ADP-ribose) polymerase family; member 14	1.6481776068619	9.58032860957156e-25	1.06895177663686e-22	67.2125724573111	68.6554819698215	73.2762905934081	120.476996545008	109.553832379483	114.689491693072
PARP9	poly (ADP-ribose) polymerase family; member 9	1.92448406444723	1.87239513070639e-36	3.76051838051072e-34	43.6000657288625	42.4319869372026	44.0020113065326	83.088429241154	80.4086458058621	86.7169062356097
PAX6	paired box 6	-3.67384339639383	5.29087061221682e-11	1.59712192448541e-09	1.38452864612439	1.89757954004881	1.52712862769731	0.588410239536057	0.542345704848923	0.208044922266457
PBLD	phenazine biosynthesis-like protein domain containing	-1.52201922067236	0.0426014145290343	0.117635333016316	4.70739739682291	4.90208047845943	5.53907671741057	3.67756399710035	3.46629646142573	2.81806303797292
PCAT6	prostate cancer associated transcript 6 (non-protein coding)	1.6896541883485	0.0220963443238603	0.0711190672116041	0.629331202783812	0.896079227245271	0.388253040939993	1.0052008258741	1.13185190577167	1.09696413558677
PCBD2	pterin-4 alpha-carbinolamine dehydratase/dimerization cofactor of hepatocyte nuclear factor 1 alpha (TCF1) 2	-1.86917195613749	0.00025847245515344	0.00181470021202828	6.21779228350406	5.85087024848383	5.12494014040791	2.32912386483022	3.91432117412701	2.95045526123339
PCDH1	protocadherin 1	1.54717399100816	0.0042998847280037	0.0193629786720238	3.67529422425746	6.4306862190543	4.78845417159325	5.81055111541856	6.13086448959652	11.0263808801222
PCDH10	protocadherin 10	-2.54240519477649	3.98754928098597e-06	4.77839736034142e-05	4.27945217892992	5.06021210679683	4.96963892403192	2.13298711831821	2.05148157921114	1.4563144558652
PCDH15	protocadherin-related 15	-6.26849147795024	0.000158806711543039	0.00118656026585952	0.730024195229222	1.00150031280354	2.17421702926396	0.367756399710035	0.141481488221458	0.113479048508977
PCDH20	protocadherin 20	-2.27854264930527	0.0254449455211728	0.0792898561822558	2.61801780358066	3.76880380870805	4.1413657700266	1.12778629244411	1.32049389006694	2.15610192167056
PCDH9	protocadherin 9	-2.05763325439333	0.00288100722021203	0.0140169934619037	4.90878338171373	4.63852776456376	5.69437793378657	2.96656829099429	2.61740753209698	1.83457795089512
PCDHA3	protocadherin alpha 3	-1.56485454520817	0.00228542566903724	0.0116301915042932	12.7376635443443	13.203990966173	14.7794990917824	8.97325615292486	8.44172879721367	8.60549451193073
PCDHA7	protocadherin alpha 7	-2.37528161320831	0.0187044474763332	0.0624020138064244	6.31848527594947	1.76580318310098	5.28024135678391	1.98588455843419	2.35802480369097	1.28609588310174
PCDHB10	protocadherin beta 10	-1.78530298272118	0.000857628743516071	0.0051345237534112	7.22472220795816	5.42918590625076	6.52265108779189	3.21173922413431	2.90037050853989	4.59590146461355
PCDHB13	protocadherin beta 13	-1.57565936255031	0.0262103191125173	0.0811356425795004	12.9893960254579	14.785307249547	10.1204626005025	6.88930322123466	7.87580284432784	9.26745562823309
PCDHB14	protocadherin beta 14	-1.53117266837825	0.0222235297728684	0.0714215978170933	11.0258826727724	13.019504066446	12.2170290215785	5.88410239536057	6.5553089542609	11.1965994528857
PCDHB15	protocadherin beta 15	-1.67923587551157	0.00376884018710909	0.017382100386724	12.1335055896719	11.8598721253051	10.1204626005025	7.96805532705077	7.99370408451239	4.3878565423471
PCDHB16	protocadherin beta 16	-2.14229112376978	1.05578497144597e-11	3.42006215589046e-10	18.1499118882851	18.6331768724237	16.4101618637304	8.50743137995882	8.67753127758277	7.65983577435592
PCDHB2	protocadherin beta 2	-1.60230159998631	7.02334285486338e-08	1.28545095288952e-06	32.8007422890923	34.9470898625656	32.8720907995861	21.2808369965541	21.2693837292926	20.2560101588523
PCDHB4	protocadherin beta 4	-3.21025096912727	0.0146187642767308	0.0513596433329844	2.21524583379902	1.18598721253051	2.48481946201596	1.0542350125021	0.730987689144201	0.0567395242544883
PCDHB5	protocadherin beta 5	-1.89149422871867	0.000396920403844891	0.00262458825422107	10.7741501916589	10.5948190986059	10.8452016102571	6.15379042181459	5.98938300137507	4.89851226063749
PCDHB7	protocadherin beta 7	-1.78477699196054	0.000582990566499608	0.00368355155334883	7.1492024636241	7.0632127324039	7.8944784991132	3.53046143721634	4.55098787112357	4.29329066858962
PCDHB8	protocadherin beta 8	-2.10178325737716	3.24624609541146e-07	5.11487499321996e-06	17.0422889713856	20.9787960260952	19.1020496142477	8.87518777966886	10.8704943450154	7.45179085208947
PCDHGA11	protocadherin gamma subfamily A; 11	-1.92841812829394	0.00315360076601232	0.0150754326685	4.35497192326398	5.3237648206925	4.42608466671592	2.1084700250042	2.75888902031844	2.439799542943
PCDHGA3	protocadherin gamma subfamily A; 3	-3.91528272613232	0.011308005274208	0.0421093902213584	2.26559233002172	2.26655333950275	2.35540178170263	0.858098265990083	0.424444464664375	0.472829368787403
PCDHGA7	protocadherin gamma subfamily A; 7	-1.88263814210471	0.00275956162269605	0.0135442413563606	5.33672859960672	5.42918590625076	7.37680777785987	3.28529050407632	3.11259274087208	3.23415288250583
PCDHGA9	protocadherin gamma subfamily A; 9	-1.78964071222976	0.00902046290715627	0.0351098792688617	6.26813877972676	5.7981597057047	7.01443827298255	3.43239306396033	4.3623458868283	2.87480256222741
PCDHGB1	protocadherin gamma subfamily B; 1	-1.84868968860221	0.0343867910306678	0.099839674883375	10.2958584775432	7.48489707463697	7.09208888117055	7.47771346077072	4.03222241431156	1.9669701741556
PCDHGB6	protocadherin gamma subfamily B; 6	-1.78264204471866	0.00301507851482187	0.0145564511758852	6.41917826839488	9.14527917217968	8.02389617942653	4.90341866280047	4.88111134364031	3.46111097952379
PCK2	phosphoenolpyruvate carboxykinase 2 (mitochondrial)	3.9603864913891	2.78478172524306e-123	4.6607963474818e-120	12.5614508075649	11.3854772402929	11.2334546511971	46.6315114832325	47.8679035149267	44.9377032095548
PCOLCE	procollagen C-endopeptidase enhancer	2.30871328233413	6.9648313079827e-06	7.82335973095774e-05	0.528638210338402	0.632526513349603	0.543554257315991	0.612927332850059	1.24975314595621	2.00479652365859
PDCD1LG2	programmed cell death 1 ligand 2	-1.62838494482078	0.00702498892853417	0.0287547304974213	8.45821136541443	8.32826575910311	7.63564313848654	5.76151692879055	4.76321010345576	4.48242241610458
PDE4B	phosphodiesterase 4B; cAMP-specific	-2.36060336793913	0.000180066711771371	0.00132374079034268	1.20831590934492	1.10692139836181	1.00945790644398	0.465824772966045	0.400864216627465	0.529568893041891
PDK4	pyruvate dehydrogenase kinase; isozyme 4	1.61226661003102	0.0089963840082834	0.0350433235885112	4.50601141193209	5.50825172041946	6.21204865503989	9.04680743286687	8.5124695413244	8.60549451193073
PDP1	pyruvate dehyrogenase phosphatase catalytic subunit 1	1.70854132715758	9.49667658969371e-18	5.98529035441658e-16	38.4898963622579	39.1375780135067	44.1314289868459	67.1523185870525	72.8393861860141	68.049602755883
PDZD7	PDZ domain containing 7	1.89113205293915	0.017847987971716	0.0601663993302726	0.629331202783812	0.790658141687004	0.647088401566656	0.882615359304085	1.39123463417767	1.62653302862867
PDZK1IP1	PDZK1 interacting protein 1	2.92670253019056	7.62886903058283e-17	4.4197559310642e-15	9.61618077853664	8.11742358798658	8.54156690067985	27.2875248584846	27.7539519394427	21.920369536984
PEG10	paternally expressed 10	-2.11531107985191	4.25216358026943e-41	9.55975224023856e-39	18.8295895872916	21.0051512974847	20.2150416649423	9.04680743286687	9.57358070298534	9.721371822269
PFKFB4	6-phosphofructo-2-kinase/fructose-2;6-biphosphatase 4	2.37007522367006	2.18826392376177e-31	3.29618194836235e-29	3.87668020914828	4.13777760816199	4.99552246009458	11.7436876974071	9.85654367942826	9.32419515248758
PHF19	PHD finger protein 19	-1.71398860488482	2.92697920211781e-22	2.67206592251519e-20	58.8550540843421	56.5584124020104	53.5271525775938	34.3974819195453	31.7154336096436	32.4739210483188
PHF7	PHD finger protein 7	-1.51486557289005	0.0281870673824377	0.0858781949801091	3.22217575825312	2.50375078200885	3.41662676027194	2.67236317122626	1.6977778586575	1.68327255288315
PHGDH	phosphoglycerate dehydrogenase	2.59404585732865	1.75839259217652e-82	1.26126988647404e-79	17.1681552119424	16.8410184179332	16.4878124719184	44.7927294846823	46.5709898728967	39.7933196771478
PHOSPHO2-KLHL23	NA	1494.08197146204	3.50156241490588e-06	4.270772036901e-05	0	0	0	5.88410239536057	0	7.94353339562837
PI16	peptidase inhibitor 16	-3.65302223102709	3.54717606619786e-15	1.70706431581912e-13	14.3990979196936	13.4411884086791	12.6052820625185	3.48142725058834	3.34839522124118	4.21763796958363
PIGW	phosphatidylinositol glycan anchor biosynthesis; class W	-1.72415866700371	3.16521265640071e-05	0.00029668698346835	15.8339730620407	17.157281674608	15.6854228539757	9.02229033955287	11.1534573214583	8.07592561888884
PIK3R3	phosphoinositide-3-kinase; regulatory subunit 3 (gamma)	-1.75980235028787	0.00023548931905884	0.00167319604386005	9.18823556064365	9.09256862940055	10.1981132086905	6.32541007501261	5.8243212651167	4.06633257157166
PIM3	Pim-3 proto-oncogene; serine/threonine kinase	1.50962440023848	1.89662556025259e-13	7.36311103455794e-12	50.0947637415914	47.9929492004011	45.1667704293526	78.8960062844596	71.6132132880948	65.874587659461
PINK1-AS	PINK1 antisense RNA	-1.65042548731014	0.02893153779108	0.0876323655232329	9.31410180120041	6.9050811040665	6.28969926322789	4.46211098314843	6.22518548174416	2.96936843598489
PIP5KL1	phosphatidylinositol-4-phosphate 5-kinase-like 1	1.71821327000275	0.0340805304279924	0.0991257238121613	1.51039488668115	1.00150031280354	0.880040226130652	2.23105549157422	2.59382728406007	1.04022461133229
PIR	pirin (iron-binding nuclear protein)	-1.57999405942207	1.82992798701807e-13	7.122533661099e-12	49.0374873209146	42.0366578663591	39.8865290725687	26.8707342721466	27.2587667306676	28.7291124475226
PISD	phosphatidylserine decarboxylase	1.56321435644083	1.19055805319057e-16	6.71662020794367e-15	40.352716722498	38.7422489426632	38.462934589122	61.734040964658	61.2143239038176	60.843683175563
PKI55	NA	-1.56381681076532	0.00972889125854596	0.0372986228117785	9.1630623125323	6.5888178473917	8.54156690067985	4.90341866280047	4.17370390253302	6.43047941550868
PLA2G4A	phospholipase A2; group IVA (cytosolic; calcium-dependent)	2.18838637097922	0.0273104080843055	0.083769049256942	0.830717187674631	0.65888178473917	0.595321329441323	1.32392303895613	0.660246945033472	2.57219176620347
PLA2G6	phospholipase A2; group VI (cytosolic; calcium-independent)	1.52853421709194	0.000633183886730201	0.00396411009385578	6.01640629861324	6.1934887765482	5.7461450059119	8.21322626019079	8.93691400598878	10.2698538900624
PLAG1	pleiomorphic adenoma gene 1	1.64077416810531	7.15909293098925e-05	0.000601347981342634	0.931410180120041	1.39682938364704	1.32006033919598	2.0594358383762	1.95716058706351	1.9669701741556
PLAT	plasminogen activator; tissue	2.39223479521268	7.60045897001225e-83	6.02556386659445e-80	28.4709436139396	27.4094822451495	27.0482951854862	69.0646518655447	68.9722255079609	60.541072379539
PLBD1	phospholipase B domain containing 1	-1.72591706887094	0.00729753584196002	0.0296367706625624	1.15796941312221	1.18598721253051	1.86361459651197	0.41679058633804	0.990370417550208	1.00239826182929
PLCB1	phospholipase C; beta 1 (phosphoinositide-specific)	-2.06831818867291	2.66280231021164e-08	5.31255512565801e-07	2.03903309701955	3.16263256674802	2.01891581288797	1.0787521058161	1.48555562632531	0.945658737574805
PLCXD2	phosphatidylinositol-specific phospholipase C; X domain containing 2	-2.5413935803404	0.022646339256486	0.0725328105933339	1.0069299244541	1.66038209754271	1.00945790644398	0.686478612792066	0.518765456812014	0.245871271769449
PLEKHF1	pleckstrin homology domain containing; family F (with FYVE domain) member 1	2.38812658822548	7.95644005280629e-09	1.72691435901183e-07	13.0900890179033	9.17163444356925	11.0522698987585	28.6849991773828	30.8901249283517	20.0479652365859
PLEKHH2	pleckstrin homology domain containing; family H (with MyTH4 domain) member 2	-1.73244074864164	0.00192447392603914	0.0101393321958474	4.0780661940391	5.19198846374466	4.19313284215193	3.26077341076231	3.25407422909354	1.30500905785323
PLIN2	perilipin 2	1.96430017965849	3.61661573023789e-29	4.95246206768849e-27	17.5961004298354	17.2099922173871	16.901949048921	35.9665758916415	34.8280263505156	30.8852143691931
PLSCR1	phospholipid scramblase 1	1.73445940945621	2.49216568025091e-27	3.05199119037557e-25	116.300406274448	120.812564049774	119.814888434082	208.346258982392	214.014331182992	196.772670114566
PLXNB3	plexin B3	2.16292645246676	0.00375372118367758	0.0173230092493062	0.679677699006517	0.368973799453935	0.750622545817321	0.980683732560095	1.10827165773476	1.79675160139213
PMF1-BGLAP	PMF1-BGLAP readthrough	1.70230419068822	3.78803758820035e-05	0.000347922013360133	4.95912987793644	3.61067218037065	3.46839383239727	6.39896135495462	6.15444473763343	7.92462022087687
PMS2P5	PMS1 homolog 2; mismatch repair system component pseudogene 5	1.95743283946569	0.00156871715579873	0.00852130779581544	1.91316685646279	1.63402682615314	2.66600421445462	2.91753410436628	3.06543224479826	6.14678179423624
PNMT	phenylethanolamine N-methyltransferase	-1.68016337194322	0.00785118349100036	0.0313443882652898	11.0258826727724	7.88022614548048	7.04032180904521	4.70728191628845	5.06975332793559	5.65503925069734
PNRC1	proline-rich nuclear receptor coactivator 1	1.54579523298244	3.18292294971133e-14	1.38168208621043e-12	57.2187929571042	53.5275561922102	54.4071928037244	82.69615574813	76.4235838876244	96.0600145628487
POLA1	polymerase (DNA directed); alpha 1; catalytic subunit	-1.61859444383623	8.00474357446508e-05	0.00066288223060395	22.8824825332194	24.8003103775824	24.5634757234702	18.7065421985838	16.7655563542428	9.2485424534816
POLE2	polymerase (DNA directed); epsilon 2; accessory subunit	-1.69462580803041	9.30337926983161e-08	1.65772594305903e-06	10.6482839511021	10.1994900277624	9.9651613841265	6.64413228809464	6.10728424155961	5.46590750318238
POLR3B	polymerase (RNA) III (DNA directed) polypeptide B	-1.74316088919336	6.98374675150214e-08	1.28128581414695e-06	10.5475909586567	13.2303462375625	14.9089167720957	7.69836730059674	7.89938309236475	6.61961116302364
POMK	protein-O-mannose kinase	-4.23513819871301	0.00629894064254017	0.0263071013685075	1.38452864612439	0.869723955855705	2.0706828850133	0.294205119768028	0.730987689144201	0
POP1	POP1 homolog; ribonuclease P/MRP subunit	-1.81950496596119	0.000168273720076594	0.00124923954929213	20.1889449853047	21.2423487399908	23.3987166006503	14.5876705218314	13.6765438614076	7.41396450258647
POSTN	periostin; osteoblast specific factor	-2.14062184149273	0.00346517423026156	0.0162590067148	1.15796941312221	1.60767155476358	1.63066277194797	0.318722213082031	0.943209921476388	0.77544016481134
PPARG	peroxisome proliferator-activated receptor gamma	1.51391259374081	1.33363516771374e-11	4.26508418922974e-10	41.3848198950635	41.3250655388408	39.472392495566	62.690207603904	62.3225955615524	59.9925903117457
PPARGC1A	peroxisome proliferator-activated receptor gamma; coactivator 1 alpha	2.32307305630842	3.07416123888503e-08	6.0769147954495e-07	2.46697831491254	1.95029008282794	1.96714874076263	3.94725202355438	5.16407432008323	5.71177877495183
PPFIA4	protein tyrosine phosphatase; receptor type; f polypeptide (PTPRF); interacting protein (liprin); alpha 4	1.87564445788228	0.000177984154271795	0.00131227377180423	2.39145857057848	2.05571116838621	3.28720907995861	6.84026903460666	5.0933335759725	2.64784446520946
PPFIBP2	PTPRF interacting protein; binding protein 2 (liprin beta 2)	2.17150810370039	6.26592427283552e-05	0.000538411964185519	0.881063683897336	0.632526513349603	0.95769083431865	2.32912386483022	1.4619753782884	1.60761985387717
PPIL6	peptidylprolyl isomerase (cyclophilin)-like 6	1.59470350171707	0.0451619924839709	0.122970913374196	3.27252225447582	3.42618528064368	1.42359448344664	4.58469644971844	4.81037059952958	3.57459002803276
PPM1J	protein phosphatase; Mg2+/Mn2+ dependent; 1J	1.9177627111529	4.98514051835424e-05	0.000440417428903049	3.75081396859152	2.45104023922971	4.71080356340525	6.47251263489662	5.56493853671069	8.87027895845168
PPM1L	protein phosphatase; Mg2+/Mn2+ dependent; 1L	-2.12331250857306	0.0189787258015071	0.0631771374028953	1.20831590934492	0.790658141687004	1.39771094738398	0.563893146222054	0.542345704848923	0.491742543538899
PPP1R1A	protein phosphatase 1; regulatory (inhibitor) subunit 1A	-1.86270934121449	0.000195378770547493	0.00141694290840486	0.780370691451927	1.66038209754271	1.29417680313331	0.93164954593209	0.82530868129184	0.302610796023938
PPP1R1B	protein phosphatase 1; regulatory (inhibitor) subunit 1B	-1.63656908738074	2.01725703541256e-31	3.06928714388075e-29	568.789541076009	529.767310201682	531.906666087791	332.893093017524	332.009892359689	331.377734820963
PPP4R1L	protein phosphatase 4; regulatory subunit 1-like (pseudogene)	1.59189948006407	0.00473212086677556	0.020995563068112	3.071136269585	3.90058016565589	2.64012067839196	3.62852981047235	6.03654349744888	5.61721290119434
PPP4R4	protein phosphatase 4; regulatory subunit 4	1.5110885062039	0.00105700317421796	0.00612842140617598	2.03903309701955	2.10842171116534	2.43305238989063	2.74591445116826	3.56061745357337	3.61241637753576
PRH1	proline-rich protein HaeIII subfamily 1	-2.78076333951835	0.0485333584973598	0.129574260731253	2.26559233002172	2.79365876729408	2.69188775051729	0	0.990370417550208	1.77783842664063
PRH1-PRR4	NA	1.90764715176809	0.0475284265909423	0.127728936617193	1.4852216385698	2.66188241034625	0.905923762193318	4.97696994274248	3.63135819768409	1.05913778608378
PRICKLE3	prickle homolog 3	1.57547453842599	2.20456593344241e-06	2.83823732097804e-05	8.1057858918555	9.19798971495882	8.25684800399052	13.4108500427593	13.7001241094445	13.1635696270413
PRIMA1	proline rich membrane anchor 1	-2.27588619388045	0.00344672599408008	0.0162091894001961	1.46004839045844	1.79215845449054	3.05425725539461	1.0787521058161	1.27333339399312	0.435003019284411
PRKDC	protein kinase; DNA-activated; catalytic polypeptide	-1.59939093997719	1.63767718711592e-12	5.76362884802036e-11	196.401681764772	241.888680813444	256.454075308897	152.766008439549	150.795686196038	130.879169280353
PROC	protein C (inactivator of coagulation factors Va and VIIIa)	-1.79352371658201	0.022380693235978	0.0718500388349397	4.00254644970504	2.97814566702105	3.59781151271061	2.47622642471424	2.28728405958024	1.15370365984126
PRODH	proline dehydrogenase (oxidase) 1	-1.53133300375773	0.0015020641031128	0.00821553797574004	3.29769550258717	4.32226450788896	3.62369504877327	2.99108538430829	2.49950629191243	1.89131747514961
PRRX1	paired related homeobox 1	-3.67016991710849	1.98876410278809e-06	2.58974806300743e-05	4.90878338171373	6.7469494757291	5.07317306828258	1.49554269215414	1.6977778586575	1.36174858210772
PRSS12	protease; serine; 12 (neurotrypsin; motopsin)	-1.55700069450621	0.0080877660619593	0.0321780296331994	6.94781647873328	6.3516204048856	8.12743032367719	6.03120495524458	4.1265434064592	3.63132955228725
PSG3	pregnancy specific beta-1-glycoprotein 3	4.14152779006706	0.00100687876016784	0.0058886972259823	0.704850947117869	0.57981597057047	0.41413657700266	1.59361106541015	2.1929630674326	3.27197923200883
PSG4	pregnancy specific beta-1-glycoprotein 4	1.60562216841586	0.000122736216621703	0.000952486157121437	12.0328125972265	14.8643730637157	13.3817881443984	21.3789053698101	22.2833343948797	21.0125371489122
PSG9	pregnancy specific beta-1-glycoprotein 9	2.16647430989255	1.36416399482508e-05	0.000142006926427437	4.25427893081857	5.13927792096553	4.52961881096659	8.80163649972685	10.2338276480188	11.1209467538797
PSMB9	proteasome subunit beta 9	1.53408192142448	3.88186514198412e-06	4.66660292367971e-05	24.4683971642346	22.5074017666901	22.8810458793969	37.0453279974576	34.8280263505156	35.3108972610432
PTHLH	parathyroid hormone-like hormone	-1.78129435234155	1.37063589925007e-06	1.85831580111646e-05	18.7288965948462	16.8937289607123	14.7794990917824	9.41456383257691	10.7761733528677	8.13266514314333
PTPRG-AS1	PTPRG antisense RNA 1	-2.0309323591955	0.000458481891698353	0.00297164919735469	1.30900890179033	0.843368684466138	1.08710851463198	0.612927332850059	0.495185208775104	0.491742543538899
PTPRH	protein tyrosine phosphatase; receptor type; H	1.8595596460837	1.45688443998921e-07	2.47686798189136e-06	4.27945217892992	4.48039613622636	3.49427736845994	8.16419207356279	8.30024730899222	6.37373989125419
PTX3	pentraxin 3; long	3.69997127115478	4.79468497602399e-09	1.08117275140493e-07	0.730024195229222	0.289907985285235	0.232951824563996	1.52005978546815	1.67419761062059	1.49414080536819
PWAR5	Prader Willi/Angelman region RNA 5	-1.88141955109516	0.00545127444210041	0.0234320891209311	0.906236932008689	1.42318465503661	1.19064265888265	0.441307679652043	0.754567937181111	0.661961116302364
PXK	PX domain containing serine/threonine kinase	1.6342102988604	2.19619366668653e-16	1.18147375718926e-14	25.6011933292455	27.5149033307077	28.2907049164942	43.2726696992142	44.2601255652795	45.4672721025966
QPRT	quinolinate phosphoribosyltransferase	1.5807434671658	8.59940166899241e-18	5.44255408991734e-16	144.821696384611	130.432238106966	132.471937568726	219.427985160321	225.757294705374	199.439427754526
QRICH2	glutamine rich 2	-1.50968405207449	0.0237421925402199	0.0751320685364143	5.43742159205213	6.48339676183343	6.44500047960389	4.26597423663641	3.654938445721	4.23655114433513
RAB3IL1	RAB3A interacting protein (rabin3)-like 1	1.58037856612224	3.94368249085731e-10	1.03131405138513e-08	21.2965679022042	20.6888880408099	20.8362465304463	32.4606315477391	31.8804953459019	34.9137205912618
RAB7B	RAB7B; member RAS oncogene family	-11.5343840295032	5.63226652332952e-23	5.473472944575e-21	0.956583428231394	1.55496101198444	1.70831338013597	0.122585466570012	0.259382728406007	0
RAB9B	RAB9B; member RAS oncogene family	-1.57967841309083	0.00411934755784953	0.0186896783927372	5.91571330616783	5.5609622631986	6.34146633535322	3.65304690378635	3.82000018197937	3.80154812505072
RAP1GAP	RAP1 GTPase activating protein	-1.6469089748232	0.000115125390153794	0.000901785622405931	11.3027884019973	11.9389379394738	13.3559046083358	7.42867927414272	8.9840745020626	5.8441709982123
RAPGEF3	Rap guanine nucleotide exchange factor (GEF) 3	1.99294428992346	2.02583386727589e-24	2.17965253876977e-22	44.0028376986441	38.7158936712736	41.103055267514	83.9220104138301	84.1579052437307	78.7544596652298
RARRES3	retinoic acid receptor responder (tazarotene induced) 3	2.09684050148922	6.63902564067571e-18	4.21956300529528e-16	26.6332965018109	21.4004803683282	22.6998611269583	50.3335925736468	47.6085207865207	50.4036107127371
RASA4	RAS p21 protein activator 4	2.30031596628235	6.14139876816505e-05	0.000528314618188864	0.704850947117869	0.65888178473917	1.63066277194797	1.10326919913011	2.26370381154333	3.48002415427528
RASA4B	RAS p21 protein activator 4B	1.77125809293172	1.55894689769124e-10	4.39745638949873e-09	3.27252225447582	3.21534310952715	3.28720907995861	5.56538018227854	4.8575310956034	6.8087429105386
RASD2	RASD family; member 2	1.65691881728349	0.0358199415558951	0.103027645533024	3.52425473558935	2.71459295312538	2.40716885382796	4.06983749012439	4.90469159167722	5.3524284546734
RBCK1	RanBP-type and C3HC4-type zinc finger containing 1	1.70550405187357	2.3260158782717e-22	2.1733869274483e-20	75.419051341612	77.3790767997681	75.062254581732	132.858128668579	125.847783772987	129.914597368027
RBP1	retinol binding protein 1; cellular	-2.38122134517323	5.20133108559757e-09	1.16588765092792e-07	11.8062533642243	12.3342670103173	10.5604827135678	4.1433887700664	5.75358052100597	4.67155416361954
RBP4	retinol binding protein 4; plasma	-1.59741036928719	0.00507489967509708	0.0221431878177534	12.3097183264514	9.38247661468578	9.93927784806383	6.47251263489662	6.86185217874072	6.46830576501167
RCAN2	regulator of calcineurin 2	-1.59372507790712	0.0015557336034248	0.00846298854040728	1.0069299244541	2.00300062560708	1.6824298440733	0.858098265990083	0.848888929328749	1.19153000934425
REC8	REC8 meiotic recombination protein	1.64399904741915	0.00625713133758705	0.0261663435141793	5.36190184771808	3.18898783813758	3.70134565696127	7.2570596209447	6.34308672192871	6.56287163876915
REEP1	receptor accessory protein 1	-2.06137301601077	0.000489284103585313	0.00314423483460135	10.572764206768	11.7808063111364	10.5604827135678	6.71768356803665	5.96580275333816	3.30980558151182
RELB	v-rel avian reticuloendotheliosis viral oncogene homolog B	1.80462658466749	9.91077980905505e-15	4.49656856216254e-13	11.0510559208837	11.6753852255781	12.1911454855158	23.5364095814423	21.3165442253664	18.2512136351937
RELL2	RELT-like 2	1.85037559267215	1.69360514315843e-05	0.000172137478214544	4.32979867515262	3.92693543704545	4.32255052246526	6.74220066135065	8.96049425402569	7.58418307534994
RGL3	ral guanine nucleotide dissociation stimulator-like 3	1.89675203267918	0.00209980620270169	0.0108319797367451	4.05289294592775	3.34711946647498	4.42608466671592	7.42867927414272	7.02691391499909	7.98135974513136
RGS17	regulator of G-protein signaling 17	1.61543649290485	1.9307547482613e-05	0.0001927300117499	8.6344241021939	8.19648940215528	9.29218944649717	13.4353671360733	12.9455561722634	15.7925009174993
RGS2	regulator of G-protein signaling 2	1.52683572671387	0.00983256719488449	0.0376577573497445	3.82633371292558	2.76730349590451	3.52016090452261	2.91753410436628	4.24444464664375	8.20831784214931
RGS4	regulator of G-protein signaling 4	-1.83999784880703	0.0304836147584494	0.0910518915539407	1.96351335268549	2.24019806811318	1.34594387525864	0.686478612792066	1.08469140969785	1.22935635884725
RHEBL1	Ras homolog enriched in brain like 1	2.63273656172326	3.11578755953592e-06	3.85963059286921e-05	0.805543939563279	0.606171241960037	1.39771094738398	2.28008967820222	2.14580257135878	2.96936843598489
RHOF	ras homolog family member F (in filopodia)	1.54749903740884	3.77623020859371e-16	1.99583703972095e-14	79.421597791317	75.9822474161211	74.0269131392254	122.070607610418	119.811240275538	113.233177237207
RIMS4	regulating synaptic membrane exocytosis 4	-1.77647324003258	5.3781513802958e-14	2.27559253487066e-12	48.5088491105762	48.0983702859594	51.3788190843925	26.2823240326105	27.3766679708522	29.5991184860914
RIPPLY3	ripply transcriptional repressor 3	-2.15281669839883	0.00249632100568392	0.0125256773179936	2.51732481113525	3.08356675257932	2.87307250295595	1.49554269215414	1.01395066558712	1.41848810636221
RLTPR	RGD motif; leucine rich repeats; tropomodulin domain and proline-rich containing	1.61270893684595	5.55370778510266e-07	8.29093165183363e-06	6.74643049384246	5.69273862014643	6.1343980468519	10.346213378509	10.2102473999819	9.43767420099656
RMDN2	regulator of microtubule dynamics 2	-1.80898683918166	0.00744998014685196	0.0300613584120094	3.24734900636447	3.76880380870805	2.0706828850133	1.32392303895613	2.14580257135878	1.55088032962268
RNASET2	ribonuclease T2	1.8162829115778	9.30800614009287e-29	1.25184371864481e-26	98.7546523408357	96.4339380144249	89.4793841686371	173.507469383195	179.587169049104	164.015051444974
RNF19B	ring finger protein 19B	1.56306913775846	5.37642700405983e-13	1.9953745676039e-11	29.8806455081754	28.6481800004591	28.8601427098728	43.0520158593881	44.4959280456486	48.9851226063749
ROR1	receptor tyrosine kinase-like orphan receptor 1	-1.74519653961777	5.9306499340101e-07	8.81869496110505e-06	6.89746998251058	7.85387087409091	8.28273154005319	5.02600412937048	4.90469159167722	3.32871875626332
ROS1	ROS proto-oncogene 1 ; receptor tyrosine kinase	-2.36060377514596	0.014047527227614	0.0498627449246783	4.12841269026181	4.21684342233069	4.60726941915459	2.94205119768028	1.53271612239913	1.02131143658079
RPS6KA2	ribosomal protein S6 kinase; 90kDa; polypeptide 2	1.77990614153648	2.91051898864984e-12	9.98659396948348e-11	6.19261903539271	5.61367280597773	7.60975960242387	10.664935591591	13.4879018771124	10.4589856375773
RPSAP52	ribosomal protein SA pseudogene 52	1.53005407789875	0.00401932829676254	0.0183395229989152	7.95474640318738	9.59331878580232	7.99801264336386	12.1604782837452	12.1909882350823	14.714449956664
RRAGC	Ras-related GTP binding C	1.5101383903244	2.16683042942904e-17	1.33220272483631e-15	62.3793088199314	68.2337976275885	63.6217316420336	95.4695613647252	94.792597108377	102.963323347145
RRAGD	Ras-related GTP binding D	1.56734793344632	1.03733092481092e-11	3.37479821175528e-10	20.566543706975	18.9494401290985	18.7137965733077	31.161225602097	29.9469150068753	30.1854269033878
RRM2	ribonucleotide reductase M2	-1.79346685187374	2.28215811748574e-38	4.84171094699828e-36	133.695120719393	125.503802357117	128.382338870824	72.1047714364809	73.0280281703094	71.0000580171164
RTN1	reticulon 1	-1.94400899370225	0.000108319724140415	0.000861013195106631	12.3348915745627	14.2054912789765	16.2289771112917	8.3358117267608	7.47493862770038	6.20352131849072
RTP4	receptor (chemosensory) transporter protein 4	2.22261720438231	0.00517310137293341	0.0224636120284007	1.51039488668115	1.97664535421751	1.50124509163464	2.77043154448227	3.27765447713045	5.03090448389796
S100A2	S100 calcium binding protein A2	-1.68682906232687	1.61765107353048e-13	6.34548909390356e-12	267.767840160456	209.339920647329	191.072263214602	130.283833870609	136.50605588567	129.347202125482
S100P	S100 calcium binding protein P	3.93770466766733	0.000192042482275559	0.00139813238787663	0.981756676342746	0.500750156401769	0.491787185190658	2.96656829099429	2.71172852424462	2.13718874691906
SAA1	serum amyloid A1	7.74739090838586	2.30351488677542e-27	2.86759047433869e-25	1.96351335268549	2.00300062560708	1.70831338013597	12.7979227099092	15.4450624641759	15.7735877427478
SAA2	serum amyloid A2	7.56178651157154	1.14462071316893e-07	2.0118345160401e-06	0.226559233002172	0.57981597057047	0.621204865503989	3.28529050407632	3.56061745357337	3.99067987256568
SAMD12	sterile alpha motif domain containing 12	-1.57276469977239	0.0383481554721104	0.108619455787213	3.27252225447582	4.71759357873246	5.95321329441323	1.64264525203816	4.33876563879139	2.87480256222741
SAMHD1	SAM domain and HD domain 1	1.57510251595624	1.6020486875884e-08	3.31478837653079e-07	28.2192111328261	29.5969697704835	31.0861268112621	49.1322550012607	49.0233356687353	41.9305084240669
SAPCD2	suppressor APC domain containing 2	-1.78983896349631	7.41967511833712e-20	5.32202696702438e-18	60.5416617078027	56.5847676733999	60.1533378096363	34.4219990128593	36.7380264415053	28.0104118069657
SARS	seryl-tRNA synthetase	1.51250510159934	2.8715067110815e-29	3.9682115219285e-27	226.584406250284	218.985949975911	217.732305359148	330.78462299252	339.390509995241	333.098833723349
SAT2	spermidine/spermine N1-acetyltransferase family member 2	1.5541125141846	1.29736778160843e-10	3.70820700082879e-09	14.3739246715823	15.8131628337401	13.3817881443984	21.6976275828921	22.4248158831011	23.5469025656127
SBNO2	strawberry notch homolog 2 (Drosophila)	1.58397496973866	1.0609757333004e-21	8.73304779819884e-20	84.204514932474	90.2668045092663	82.6978977202186	141.07135492877	136.270253405301	130.065902766039
SBSPON	somatomedin B and thrombospondin; type 1 domain containing	-1.74359239435999	0.0384310420909863	0.108772413945233	3.80116046481422	3.21534310952715	3.46839383239727	2.01040165174819	1.2025926498824	2.78023668846993
SCAMP5	secretory carrier membrane protein 5	-1.6767939392268	0.000727240637135322	0.00445120914960153	4.12841269026181	3.29440892369585	4.50373527490392	2.30460677151622	2.12222232332187	2.66675763996095
SCARA3	scavenger receptor class A; member 3	-1.50435163205227	0.0222141881434641	0.0714068109272299	6.94781647873328	6.40433094766473	7.27327363360921	4.63373063634645	2.97111125265062	6.07112909523025
SCD	stearoyl-CoA desaturase (delta-9-desaturase)	2.63270715040683	3.30748405949519e-103	4.94410249338317e-100	61.3723788954773	65.6509810314109	67.6595632678095	166.397512322134	165.321118986774	180.696471575794
SCEL	sciellin	1.56011836221815	0.0107637165814653	0.040462656068533	7.12402921551275	7.93293668825961	7.6615266745492	9.24294417937889	11.1534573214583	15.0170607526879
SCIN	scinderin	-2.13201291147088	0.00699946307785658	0.0286814233791495	3.97737320159369	3.03085620980018	2.92483957508128	1.39747431889813	1.41481488221458	1.83457795089512
SCN4A	sodium channel; voltage gated; type IV alpha subunit	1.73102509284829	0.0229445154966023	0.0732386600816528	0.931410180120041	1.47589519781574	0.854156690067985	2.84398282442427	1.6977778586575	1.13479048508977
SDK2	sidekick cell adhesion molecule 2	1.64572373156083	9.18039098363417e-06	0.000100570348644714	1.88799360835144	1.95029008282794	1.6824298440733	3.04011957093629	2.16938281939569	3.80154812505072
SEC11C	SEC11 homolog C; signal peptidase complex subunit	-1.54994967691693	2.24098902519128e-05	0.000220052266534917	17.1933284600537	18.4486899726968	13.6665070410878	11.1062432712431	12.0966672429347	8.66223403618522
SEC16B	SEC16 homolog B; endoplasmic reticulum export factor	-1.63267917644157	0.0130570806364753	0.0471538733222796	2.84457703658283	3.50525109481238	3.88253040939993	1.81426490523617	2.16938281939569	2.26958097017953
SEL1L3	sel-1 suppressor of lin-12-like 3 (C. elegans)	1.60634517933437	1.39651284546433e-26	1.66949785644676e-24	39.1444008131531	41.1405786391138	44.6490997080992	65.2399853085603	66.2604969837163	69.1087405419668
SEMA3B	sema domain; immunoglobulin domain (Ig); short basic domain; secreted; (semaphorin) 3B	2.11105606151672	6.34590569355859e-37	1.30942982824757e-34	32.2972773268652	26.8823768173581	24.6152427955956	60.1404298992478	60.2711139823412	56.5882188564764
SEPT1	septin 1	1.94145883582873	0.021757182371845	0.0702676754003218	0.855890435785984	0.606171241960037	0.595321329441323	1.47102559884014	1.48555562632531	1.05913778608378
SERPINA1	serpin peptidase inhibitor; clade A (alpha-1 antiproteinase; antitrypsin); member 1	2.62639689824863	4.04734490741438e-08	7.806037943711e-07	5.46259484016349	6.21984404793777	7.24739009754654	16.1812815872416	14.9027167593269	18.6294771302237
SERPINB5	serpin peptidase inhibitor; clade B (ovalbumin); member 5	-2.33437334437435	1.77433706509617e-05	0.000178894506101363	9.71687377098205	9.19798971495882	11.2593381872598	3.53046143721634	4.3623458868283	5.01199130914647
SERPINE1	serpin peptidase inhibitor; clade E (nexin; plasminogen activator inhibitor type 1); member 1	-1.68520706549102	1.01131756314059e-54	3.24116520289079e-52	265.275688597432	263.579069167058	273.640743254507	158.478491181711	157.516056886557	160.175676970421
SERPING1	serpin peptidase inhibitor; clade G (C1 inhibitor); member 1	1.6964911793576	1.28592033672234e-05	0.000135264092402574	2.16489933757631	1.15963194114094	2.35540178170263	2.77043154448227	2.68814827620771	4.12307209582615
SERTAD4	SERTA domain containing 4	-1.81871850637326	0.00408353714183751	0.0185607483305668	4.93395662982508	5.16563319235509	5.79791207803723	3.55497853053034	3.72567918983173	1.49414080536819
SESN2	sestrin 2	1.5017049348887	7.96040438353015e-14	3.28027013723559e-12	24.0152786982303	26.6188241034625	27.1777128657995	41.115165487582	40.8174093518907	35.0271996397708
SETD9	SET domain containing 9	-1.51178508499164	0.000995893664980283	0.005841179460136	14.7263501451412	14.3109123645348	12.5535149903931	11.3759312976971	8.20592631684458	7.96244657037986
SGK1	serum/glucocorticoid regulated kinase 1	-3.66444523132491	5.62075466594133e-132	1.20950610761535e-128	155.847579057383	161.610524160824	167.906498438516	44.4249730849723	44.9439527583499	43.1031252586596
SGK2	serum/glucocorticoid regulated kinase 2	-2.22188464675515	1.03262353745786e-05	0.000110707532702688	10.3713782218772	10.7002401841641	12.3723302379545	5.2221408758825	5.77716076904288	4.06633257157166
SGK3	serum/glucocorticoid regulated kinase family; member 3	-3.02934528678538	0.000345989412593861	0.00233078645881097	8.83581008708472	2.29290861089231	10.3534144250665	2.94205119768028	1.83925934687896	2.30740731968253
SGPP2	sphingosine-1-phosphate phosphatase 2	1.5747724529521	0.00332394318403385	0.0157398793401766	6.46952476461758	6.32526513349603	7.8944784991132	9.85587151222895	9.88012392746517	12.8231324815144
SGSM1	small G protein signaling modulator 1	-3.32449889497033	0.000647744148158601	0.00403916740745964	0.578984706561107	1.00150031280354	1.60477923588531	0.245170933140024	0.565925952885833	0.151305398011969
SH2B2	SH2B adaptor protein 2	2.34939520922301	5.78114144363741e-08	1.08175569646597e-06	5.1353426147159	3.24169838091672	4.11548223396393	9.21842708606489	7.42777813162656	12.6907402582539
SH2D3A	SH2 domain containing 3A	1.69162602475625	0.00137504106974648	0.00765419203015195	4.95912987793644	5.69273862014643	6.41911694354122	9.90490569885695	8.88975350991496	10.0807221425474
SH2D4A	SH2 domain containing 4A	-1.54537530730145	0.0128076631138112	0.0463478258138315	16.7905564902721	18.4486899726968	15.9183746785397	11.0817261779291	11.9080252586394	10.1185484920504
SH3D21	SH3 domain containing 21	1.72174492846937	0.00201696251811084	0.0105355082162583	1.28383565367898	1.79215845449054	1.78596398832397	2.15750421163221	2.05148157921114	4.10415892107466
SH3RF2	SH3 domain containing ring finger 2	-1.74217256120634	4.28751458247113e-08	8.23760614231666e-07	26.1298315395839	29.9132330271583	28.7566085656222	18.2407174256178	16.5769143699475	13.9011834423496
SHC2	SHC (Src homology 2 domain containing) transforming protein 2	1.61080162846541	0.00305917138100541	0.0147174380428248	5.21086235904996	3.82151435148719	3.7531127290866	6.88930322123466	7.45135837966347	6.27917401749671
SHISA2	shisa family member 2	-1.84913492632265	0.0127785233776022	0.0462921831738389	7.6274941777398	7.74844978853264	7.27327363360921	4.36404260989242	5.73000027296906	2.17501509642205
SHISA3	shisa family member 3	-5.24077580050989	6.99094393994697e-07	1.01940550404086e-05	1.15796941312221	0.685237056128737	1.47536155557197	0.490341866280047	0.165061736258368	0
SHOX2	short stature homeobox 2	1.77120082438153	0.0071121021421545	0.0290245447215587	3.42356174314394	2.76730349590451	3.36485968814661	5.1731066892545	5.5885187847476	6.16569496898773
SIGLEC15	sialic acid binding Ig-like lectin 15	1.60083524907158	0.0126052296872743	0.0457855256280234	7.32541520040357	5.61367280597773	6.54853462385455	12.3566150302572	10.9883955851999	7.88679387137388
SIRT4	sirtuin 4	2.59701277762309	1.35959172031599e-05	0.000141807490040353	0.704850947117869	0.368973799453935	0.41413657700266	1.12778629244411	1.55629637043604	1.21044318409575
SLC10A4	solute carrier family 10; member 4	-2.31627233343466	0.00292979311544435	0.0141991374960722	1.93834010457414	2.53010605339841	2.30363470957729	1.0542350125021	0.919629673439479	0.945658737574805
SLC14A1	solute carrier family 14 (urea transporter); member 1 (Kidd blood group)	-2.2493490969515	0.0205392521857303	0.0673889687810184	3.0207897733623	3.50525109481238	2.84718896689328	0.93164954593209	1.88641984295278	1.34283540735622
SLC15A3	solute carrier family 15 (oligopeptide transporter); member 3	3.05538862077662	0.00130314142519655	0.00733254362634877	0.578984706561107	0.368973799453935	0.440020113065326	1.64264525203816	2.16938281939569	0.472829368787403
SLC16A5	solute carrier family 16 (monocarboxylate transporter); member 5	1.55290013667414	9.71898170497921e-07	1.36056711358831e-05	18.6282036024008	18.3696241585281	19.697370943689	30.817986295701	26.4806185454496	30.7339089711812
SLC16A9	solute carrier family 16; member 9	-2.61181254368692	1.45122985254297e-08	3.01515520949722e-07	1.71178087157197	1.95029008282794	2.32951824563996	0.907132452618087	0.542345704848923	0.832179689065829
SLC17A7	solute carrier family 17 (vesicular glutamate transporter); member 7	2.5490360814941	9.31047034341059e-08	1.65772594305903e-06	1.03210317256545	0.553460699180903	0.362369504877327	1.47102559884014	1.6977778586575	1.81566477614363
SLC19A3	solute carrier family 19 (thiamine transporter); member 3	1.8718714826736	0.00107862081032397	0.00623934918045696	0.931410180120041	1.21234248392007	0.621204865503989	1.44650850552614	2.16938281939569	1.56979350437418
SLC1A1	solute carrier family 1 (neuronal/epithelial high affinity glutamate transporter; system Xag); member 1	-1.72420006114325	0.000712208524522476	0.0043776924253508	3.70046747236881	4.05871179399329	3.7531127290866	2.0839529316902	2.59382728406007	2.00479652365859
SLC1A5	solute carrier family 1 (neutral amino acid transporter); member 5	1.84168010179778	4.12085166791638e-46	1.10843551203258e-43	77.0049659726272	74.163733690241	80.808399587644	138.668679783997	139.430006642247	149.054730216541
SLC22A18	solute carrier family 22; member 18	1.56873290403265	0.00100657121726128	0.0058886972259823	4.70739739682291	6.08806769098993	4.03783162577593	7.55126474071273	8.34740780506604	7.37613815308348
SLC24A4	solute carrier family 24 (sodium/potassium/calcium exchanger); member 4	-7.18740521057018	0.00486107338996761	0.0214351137216282	1.5355681347925	1.87122426865924	1.21652619494531	0.122585466570012	0.518765456812014	0
SLC26A6	solute carrier family 26 (anion exchanger); member 6	1.90811469773831	8.98715820497918e-22	7.52075355786674e-20	10.5979374548794	9.56696351441275	8.69686811705585	18.5839567320138	16.3175316415415	20.1236179355919
SLC27A2	solute carrier family 27 (fatty acid transporter); member 2	-2.7485623826835	0.00030949396913051	0.00211904893500585	4.5563579081548	2.97814566702105	3.26132554389594	0.784546986048076	1.2261728979193	1.89131747514961
SLC2A12	solute carrier family 2 (facilitated glucose transporter); member 12	-1.7141322816816	7.01180533761559e-06	7.86439492185433e-05	9.13788906442095	7.1422785465726	7.55799253029854	3.72659818372836	4.78679035149267	5.3524284546734
SLC2A3	solute carrier family 2 (facilitated glucose transporter); member 3	3.91418414021183	5.00032406508121e-14	2.12168679978361e-12	0.226559233002172	0.448039613622636	0.103534144250665	0.588410239536057	1.08469140969785	1.30500905785323
SLC35G1	solute carrier family 35; member G1	-1.78979405938034	0.00624643082345101	0.0261409223466608	3.65012097614611	2.87272458146278	2.97660664720662	1.91233327849218	2.14580257135878	1.26718270835024
SLC36A1	solute carrier family 36 (proton/amino acid symporter); member 1	-1.60388808373036	3.80985974235832e-13	1.44553947856784e-11	32.9517817777604	33.7874579214246	35.7969303746674	21.8447301427761	23.0379023320608	19.1212196737626
SLC37A2	solute carrier family 37 (glucose-6-phosphate transporter); member 2	3.66555630096957	7.58689390213356e-24	7.8274919758793e-22	4.95912987793644	4.21684342233069	4.50373527490392	15.4457687878215	18.7227169413063	16.0194590145172
SLC39A4	solute carrier family 39 (zinc transporter); member 4	-1.58662509231992	0.00014605148769973	0.00110385025550478	31.1141346656316	22.5601123094692	24.4599415792196	16.4754867070096	17.8502477639406	14.9414080536819
SLC43A1	solute carrier family 43 (amino acid system L transporter); member 1	1.95865390016265	2.58478114244635e-05	0.000247990817507448	1.73695411968332	1.34411884086791	2.20010056532663	3.48142725058834	3.63135819768409	3.25306605725733
SLC47A1	solute carrier family 47 (multidrug and toxin extrusion); member 1	-1.67228989134132	0.0114174000930837	0.0424537885959319	7.50162793718304	6.7469494757291	8.33449861217852	4.43759388983443	5.96580275333816	3.12067383399686
SLC47A2	solute carrier family 47 (multidrug and toxin extrusion); member 2	-2.87020256260954	1.2193806669384e-06	1.66977554419029e-05	8.00509289941009	7.30041017491	8.43803275642919	2.37815805145823	3.18333348498281	2.70458398946394
SLC4A5	solute carrier family 4 (sodium bicarbonate cotransporter); member 5	1.55813264130211	3.44118895598325e-06	4.20735626980322e-05	7.75336041829656	6.72059420433954	8.51568336461719	11.8907902572911	11.2477783136059	12.6718270835024
SLC4A8	solute carrier family 4; sodium bicarbonate cotransporter; member 8	-1.64576033657194	2.0686855160912e-05	0.000204064243149193	10.0189527483183	11.5172535972407	13.9771094738398	7.2570596209447	7.050494163036	7.26265910457451
SLC6A17	solute carrier family 6 (neutral amino acid transporter); member 17	-1.80040466470487	0.000496433140522454	0.00318338543877809	8.43303811730308	10.4103321988789	11.0781534348211	6.30089298169861	4.71604960738194	5.59829972644285
SLC9A2	solute carrier family 9; subfamily A (NHE2; cation proton antiporter 2); member 2	-1.80141761674876	0.00164070448712283	0.00883903136249325	8.83581008708472	7.88022614548048	8.80040226130652	4.75631610291646	5.87148176119052	3.55567685328127
SLCO2A1	solute carrier organic anion transporter family; member 2A1	-2.19250437740223	7.25828186014998e-05	0.000607059964794221	1.61108787912656	1.73944791171141	1.8377310604493	0.83358117267608	0.919629673439479	0.624134766799372
SLCO2B1	solute carrier organic anion transporter family; member 2B1	2.44883847636338	0.0131679796124331	0.0474613921378825	1.20831590934492	1.29140829808877	1.16475912281998	3.40787597064633	3.67851869375791	1.91023064990111
SLCO4A1	solute carrier organic anion transporter family; member 4A1	2.4423849579646	7.95154835436533e-36	1.53556631874109e-33	45.4880593372139	44.2241453916931	44.4161478835352	118.711765826399	115.896919101411	93.1095593016153
SLFN13	schlafen family member 13	-1.55572084996505	4.72172427760328e-08	9.03727227363891e-07	40.352716722498	39.242999099065	42.0089790297073	24.6887129672004	26.5985197856341	26.8567081471245
SLFN5	schlafen family member 5	2.223289567508	7.79981000088129e-14	3.22770708910096e-12	11.7307336198903	17.4208343885037	14.1324106902158	33.0490417872752	32.9416065075629	30.2421664276423
SLIT3	slit guidance ligand 3	-1.54778392690991	0.0308388106589175	0.0918578218222807	8.76029034275066	8.40733157327181	7.8944784991132	4.97696994274248	4.88111134364031	6.3170003669997
SLX4IP	SLX4 interacting protein	-2.21496448400917	0.0421973887203969	0.116798836143943	1.13279616501086	1.08056612697224	1.19064265888265	0.367756399710035	0.966790169513298	0.208044922266457
SMAD3	SMAD family member 3	1.77232253263802	1.26426058420772e-28	1.67048747192288e-26	66.4825482620819	75.1125234602654	76.9517527143067	130.014145844155	131.860747022399	125.470001301425
SMC2	structural maintenance of chromosomes 2	-1.59224164536704	1.44881355985326e-13	5.74302069791307e-12	65.9790832998548	81.8858282073841	87.0204482426839	48.1515712687006	46.7124713611181	52.5786258091592
SMG1P3	SMG1 pseudogene 3	1.56677619528248	1.84745115010081e-10	5.14383672346923e-09	35.8467053105659	44.7512508194844	47.2374533143659	69.4814424518827	65.4587685504613	65.3450187664191
SMOC1	SPARC related modular calcium binding 1	2.46543094882112	2.33744063099399e-22	2.1733869274483e-20	4.0780661940391	3.71609326592892	3.62369504877327	9.63521767240293	10.2102473999819	8.37853641491278
SMOC2	SPARC related modular calcium binding 2	1.75781561635764	8.68832535608497e-07	1.23580967741934e-05	13.7194202206871	15.0225046920531	13.1229527837718	23.0460677151622	23.7217295251312	26.79996862287
SMOX	spermine oxidase	1.52419055183726	1.04839984708231e-16	5.95926297984939e-15	39.4464797904893	41.6940393382947	37.0393401056754	64.3573699492562	61.7802498567034	54.1295061387819
SMPD3	sphingomyelin phosphodiesterase 3; neutral membrane (neutral sphingomyelinase II)	2.19559565509049	0.00222313182253014	0.0113515371670412	0.503464962227049	0.711592327518304	0.595321329441323	0.980683732560095	1.43839513025149	1.55088032962268
SMTN	smoothelin	-1.67139628277273	1.67813585055915e-11	5.32163375094156e-10	26.6081232536996	21.7958094391717	22.4927928384569	12.7734056165952	15.4922229602497	14.1470547141191
SNAI1	snail family zinc finger 1	-1.58842945761151	0.000407947060583388	0.00268102381045705	3.97737320159369	2.79365876729408	4.03783162577593	2.50074351802824	2.57024703602316	1.77783842664063
SOCS1	suppressor of cytokine signaling 1	1.98946689447949	6.74299478796099e-05	0.000571579800174769	1.73695411968332	1.52860574059487	1.11299205069465	2.42719223808623	2.94753100461371	3.32871875626332
SOD2	superoxide dismutase 2; mitochondrial	3.0230517732923	2.08716321373994e-79	1.16440516624314e-76	66.1804692847456	68.8663241409381	75.1657887259827	216.682070709153	214.179392919251	204.659463985939
SORBS2	sorbin and SH3 domain containing 2	-2.49309258686103	5.19054401513953e-12	1.73359566518951e-10	8.48338461352578	11.7017404969677	9.39572359074784	4.95245284942848	3.63135819768409	3.30980558151182
SORL1	sortilin-related receptor; L(DLR class) A repeats containing	-1.83472380704908	6.42065349549876e-28	8.26617979510238e-26	50.9003076811547	60.0636634968227	56.995546409991	30.2540931494789	31.7625941057174	29.5423789618369
SOX8	SRY (sex determining region Y)-box 8	1.94057920303922	0.000151559348510446	0.00113975959391555	1.78730061590603	1.21234248392007	1.47536155557197	2.35364095814423	3.72567918983173	2.62893129045796
SOX9	SRY (sex determining region Y)-box 9	-1.75809726729197	9.45265474996073e-10	2.34572221579338e-08	6.89746998251058	8.40733157327181	7.14385595329588	5.12407250262649	4.64530886327121	3.10176065924536
SP100	SP100 nuclear antigen	1.57769066758318	1.59228683184415e-21	1.28949551333701e-19	85.3121378493735	88.764554040061	85.6486208313625	130.651590270319	137.920870767885	141.130109995664
SPAG4	sperm associated antigen 4	3.29320562558778	4.81846922425333e-10	1.24281852611178e-08	0.704850947117869	1.08056612697224	1.13887558675731	3.87370074361237	2.47592604387552	3.29089240676032
SPANXB1	SPANX family; member B1	1.90709728690876	1.38087645735505e-08	2.87692144912022e-07	24.4683971642346	17.0255053176602	18.532611820869	36.0401271715835	37.8227178512032	40.6254993662136
SPANXC	SPANX family; member C	1.82192838523816	4.87213219274427e-05	0.000432717731245914	6.99816297495599	6.2725545907169	6.1343980468519	11.6456193241511	11.8608647625656	11.8585605691881
SPANXD	SPANX family; member D	2.07918945120712	0.0311513199744685	0.0925872795531608	1.4852216385698	0.948789770024405	1.60477923588531	3.55497853053034	3.08901249283517	1.77783842664063
SPARC	secreted protein; acidic; cysteine-rich (osteonectin)	-1.76261485848316	2.09730923262249e-50	5.96071112660237e-48	333.646230467866	333.868577963032	342.672133933638	184.172404974786	190.174700417677	198.663987589715
SPATA7	spermatogenesis associated 7	1.57218504629622	0.000203391652551772	0.00146828347471047	5.78984706561107	5.5609622631986	4.91787185190658	7.74740148722475	7.49851887573729	10.2887670648139
SPEG	SPEG complex locus	1.58569227711464	2.56926324507003e-08	5.1463846091077e-07	6.54504450895164	5.58731753458816	5.12494014040791	10.150076631997	9.03123499813642	8.2650573664038
SPHK1	sphingosine kinase 1	-2.20726321072718	2.7424424195213e-29	3.82494538567123e-27	105.098310864897	91.2946600934594	86.7874964181199	45.5037251907884	41.784199521404	41.0415892107466
SPOCD1	SPOC domain containing 1	-2.33484791747743	2.64821358333005e-07	4.25266963813438e-06	3.75081396859152	3.87422489426632	3.49427736845994	1.66716234535216	1.88641984295278	1.22935635884725
SPON1	spondin 1; extracellular matrix protein	-1.96821240223748	2.36602495780121e-07	3.84045624346548e-06	20.6672366994204	23.2189940942084	23.6057848891516	13.3618158561313	12.9455561722634	8.03809926938585
SPRY1	sprouty RTK signaling antagonist 1	-1.65045792893961	9.22768175218052e-06	0.000100941590583221	17.570927181724	16.0767155476358	15.2712862769731	11.3268971110691	11.2949388096797	7.09244053181104
SPRY3	sprouty RTK signaling antagonist 3	-2.24584042590778	5.81403828758536e-05	0.000503828071177129	3.12148276580771	4.05871179399329	4.65903649127992	2.37815805145823	1.74493835473132	1.17261683459276
SPTBN4	spectrin; beta; non-erythrocytic 4	1.65368924184313	0.047932835646739	0.128517675925032	0.956583428231394	0.289907985285235	0.698855473691988	1.22585466570012	0.730987689144201	1.26718270835024
SPTBN5	spectrin; beta; non-erythrocytic 5	-1.91820176038703	0.0191586792501154	0.0636776667132587	3.90185345725963	3.55796163759152	2.87307250295595	1.15230338575811	1.57987661847295	2.62893129045796
SPTLC3	serine palmitoyltransferase; long chain base subunit 3	-1.70330990998926	2.89416387530604e-07	4.60346256111245e-06	9.84274001153882	10.8056612697224	9.8875107759385	5.71248274216255	6.13086448959652	6.07112909523025
SQRDL	sulfide quinone reductase-like (yeast)	1.53911087694425	5.95684641935909e-09	1.32342149874345e-07	40.5289294592775	34.3936291633847	37.4793602187407	59.3804000065137	60.9077806793378	52.7866707314256
SQSTM1	sequestosome 1	1.6160373584474	6.22265046356103e-33	1.07737682681172e-30	615.108317600898	589.093026099597	579.325304154595	983.282544451379	954.127576317477	944.902210584746
SRD5A3	steroid 5 alpha-reductase 3	-1.57986504770651	7.35680599225972e-07	1.06725570691803e-05	17.3947144449446	14.1000701934182	15.9442582146024	11.2778629244411	10.6582721126832	8.17049149264632
SRGAP2C	SLIT-ROBO Rho GTPase activating protein 2C	1.55309404512823	0.000429720951978268	0.00280454363069699	13.5935539801303	11.3064114261242	15.8666076064144	17.3826191596277	22.3069146429166	23.6036420898671
SRSF5	serine/arginine-rich splicing factor 5	-1.5048935298716	8.60529233624568e-17	4.94738620079651e-15	141.624693874469	147.747651409911	137.596877709134	95.0037365917592	102.715560448779	86.1116846435618
SSC5D	scavenger receptor cysteine rich family; 5 domains	-3.08452379395241	1.37279231782455e-05	0.000142806427371486	0.478291714115697	1.21234248392007	1.03534144250665	0.196136746512019	0.330123472516736	0.34043714552693
SSTR1	somatostatin receptor 1	-3.15383701096174	0.0200678015551144	0.0661157687718042	1.33418214990168	1.15963194114094	0.647088401566656	0.441307679652043	0.306543224479826	0.245871271769449
ST3GAL4-AS1	ST3GAL4 antisense RNA 1 (head to head)	2.89677773793061	0.000892301173998146	0.0053146431727695	0.553811458449754	0.57981597057047	0.362369504877327	0.907132452618087	1.4619753782884	1.9669701741556
STAP2	signal transducing adaptor family member 2	1.70846945082067	0.00933282600071553	0.0360925181126516	1.40970189423574	1.37047411225747	1.6824298440733	3.1381879441923	2.6645680281708	1.85349112564662
STARD5	StAR-related lipid transfer (START) domain containing 5	1.92561771701778	0.0301314270702892	0.0903942812108675	0.604157954672459	0.448039613622636	0.465903649127992	1.34844013227013	1.03753091362403	0.567395242544883
STARD8	StAR-related lipid transfer (START) domain containing 8	-1.55632828592933	0.0124917437943162	0.0454610139583921	4.5563579081548	4.13777760816199	4.86610477978125	3.18722213082031	4.07938291038538	1.49414080536819
STAT1	signal transducer and activator of transcription 1; 91kDa	1.56562914011435	4.4705879142625e-25	5.06319291372451e-23	309.278526296076	347.151634743374	350.437194752438	521.208886762376	536.898667552397	518.258814540496
STAT2	signal transducer and activator of transcription 2; 113kDa	1.70144127741502	7.51093736432163e-13	2.73278380480137e-11	35.997744799234	36.6601825028874	37.5052437548034	64.6515750690242	63.9496326760991	58.8767130014074
STBD1	starch binding domain 1	1.71460058199673	7.65022400983992e-07	1.10484491141149e-05	9.51548778609123	8.93443700106315	7.53210899423587	14.8328414549714	12.9927166683372	16.7003333055711
STC2	stanniocalcin 2	2.9722952975331	2.21092113242449e-69	9.00083919397568e-67	12.5614508075649	13.0985698806147	12.0358442691398	35.6233365852454	35.8655572641397	40.4741939682017
STIM2	stromal interaction molecule 2	-1.51565724270343	7.89817537147469e-07	1.13472668607354e-05	26.7339894942563	30.2822068266123	33.2603438405261	21.9673156093461	20.4440750480007	17.2109890238615
STK32A	serine/threonine kinase 32A	-3.1513429795478	7.72671647950576e-11	2.28210843785873e-09	8.00509289941009	7.85387087409091	8.30861507611586	3.23625631744831	3.01827174872444	1.4563144558652
STON1	stonin 1	1.74661460171035	2.61670419523392e-05	0.000250734193974609	2.76905729224877	3.32076419508542	2.95072311114395	4.46211098314843	4.10296315842229	7.14918005606553
STON2	stonin 2	-2.03438366285257	4.57967136498503e-11	1.39079818086229e-09	16.1863985355996	17.947939816295	15.8924911424771	10.076525352055	9.45567946280079	5.16329670715844
STX18-AS1	STX18 antisense RNA 1 (head to head)	-2.61082763925554	0.00565051909866367	0.0241389022073656	0.654504450895164	1.31776356947834	1.00945790644398	0.318722213082031	0.377283968590555	0.435003019284411
SULT1C2	NA	1.5941013292971	1.80405917788718e-08	3.69219339626557e-07	19.4840940381868	19.1602823002151	16.9537161210464	27.3120419517986	29.75827302258	31.528262310744
SUMO1P3	SUMO1 pseudogene 3 (functional)	2.41446735764173	0.00970455843847325	0.0372337656033425	1.03210317256545	0.737947598907871	0.854156690067985	1.0787521058161	1.57987661847295	3.66915590179025
SUSD2	sushi domain containing 2	-1.95676929522232	2.12144571658345e-06	2.74530385127977e-05	5.36190184771808	5.66638334875686	4.52961881096659	2.62332898459825	2.99469150068753	2.34523366918552
SUSD3	sushi domain containing 3	1.90473780215775	0.00539495033590573	0.0232382433256357	0.881063683897336	1.37047411225747	0.698855473691988	1.91233327849218	2.52308653994934	1.21044318409575
SUSD4	sushi domain containing 4	-2.17759592516277	0.00478868779917459	0.0212215370164657	5.03464962227049	4.03235652260372	4.94375538796925	3.0646366642503	2.31086430761715	1.07805096083528
SUSD5	sushi domain containing 5	-1.71406712945025	0.000300543711092723	0.00206704350430157	6.26813877972676	6.37797567627517	6.16028158291456	4.21694005000841	3.53703720553646	3.23415288250583
SUV39H1	suppressor of variegation 3-9 homolog 1 (Drosophila)	-1.52049028328783	6.082249901444e-05	0.000524124315019743	20.7427564437544	20.6361774980308	19.0243990060597	14.8573585482854	14.2424698142935	10.6859437345953
SUV420H2	suppressor of variegation 4-20 homolog 2 (Drosophila)	1.52995493505283	0.000237461784958207	0.0016832408785061	9.18823556064365	6.06171241960037	7.09208888117055	11.1062432712431	10.186667151945	12.8798720057689
SYCE1L	synaptonemal complex central element protein 1-like	2.34327557487599	0.0216560082603532	0.0700310116843495	0.881063683897336	0.158131628337401	0.336485968814661	1.25037175901412	0.589506200922743	1.39957493161071
SYCP2	synaptonemal complex protein 2	-1.66377308503559	0.00118790030140028	0.0067726503557882	10.069299244541	11.8071615825259	10.8710851463198	6.05572204855858	6.97975341892527	6.63852433777513
SYK	spleen tyrosine kinase	-1.93913103593096	0.000553821094272381	0.00351546866541293	8.18130563618955	8.01200250242831	8.20508093186519	3.87370074361237	4.07938291038538	4.61481463936505
SYNGR3	synaptogyrin 3	4.15434319926141	2.83852345239704e-20	2.1062403331752e-18	1.35935539801303	1.37047411225747	2.27775117351463	5.56538018227854	7.19197565125746	8.03809926938585
SYNJ2BP-COX16	SYNJ2BP-COX16 readthrough	-20.4234522943636	0.0084514961950557	0.0334221284290165	1.23348915745627	4.90208047845943	1.47536155557197	0.367756399710035	0	0
SYP	synaptophysin	-1.65166154019114	0.00970335494644555	0.0372337656033425	3.22217575825312	3.18898783813758	2.84718896689328	2.18202130494621	2.00432108313733	1.4374012811137
SYT11	synaptotagmin XI	-1.63423692802726	1.38135265997507e-06	1.86780207515301e-05	3.85150696103693	3.55796163759152	4.71080356340525	3.1381879441923	2.61740753209698	1.75892525188914
SYT13	synaptotagmin XIII	-1.70443420066766	0.0135456589619102	0.0484651451171623	2.39145857057848	2.16113225394448	2.69188775051729	1.61812815872416	1.01395066558712	1.60761985387717
SYT7	synaptotagmin VII	-1.8857566584798	8.26812755193827e-06	9.14411199081103e-05	6.41917826839488	7.01050218962477	5.38377550103457	3.1627050375063	3.41913596535191	3.3854582805178
SYTL1	synaptotagmin-like 1	-1.55686399693003	0.0115944453254956	0.0429319395127679	3.97737320159369	3.39983000925412	2.87307250295595	1.32392303895613	2.02790133117423	3.17741335825135
SYTL4	synaptotagmin-like 4	1.90554127786282	0.00498487469316634	0.0218276649718502	1.0069299244541	0.817013413076571	0.905923762193318	1.0787521058161	1.95716058706351	2.15610192167056
SYTL5	synaptotagmin-like 5	-2.41962038651274	8.95392433578357e-10	2.22562644009749e-08	8.65959735030525	9.40883188607535	9.34395651862251	3.23625631744831	3.63135819768409	4.42568289185009
TAF9B	TAF9B RNA polymerase II; TATA box binding protein (TBP)-associated factor; 31kDa	-1.53116945593854	5.44872093321341e-11	1.64148166833987e-09	31.2400009061884	34.8153135056178	34.1403840666568	19.7117430244579	20.6091367842591	24.9843038467264
TAGLN	transgelin	-5.36696324969884	8.19759221603291e-189	3.08700828875259e-185	377.523201925953	329.045563298742	315.132051562961	64.6515750690242	65.7417315269043	60.0304166612487
TBC1D3H	TBC1 domain family; member 3H	-851.54822619595	7.79885475886122e-05	0.000649028448799594	2.41663181868984	0	5.46142610922257	0	0	0
TBKBP1	TBK1 binding protein 1	1.56922909293479	9.61918202715718e-10	2.38312070518205e-08	16.6898634978267	14.4953992642617	14.4688966590304	25.8900505395865	23.6038282849466	22.2229803330079
TCP11L2	t-complex 11; testis-specific-like 2	1.80512237243732	3.10405661996148e-05	0.000292045002289068	5.28638210338402	5.37647536347163	6.52265108779189	10.101042445369	11.483580793975	9.45658737574806
TEN1	TEN1 CST complex subunit	-1.56091268841602	0.00586558818158356	0.0248253314917654	7.55197443340574	7.01050218962477	5.09905660434525	3.75111527704236	5.06975332793559	3.78263495029922
TERT	telomerase reverse transcriptase	-2.1347989383811	0.011151615229399	0.0416299331351764	1.63626112723791	1.87122426865924	1.24240973100798	1.52005978546815	0.424444464664375	0.302610796023938
TFCP2L1	transcription factor CP2-like 1	-2.07622429071276	0.000106258813074084	0.000845077350229636	9.03719607197554	10.0150031280354	11.0005028266331	5.32020924913851	5.54135828867378	3.63132955228725
TGFB2	transforming growth factor; beta 2	-2.12770283874516	8.10402687239813e-05	0.000669380128925974	9.81756676342746	11.7808063111364	11.8805430527638	6.2518587950706	5.16407432008323	4.33111701809261
TGFB3	transforming growth factor; beta 3	-2.31122350466154	0.0143399616345593	0.0506457306287207	2.03903309701955	1.39682938364704	2.12244995713863	0.343239306396033	0.966790169513298	1.07805096083528
TGFBI	transforming growth factor; beta-induced; 68kDa	-2.14157222664646	3.21065840412331e-82	2.19827943369588e-79	365.490389328726	359.195993768406	366.433220039166	166.912371281728	165.651242459291	176.838183926489
TGIF1	TGFB-induced factor homeobox 1	1.51579915309677	2.50103146586423e-22	2.29713640062884e-20	80.9319926779982	80.6207751806849	80.109544113952	124.59586822176	124.480129386846	117.31842298353
THAP3	THAP domain containing; apoptosis associated protein 3	1.64111871471931	7.93128108895991e-07	1.13779892421908e-05	17.067462219497	15.4968995770653	15.6595393179131	24.6151616872584	22.3304948909535	32.1334839027919
THBS1	thrombospondin 1	-2.90708140082	2.28297646936433e-78	1.18580946751845e-75	324.684554140224	355.189992517192	372.541734549955	129.450252697932	123.442598473222	109.22358418989
THBS2	thrombospondin 2	-3.03011172610384	0.00372168395311353	0.0172120741129104	0.855890435785984	1.21234248392007	1.08710851463198	0.51485895959405	0.542345704848923	0
THEMIS2	thymocyte selection associated family member 2	3.18316819317779	2.2331234034878e-21	1.77976390617654e-19	5.66398082505431	4.84936993568029	6.31558279929056	18.5594396386998	20.9628405048127	14.1281415393676
THRIL	TNF and HNRNPL related immunoregulatory long non-coding RNA	-1.5585408731878	0.0290038292883619	0.0878160161950945	5.99123305050189	9.27705552912752	9.8098601677505	6.10475623518659	5.28197556026777	4.70938051312253
TINAGL1	tubulointerstitial nephritis antigen-like 1	2.08912719044701	6.09024628547646e-27	7.33899038385055e-25	30.71136269585	28.0947193012782	26.4012067839195	60.3120495524458	58.8562991001266	58.8767130014074
TIRAP	toll-interleukin 1 receptor (TIR) domain containing adaptor protein	-1.88645315240487	0.00209610819883082	0.0108197671356999	3.70046747236881	4.34861977927852	4.94375538796925	2.54977770465625	2.9239507565768	1.4374012811137
TLE6	transducin-like enhancer of split 6	2.17093803605767	0.00488474125273719	0.0214891523043167	2.13972608946496	2.08206643977578	1.96714874076263	3.23625631744831	4.50382737504975	5.69286560020033
TLR2	toll-like receptor 2	1.90599935357643	0.0108897996019834	0.0408347153110968	2.26559233002172	2.47739551061928	2.48481946201596	3.70208109041436	4.52740762308666	5.54156020218836
TM4SF4	transmembrane 4 L six family member 4	-4.34058990010762	0.00102384872360048	0.00596835654937848	2.03903309701955	2.16113225394448	1.57889569982264	0.318722213082031	0.589506200922743	0.416089844532914
TMC6	transmembrane channel-like 6	1.62684028833021	1.32523940333686e-05	0.000138914969606563	1.5355681347925	1.89757954004881	1.44947801950931	2.91753410436628	2.59382728406007	2.45871271769449
TMCC3	transmembrane and coiled-coil domain family 3	1.54438273389024	6.55460253861804e-07	9.62299980888923e-06	10.497244462434	10.9374376266702	11.4405229396985	17.3090678796857	15.7044451925819	17.7405579169034
TMEFF1	transmembrane protein with EGF-like and two follistatin-like domains 1	1.52983428901366	0.00170079697001427	0.00912036481286041	6.69608399761976	14.1000701934182	8.25684800399052	12.1114440971172	17.2135810669441	15.0927134516939
TMEM101	transmembrane protein 101	1.82998516913662	0.000165632407592091	0.00123084408266387	0.755197443340574	0.527105427791336	0.569437793378657	1.0542350125021	0.754567937181111	1.53196715487118
TMEM120A	transmembrane protein 120A	1.62249456100737	9.45793778037807e-05	0.00076470701441672	6.74643049384246	4.61217249317419	5.48730964528524	7.50223055408472	9.31419797457933	10.4968119870803
TMEM143	transmembrane protein 143	-1.57791811692478	0.031771236114739	0.0941696437615729	5.18568911093861	5.4818964490299	4.84022124371858	3.72659818372836	4.52740762308666	1.60761985387717
TMEM159	transmembrane protein 159	1.78132839634594	9.99501558574845e-11	2.88972974602935e-09	9.213408808755	10.4893980130476	9.11100469405851	17.8484439325937	17.3314823071286	16.1707644125292
TMEM180	transmembrane protein 180	1.64246816134423	0.0275387586459653	0.0843294005863338	1.46004839045844	1.29140829808877	1.13887558675731	1.52005978546815	1.83925934687896	3.00719478548788
TMEM19	transmembrane protein 19	-1.70390908838322	7.29296657686646e-11	2.16674468535186e-09	35.6201460775637	38.874025299611	37.3499425384274	20.471772917192	20.9156800087389	24.1899505071635
TMEM198	transmembrane protein 198	1.50008965345301	0.00800113182818338	0.0318754426680577	2.97044327713959	2.63552713895668	2.09656642107596	3.0891537575643	4.66888911130812	3.80154812505072
TMEM44	transmembrane protein 44	1.64579928099638	1.93635735266859e-08	3.95221555599553e-07	11.7559068680016	10.9901481694494	10.7416674660065	20.349187450622	18.2982724766419	16.5301147328076
TMEM86A	transmembrane protein 86A	2.11007897022369	1.63026955937738e-05	0.000166148514025044	2.03903309701955	2.18748752533404	2.66600421445462	4.09435458343839	5.61209903278451	4.841772736383
TMEM98	transmembrane protein 98	-1.76152598967893	0.000119497492537076	0.000931672220541397	4.50601141193209	4.32226450788896	4.24489991427726	2.64784607791226	3.654938445721	1.19153000934425
TMPO-AS1	TMPO antisense RNA 1	-1.54010346501512	0.0184666569676634	0.061800323017977	4.80809038926832	3.45254055203325	4.76257063553059	2.52526061134224	2.64098778013389	3.27197923200883
TMPRSS4	transmembrane protease; serine 4	-3.67879020618281	0.000165587365258039	0.00123084408266387	3.97737320159369	3.74244853731849	3.57192797664794	0.637444426164061	1.01395066558712	1.39957493161071
TMTC1	transmembrane and tetratricopeptide repeat containing 1	-1.96633072836805	5.65883833451132e-07	8.43116536426747e-06	10.7993234397702	11.8335168539155	9.70632602349983	7.01188868780468	5.49419779259996	3.99067987256568
TMTC3	transmembrane and tetratricopeptide repeat containing 3	-1.51307653336222	2.76389587685007e-07	4.4149060013778e-06	23.3356009992237	23.0872177372605	22.8810458793969	17.0638969465456	16.4118526336892	12.4259558117329
TNF	tumor necrosis factor	3.11565082294154	1.66277608829192e-07	2.79535672075237e-06	1.13279616501086	1.55496101198444	1.73419691619864	4.78083319623046	4.73962985541885	4.27437749383812
TNFAIP2	tumor necrosis factor; alpha-induced protein 2	2.06916751853557	3.76998049224819e-31	5.56737413281711e-29	84.9345391277032	82.4656441779545	82.4908294317173	175.591422314885	180.388897482359	161.159162057498
TNFAIP8L3	tumor necrosis factor; alpha-induced protein 8-like 3	-1.81960524398388	0.0414289042827542	0.115262402466146	3.5494279837007	3.63702745176022	3.26132554389594	1.59361106541015	1.24975314595621	2.87480256222741
TNFRSF10A	tumor necrosis factor receptor superfamily; member 10a	1.7727011040105	0.00355697328047562	0.0166079620502561	3.85150696103693	3.47889582342282	4.21901637821459	5.98217076861658	6.57888920229781	7.90570704612537
TNFRSF9	tumor necrosis factor receptor superfamily; member 9	3.78680690265462	1.24699842227037e-06	1.70140735821183e-05	0.176212736779467	0.606171241960037	0.20706828850133	1.59361106541015	1.01395066558712	1.15370365984126
TNNT2	troponin T type 2 (cardiac)	-4.44976746800272	2.15880882292277e-06	2.78647277632268e-05	1.93834010457414	2.05571116838621	2.71777128657995	0.465824772966045	0.282962976442916	0.737613815308348
TNXB	tenascin XB	1.82956109132134	0.000209794065733027	0.00150834699818109	2.51732481113525	2.13477698255491	1.96714874076263	4.38855970320642	4.07938291038538	3.66915590179025
TOE1	target of EGR1; member 1 (nuclear)	-1.57432507492436	5.65222100700797e-06	6.52909547765039e-05	13.7194202206871	13.2303462375625	13.3559046083358	8.21322626019079	8.79543251776732	8.58658133717923
TOM1	target of myb1 membrane trafficking protein	1.52437152861835	2.6883643961022e-10	7.21833028493537e-09	28.5212901101623	25.4064816195424	28.3424719886195	43.5178406323542	45.6041997033834	36.40786139663
TP53I3	tumor protein p53 inducible protein 3	-2.5113194055951	1.82816186561391e-20	1.37688010908712e-18	21.8503793606539	16.972794774881	18.610262429057	8.3112946334468	6.74395093855618	7.81114117236789
TPCN1	two pore segment channel 1	1.54607001936804	1.24712200549428e-15	6.2291275213251e-14	58.8298808362307	57.3490705436974	60.5933579227016	95.8618348577492	95.5235847975212	82.0453520719901
TPK1	thiamin pyrophosphokinase 1	1.80272132221389	3.84870137689789e-05	0.000352419385046887	7.72818717018521	8.56546320160921	10.5863662496305	14.5386363352034	14.5961735348471	19.291438246526
TPRA1	transmembrane protein; adipocyte asscociated 1	1.83343780081327	3.16343618092253e-19	2.17583740608384e-17	56.2118630326501	51.2082923099283	49.8775739927578	92.3313734205329	100.899881349937	95.1900085242799
TPT1-AS1	TPT1 antisense RNA 1	1.78598017642084	1.59488855030418e-06	2.12977005613758e-05	5.18568911093861	4.69123830734289	4.50373527490392	7.82095276716675	8.37098805310294	9.47550055049955
TRAF1	TNF receptor-associated factor 1	2.17680579756868	0.000795178910538498	0.00481809329422421	0.704850947117869	0.790658141687004	1.70831338013597	2.28008967820222	1.79209885080514	2.8937157369789
TRAPPC6A	trafficking protein particle complex 6A	1.98103289182436	3.42508760857865e-12	1.16198411369415e-10	3.77598721670287	4.50675140761592	4.0637151618386	8.21322626019079	8.22950656488149	8.01918609463435
TRIB2	tribbles pseudokinase 2	-1.72788812497523	5.33101206124603e-24	5.5764607415659e-22	25.5760200811341	26.0917186756711	23.3728330645876	13.9747431889813	15.4214822161389	14.0524888403616
TRIB3	tribbles pseudokinase 3	2.96433815512669	2.4567810002103e-89	2.31290576288549e-86	33.2035142588739	29.2543512424192	31.4743798522021	93.263022966465	85.8556831023882	99.3130806201061
TRIM21	tripartite motif containing 21	1.64140356238419	3.82815753458733e-14	1.64283581035581e-12	19.3834010457414	20.926085483316	19.7232544797517	33.0490417872752	35.1109893269586	30.4312981751572
TRIM22	tripartite motif containing 22	1.62977297292831	7.3584023353377e-11	2.18188217277936e-09	22.0014188493221	23.0081519230918	22.4669093023943	40.0364133817659	38.8838290128641	31.1499988157141
TRIM29	tripartite motif containing 29	-1.99201750248963	0.0190728801413369	0.063434487429666	3.82633371292558	3.29440892369585	3.28720907995861	1.83878199855018	1.39123463417767	1.98588334890709
TRIM31	tripartite motif containing 31	15.3776239621664	0.000254861648841987	0.00179307847571548	0.125866240556762	0.105421085558267	0	1.42199141221214	1.4619753782884	0.813266514314333
TRIM45	tripartite motif containing 45	-1.64929258203677	0.00150543713542558	0.00822801145533946	3.071136269585	3.68973799453935	4.45196820277859	3.1136708508783	1.95716058706351	1.75892525188914
TRIM69	tripartite motif containing 69	2.66659604100001	0.0124746494254841	0.045412784991215	0.730024195229222	0.843368684466138	0.750622545817321	1.86329909186418	1.98074083510042	2.36414684393701
TRIM8	tripartite motif containing 8	1.53801983293429	9.42108069249369e-14	3.82506033614643e-12	27.4388404413742	24.642178749245	27.1000622576115	43.1500842326442	38.7187672766057	39.9635382499113
TRPC4	transient receptor potential cation channel; subfamily C; member 4	-2.21684025130631	4.79027745086116e-07	7.28847972144664e-06	14.2228851829141	16.7355973323749	12.6829326707064	6.42347844826862	7.5220991237742	5.74960512445482
TRPC6	transient receptor potential cation channel; subfamily C; member 6	-2.29374689835876	3.76749898878893e-07	5.88081215213758e-06	16.5891705053813	15.9185839192984	19.076166078185	8.50743137995882	8.79543251776732	5.22003623141293
TSC22D3	TSC22 domain family; member 3	1.60835887648572	1.54102154660241e-22	1.45077547227951e-20	24.5942634047914	25.0902183628676	24.6670098677209	40.4532039681039	38.2471623158675	40.8524574632316
TSPAN13	tetraspanin 13	-1.50592720105926	2.89253266882479e-06	3.6248102820722e-05	28.5716366063851	31.2046413252471	29.8437170802542	22.2124865424861	20.8213590165913	16.5490279075591
TSPAN2	tetraspanin 2	-1.63992808124911	3.19913870204384e-15	1.54947351346902e-13	37.709525670806	35.5269058331361	39.938296144694	25.0564693669104	23.6509887810204	20.4073155568643
TSSK3	testis-specific serine kinase 3	1.55183971894872	0.0314819876581872	0.0934594363609133	2.71871079602607	1.47589519781574	1.60477923588531	2.25557258488822	2.64098778013389	4.08524574632316
TTC21A	tetratricopeptide repeat domain 21A	1.87824640033444	0.00605798388790644	0.0255391579354981	1.30900890179033	0.896079227245271	0.983574370381317	2.69688026454026	2.02790133117423	1.30500905785323
TTC25	tetratricopeptide repeat domain 25	1.61999115994726	0.0192247413997563	0.0638127544522983	2.26559233002172	1.26505302669921	2.27775117351463	2.30460677151622	3.1597532369459	3.93394034831119
TUBA1B	tubulin; alpha 1b	-1.5294904344527	1.10841170042293e-23	1.13578268322929e-21	1741.46013109525	1541.15084977631	1556.22172223174	1053.57305098262	1033.02708624898	1077.0674757482
TUBA4A	tubulin; alpha 4a	-1.57189872955398	4.06382739058273e-12	1.37249847498537e-10	117.25698970268	108.109323240003	107.054305155188	72.325425276307	71.4009910557626	67.7848183093621
TUBB2B	tubulin; beta 2B class IIb	2.05106814871144	4.68675288647939e-06	5.54114562590116e-05	2.16489933757631	2.21384279672361	2.25186763745196	2.0839529316902	4.66888911130812	6.77091656103561
TUBB3	tubulin; beta 3 class III	-1.77511403952366	9.46600906365118e-19	6.39401320743398e-17	121.687481370278	111.061113635635	103.327075962164	67.9613826664146	69.3259292285145	52.1814491393778
TXNIP	thioredoxin interacting protein	1.87759846149073	4.20894143319226e-38	8.80545622335764e-36	251.531095128634	256.700343334381	271.544176833431	508.484515332409	501.410394256848	454.313370705688
TYMP	thymidine phosphorylase	2.69886391757113	1.07899123355256e-33	1.93486249416692e-31	24.5439169085687	24.0623627786745	21.6127526123263	64.7496434422802	66.9914846728605	57.8364883900751
TYW1B	tRNA-yW synthesizing protein 1 homolog B (S. cerevisiae)	1.58381974320589	0.0292409917168607	0.0883210463667683	1.0069299244541	1.02785558419311	0.880040226130652	1.66716234535216	1.60345686650986	1.36174858210772
UAP1L1	UDP-N-acetylglucosamine pyrophosphorylase 1 like 1	2.1125419568038	1.7849209883813e-14	7.88453514603738e-13	10.8496699359929	10.9901481694494	12.2429125576411	25.6203625131325	27.6124704512213	18.8564352272416
UBE2L6	ubiquitin-conjugating enzyme E2L 6	1.7036996969663	3.22582639744247e-32	5.2815894592039e-30	71.7437571173545	66.2571522733709	67.0383584023055	123.639701582514	115.944079597485	109.885545306192
UBXN8	UBX domain protein 8	-1.57006245558468	3.84682411916987e-06	4.62817186158592e-05	12.4355845670081	12.8086618953295	12.1134948773278	7.84546986048076	7.19197565125746	8.71897356043971
UCA1	urothelial cancer associated 1 (non-protein coding)	1.52398415292917	1.34993792138648e-18	8.99739597780729e-17	73.5562309813719	71.6336276368426	70.7655875953295	109.027513967369	110.591363293107	109.507281811162
UCHL1	ubiquitin carboxyl-terminal esterase L1 (ubiquitin thiolesterase)	-1.69377382837867	4.27693770139408e-07	6.5940135717604e-06	7.24989545606951	10.647529641385	9.5769083431865	6.49702972821063	6.22518548174416	3.59350320278426
UGCG	UDP-glucose ceramide glucosyltransferase	1.70526489500596	9.40926270948169e-42	2.1804880645065e-39	136.262792026751	135.67693711349	142.048845911912	239.997826450769	238.042603932603	227.998321629286
UGT1A6	UDP glucuronosyltransferase 1 family; polypeptide A6	-1.66324329688283	6.18853795412592e-24	6.42882394503439e-22	147.867659406084	140.816215034455	134.050833268548	82.2058138818499	89.8879055166998	82.1020915962446
UGT2A3	UDP glucuronosyltransferase 2 family; polypeptide A3	-4.50585828177779	0.0372896397835574	0.10626186203934	1.81247386401738	2.71459295312538	1.70831338013597	0.392273493024038	0.990370417550208	0
UHRF1	ubiquitin-like with PHD and ring finger domains 1	-1.61456051908352	4.03004955009449e-18	2.60534920056109e-16	50.3968427189276	49.2052916843212	49.5410880239432	28.7830675506388	29.4045693020264	34.0626277274445
ULBP1	UL16 binding protein 1	3.23478822624997	2.57466631525864e-25	2.96047318372068e-23	1.58591463101521	1.55496101198444	2.12244995713863	4.63373063634645	5.02259283186177	7.281572279326
ULK3	unc-51 like kinase 3	-1.52480246113906	1.71165945594743e-05	0.000173738048416011	20.1637717371933	15.5496101198444	16.7725313686077	13.1411620163053	12.4975314595621	8.87027895845168
UNC13A	unc-13 homolog A (C. elegans)	1.78630476846035	0.0440288760637091	0.120758732728997	0.578984706561107	0.395329070843502	0.931807298255984	1.37295722558413	0.848888929328749	1.19153000934425
UNC13D	unc-13 homolog D (C. elegans)	-2.04680743796643	6.91324714639633e-08	1.27148036344527e-06	19.0058023240711	16.7092420609854	17.678455130801	9.58618348577492	9.26703747850551	7.26265910457451
UNG	uracil DNA glycosylase	-1.51797769119969	2.23028547450868e-17	1.36564187408635e-15	50.2709764783709	56.6374782161791	54.4071928037244	37.5356698637376	35.5825942876967	33.2304480383787
UPK3B	uroplakin 3B	-2.13044991774843	0.000330560531259981	0.00223987102220832	9.11271581630959	6.5888178473917	7.29915716967188	3.43239306396033	3.41913596535191	3.93394034831119
USP18	ubiquitin specific peptidase 18	1.66195348058384	5.21762835495143e-06	6.09249115586305e-05	14.9529093781434	14.2582018217556	18.3255435323677	30.2295760561649	27.1408654904831	21.693411439966
USP2	ubiquitin specific peptidase 2	1.54185809283978	0.000943640652880032	0.00557851615162163	7.50162793718304	9.11892390079012	9.11100469405851	11.1307603645571	12.8983956761896	15.6033691699843
VASN	vasorin	-2.01394677041673	0.00153044709392007	0.00834955616650418	5.03464962227049	4.13777760816199	5.56496025347324	3.40787597064633	2.82962976442916	1.11587731033827
VAV3	vav 3 guanine nucleotide exchange factor	-2.02954439729254	1.81649716389118e-10	5.06701792216533e-09	30.0568582449548	32.1007205524924	32.1214682537688	14.4405679619474	17.3786428032025	14.638797257658
VCAN	versican	-2.01336265560247	1.77007607732633e-35	3.33283199409582e-33	640.860550418811	764.829975725229	788.774877973691	374.376014904816	361.933227118527	353.657454678226
VDR	vitamin D (1;25- dihydroxyvitamin D3) receptor	-2.05389760964319	0.016679878613008	0.0569984145979447	8.20647888430091	8.56546320160921	9.08512115799584	5.44279471570852	4.92827183971413	2.23175462067654
VEGFA	vascular endothelial growth factor A	2.26858948815081	5.32023758196882e-89	4.71404345277625e-86	170.322196721411	177.502752808732	180.692965253473	389.89533497258	408.905081208051	400.164951392155
VNN1	vanin 1	33.0240099921409	1.48250979409611e-05	0.000152638721999109	0	0	0.103534144250665	1.69167943866616	1.13185190577167	0.888919213320317
VPS37D	vacuolar protein sorting 37 homolog D (S. cerevisiae)	1.7268381548125	5.26465005015918e-05	0.000462586600270354	4.22910568270721	4.29590923649939	3.13190786358261	6.2763758883846	7.80506210021711	6.07112909523025
VSNL1	visinin-like 1	-3.77597008181327	0.000952404158544137	0.00561929645129273	3.27252225447582	3.55796163759152	2.0706828850133	0.563893146222054	1.32049389006694	0.472829368787403
WDFY4	WDFY family member 4	5.45469231464004	2.88567231391025e-11	8.90714796402256e-10	1.73695411968332	1.84486899726968	1.03534144250665	8.04160660699277	7.66358061199565	9.51332690000254
WDR72	WD repeat domain 72	-2.46412248400541	1.45407683714115e-08	3.0169090079693e-07	12.4104113188968	13.1249251520043	13.2006033919598	5.88410239536057	6.95617317088836	2.9315420864819
WDR76	WD repeat domain 76	-1.71501288761709	8.35877514046914e-09	1.80643084563682e-07	20.8182761880885	20.9787960260952	18.3255435323677	12.8959910831652	12.1909882350823	10.0239826182929
WNK4	WNK lysine deficient protein kinase 4	1.5872597526169	0.00941435524396957	0.0363316447509167	1.68660762346062	1.15963194114094	2.30363470957729	2.57429479797025	2.21654331546951	3.36654510576631
WNT10A	wingless-type MMTV integration site family; member 10A	-1.58987234385413	0.0112462860042165	0.0419313876439389	10.7741501916589	10.8583718125015	11.4405229396985	5.05052122268449	7.49851887573729	8.22723101690081
WNT5A	wingless-type MMTV integration site family; member 5A	-2.18398090388643	6.33351601761856e-09	1.39885266529895e-07	7.37576169662627	9.35612134329622	10.2757638168785	4.48662807646243	4.3623458868283	3.53676367852977
WNT9A	wingless-type MMTV integration site family; member 9A	-1.70904791787229	0.0411688511091559	0.114647144436535	7.40093494473763	8.38097630188224	7.09208888117055	5.32020924913851	5.87148176119052	2.21284144592504
WT1	Wilms tumor 1	-2.82306710254326	3.43199404976581e-06	4.1995228571586e-05	2.11455284135361	2.00300062560708	1.9930322768253	0.907132452618087	0.80172843325493	0.472829368787403
XAF1	XIAP associated factor 1	2.59197603064137	1.3124414643674e-24	1.4325583896932e-22	17.5961004298354	17.3154133029454	18.1702423159917	41.188716767524	45.3919774710512	50.971005955282
XDH	xanthine dehydrogenase	2.25174668207957	4.27155407959559e-12	1.43301601561132e-10	6.74643049384246	7.80116033131177	7.86859496305053	16.9903456666036	17.6144452835716	15.8870667912567
XK	X-linked Kx blood group	-1.74637310382566	0.00297378714923917	0.0143807614376065	1.51039488668115	1.39682938364704	1.50124509163464	0.956166639246092	0.589506200922743	0.964571912326302
XRCC2	X-ray repair complementing defective repair in Chinese hamster cells 2	-1.66980863640102	0.000125502022670106	0.000971947026981907	4.10323944215045	5.50825172041946	6.26381572716523	2.99108538430829	3.34839522124118	3.15850018349985
YPEL2	yippee-like 2	1.82048115422054	3.44927300461624e-07	5.40649316009723e-06	5.63880757694295	5.3237648206925	4.21901637821459	9.3410125526349	7.87580284432784	10.4022461133229
YPEL3	yippee-like 3	1.53553890524662	1.46190450231645e-05	0.000150929866472877	7.07368271929004	7.32676544629957	7.19562302542121	9.65973476571693	11.5543215380858	11.9153000934425
ZBED2	zinc finger; BED-type containing 2	-1.82251899019757	8.68169279000466e-07	1.23580967741934e-05	24.1914914350097	23.6143231650519	23.5022507449009	13.3127816695033	13.6058031172969	12.2179108894665
ZCCHC18	zinc finger; CCHC domain containing 18	-3.94540163518602	0.00629257110408269	0.0262926486937025	0.377598721670287	1.05421085558267	1.08710851463198	0.147102559884014	0.495185208775104	0
ZCWPW1	zinc finger; CW type with PWWP domain 1	-1.68021255997078	0.0399148617250691	0.11196230207909	2.99561652525094	3.55796163759152	3.70134565696127	2.0594358383762	2.82962976442916	1.22935635884725
ZFHX2	zinc finger homeobox 2	2.10328035480219	8.34181977666021e-05	0.000685877900086423	1.40970189423574	0.764302870297437	1.57889569982264	2.52526061134224	2.28728405958024	3.08284748449387
ZGRF1	zinc finger; GRF-type containing 1	-1.61773397673679	0.000320802444996874	0.00218160145778235	6.31848527594947	10.4103321988789	8.30861507611586	5.71248274216255	5.37629655241541	4.40676971709859
ZMAT1	zinc finger; matrin-type 1	1.77380206919618	0.0193546075949026	0.0642013772741727	1.66143437534926	1.81851372588011	2.79542189476795	2.15750421163221	2.21654331546951	6.71417703678112
ZMIZ1-AS1	ZMIZ1 antisense RNA 1	4.07705146767096	0.000651752476507621	0.00405781993925259	0.604157954672459	0.975145041413972	0.724739009754654	2.0349187450622	2.45234579583861	4.91742543538899
ZNF100	zinc finger protein 100	-1.5254992493436	4.96946181906267e-05	0.000439415806091294	13.4425144914622	16.5774657040375	15.0642179884717	11.1307603645571	9.05481524617333	9.38093467674207
ZNF114	zinc finger protein 114	1.56736122077213	3.11839451251472e-05	0.000293144129349388	10.3965514699886	8.03835777381788	7.8168278909252	14.1463628421794	13.8887660937398	13.1446564522898
ZNF124	zinc finger protein 124	-1.52277864603665	0.00844349937145229	0.0333992728550908	4.90878338171373	5.69273862014643	5.48730964528524	3.53046143721634	3.27765447713045	3.74480860079623
ZNF138	zinc finger protein 138	-1.71502409665929	0.00268527850188723	0.0132530635890981	3.37321524692123	3.18898783813758	4.03783162577593	2.64784607791226	2.64098778013389	0.945658737574805
ZNF165	zinc finger protein 165	1.64271970656395	0.00141549865016842	0.00783884417922314	8.76029034275066	7.30041017491	8.36038214824119	13.3618158561313	12.5918524517098	14.1659678888706
ZNF214	zinc finger protein 214	1.57368208038449	0.0208472191114028	0.0681914574321522	2.49215156302389	1.97664535421751	1.60477923588531	3.1136708508783	2.49950629191243	3.93394034831119
ZNF215	zinc finger protein 215	-1.73855484738462	0.00297391435159957	0.0143807614376065	2.5424980592466	2.58281659617755	3.52016090452261	1.78974781192217	2.45234579583861	0.77544016481134
ZNF222	zinc finger protein 222	1.50349827422318	0.00518732918851427	0.0225048213037415	4.22910568270721	4.50675140761592	3.18367493570795	5.58989727559254	5.54135828867378	6.77091656103561
ZNF250	zinc finger protein 250	1.51528535568225	2.7970289864765e-05	0.000266318885103006	14.9529093781434	15.2860574059487	16.5913466161691	24.0267514477223	23.6038282849466	23.3388576433462
ZNF283	zinc finger protein 283	1.52640879153156	0.00382164796720154	0.0175665191730109	4.83326363737967	4.98114629262813	5.20259074859591	6.39896135495462	8.20592631684458	8.30288371590679
ZNF284	zinc finger protein 284	1.81401846833379	0.0102994155257926	0.0391669013039671	1.18314266123357	0.975145041413972	1.26829326707065	1.93685037180619	2.49950629191243	1.79675160139213
ZNF321P	zinc finger protein 321; pseudogene	-1.77218937447107	0.0447221827388341	0.122126584226805	7.70301392207385	6.8260152898978	7.60975960242387	5.51634599565053	5.75358052100597	1.24826953359874
ZNF350	zinc finger protein 350	1.51966820840127	1.30036791508834e-06	1.77261917692087e-05	21.8755526087653	19.5819666424481	21.483334932013	33.4903494669272	30.7486434401303	31.4336964369865
ZNF416	zinc finger protein 416	1.52065339564217	1.90785041881796e-06	2.50112714174543e-05	11.0510559208837	11.4118325116824	11.4664064757611	17.0393798532316	16.6476551140583	17.8918633149153
ZNF423	zinc finger protein 423	-2.27335065373555	3.74980427586377e-10	9.85838732692588e-09	2.19007258568766	1.81851372588011	1.24240973100798	0.563893146222054	0.80172843325493	0.907832388071813
ZNF474	zinc finger protein 474	3.62924154419843	0.0325868277982402	0.0958327581266872	0.176212736779467	0.316263256674802	0.284718896689328	1.0787521058161	0.589506200922743	1.17261683459276
ZNF479	zinc finger protein 479	-9.79713923100317	0.00303536944628661	0.0146309663902129	1.25866240556762	1.05421085558267	1.00945790644398	0.171619653198017	0.165061736258368	0
ZNF48	zinc finger protein 48	1.58330676913028	7.75599047086131e-13	2.80164231325141e-11	17.6967934222808	16.6038209754271	16.2807441834171	26.3068411259245	26.7164210258187	27.0647530693909
ZNF486	zinc finger protein 486	-1.5891804389119	9.44806044719697e-06	0.000102755331780598	39.1444008131531	40.6661837541016	39.8347620004433	23.1441360884182	22.6370381154333	29.4478130880794
ZNF490	zinc finger protein 490	1.66793408008793	0.00686988291112777	0.0282812370293298	4.00254644970504	3.55796163759152	3.7531127290866	5.1976237825685	4.90469159167722	8.7378867351912
ZNF516	zinc finger protein 516	1.52346774834906	2.06877803136852e-13	7.99025730423178e-12	31.8693321089722	32.9440892369585	36.21106695167	52.172374572197	50.673953031319	51.0655718290395
ZNF554	zinc finger protein 554	1.51771021775207	3.22728137252554e-08	6.35458030252969e-07	30.2330709817343	26.2498503040085	27.5141988346142	43.3952551657842	39.944940174525	44.1433498699919
ZNF57	zinc finger protein 57	1.79202721448908	2.59623724925676e-06	3.28355345806503e-05	8.1561323880782	7.77480505992221	8.17919739580253	12.0869270038032	15.0206179995115	16.0761985387717
ZNF625	zinc finger protein 625	-1.80000288719096	0.00263841776491245	0.0130886623414653	2.26559233002172	2.16113225394448	2.61423714232929	0.907132452618087	1.65061736258368	1.34283540735622
ZNF670	zinc finger protein 670	1.56918891160201	4.30043750890055e-05	0.000389053995174588	8.96167632764148	9.32976607190665	9.91339431200116	15.0289782014834	12.4975314595621	16.7003333055711
ZNF682	zinc finger protein 682	-2.00226920657695	0.0261038111419069	0.0808890572373057	2.56767130735795	4.11142233677242	4.27078345033993	1.96136746512019	1.53271612239913	1.9669701741556
ZNF70	zinc finger protein 70	-1.73438951329727	0.022347534553543	0.071774181872072	5.21086235904996	4.98114629262813	4.73668709946792	3.50594434390234	4.05580266234847	1.07805096083528
ZNF703	zinc finger protein 703	-1.52955485512208	2.45165563276313e-05	0.000237487387757628	22.7314430445513	20.4516905983038	20.6550617780076	12.7979227099092	15.5158032082866	13.4283540735622
ZNF713	zinc finger protein 713	-1.58938645695648	0.0170742925096664	0.058069557027118	2.64319105169201	2.08206643977578	2.01891581288797	1.17682047907211	1.60345686650986	1.4563144558652
ZNF79	zinc finger protein 79	1.58375867537809	0.00147180896195231	0.00808233991756751	6.34365852406082	5.42918590625076	4.99552246009458	9.97845697879896	7.35703738751583	9.2296292787301
ZNF81	zinc finger protein 81	-1.57918719298112	0.017548829954915	0.0593484565808002	3.92702670537098	5.19198846374466	4.01194808971326	2.64784607791226	3.34839522124118	2.32632049443402
ZNF83	zinc finger protein 83	1.62816064238494	4.44182641702442e-32	7.11779056591902e-30	99.2832905511741	99.8337680236791	104.051814971918	161.126337259624	160.39284714706	171.996411190106
ZNF93	zinc finger protein 93	-1.69927622476766	0.0122770119797875	0.0449182976564341	8.91132983141877	7.11592327518304	10.1463461365652	3.89821783692638	5.68283977689524	5.80634464870931
ZSWIM4	zinc finger; SWIM-type containing 4	2.55283188220551	1.55808094379532e-26	1.84798214617235e-24	4.93395662982508	4.34861977927852	5.33200842890924	13.2392303895613	13.4643216290754	10.7048569093468
