# Supplementary material for: ATAD2 is a driver and a therapeutic target in ovarian cancer that functions by upregulating CENPE
Source: Cell Death Dis. 2023 Jul 21;14(7):456. doi: 10.1038/s41419-023-05993-9 (PMC10362061; doi:10.1038/s41419-023-05993-9)
Supplement: Supplementary file 4 — Supplementary Table 3 [file 41419_2023_5993_MOESM4_ESM.txt]

Gene_Symbol	NAME	Foldchange.x	PValue.x	FDR.x	A1	A2	A3	B1	B2	B3	Foldchange.y	PValue.y	FDR.y	C1	C2	C3	D1	D2	D3
ABCA3	ATP-binding cassette, sub-family A (ABC1), member 3	1.21746718701535	0.014670301815757	0.111156316021503	30.7913843842601	32.287960977609	36.832994240867	39.808898391733	41.4402154155887	40.3769459173156	1.31434151408039	0.000836856178388006	0.0050281470343273	21.2462214059815	22.6128228522483	21.095081891073	32.1173922413431	31.2438286489054	22.1284144592504
ABR	active BCR-related	1.19674649236718	1.97484077637761e-05	0.00082517258100409	88.0332624971045	88.4476950301352	89.8725059477155	109.704790025939	108.085025369659	100.929195534999	1.12653645180915	0.00921695102199737	0.03577225276808	28.9744085761667	30.361272640781	31.2931950997635	34.4219990128593	34.3564213897774	33.3439270868876
ABTB2	ankyrin repeat and BTB (POZ) domain containing 2	1.29873002114235	5.2378313640186e-05	0.00188749889560316	27.9842750935898	25.5150393144929	25.5847644611561	33.1417564564549	33.7670424814944	35.7677055157956	2.11026332081555	9.77382489903939e-31	1.42935072285661e-28	22.2531513304356	19.529256099669	23.7869696415903	49.9413190806228	46.5945701209336	41.9494215988184
ACADVL	acyl-CoA dehydrogenase, very long chain	1.13166366155745	0.0027263439966089	0.0364068436355672	127.535367463754	114.784367464416	120.132227370212	133.900454212875	137.939257811914	138.198196495861	1.17341174200047	8.83103199136668e-05	0.000720985554937433	163.525419731346	154.072916543408	154.395292613804	183.118169962284	181.237786411688	189.453271485737
ADAR	adenosine deaminase, RNA-specific	1.15106658914495	0.00283391504070515	0.0374449668931067	156.937666838198	172.431923652774	177.16670229857	188.183111642285	210.351651395254	184.580324193443	1.24183338208861	3.70548357153168e-06	4.48318867774953e-05	219.989015245109	234.351073196028	240.975720743423	289.203632731972	296.332977079844	277.966929322738
ADGRL1	adhesion G protein-coupled receptor L1	1.13507563537392	0.0283794105617651	0.169097729941403	105.975610540564	101.260730438719	111.093977244954	115.741583996427	127.928561997234	117.601476530211	1.23097940340103	0.000409547842815877	0.00269037032548432	56.8915407316566	51.1292264957596	56.451992152675	76.0029892734073	68.7364230275918	57.8932279143296
ADM	adrenomedullin	1.58622531835974	2.1100322753594e-15	5.67561002923904e-13	147.27195031156	147.827342660208	134.667093559108	235.798627136416	218.685428621687	227.275059569808	1.25320418203343	0.000128210282902543	0.000990375123774876	72.2723953276929	69.1298768548337	65.0712096615429	89.2177025696546	96.7261774474036	72.967028191272
AGRN	agrin	1.19184385626572	0.000376782937126391	0.00867954873384416	259.7299575646	261.456982496814	277.154115126278	313.088985280658	321.663474654416	316.720661875877	1.18776824124892	0.000445768019470785	0.00289422572296915	578.254682365878	586.088525161187	604.846470712384	762.751290091927	729.785096494319	609.042053347678
AKAP12	A kinase (PRKA) anchor protein 12	1.12979391014102	0.00971225383018817	0.085403198741462	221.269666355313	229.879623136319	221.847957619991	270.079858759991	254.840809698562	235.439999709644	1.30050489604079	2.12168385169619e-08	4.30713259543123e-07	318.164682879384	371.003155350932	366.459103575228	464.304713180577	462.007799787172	446.540055882823
AKAP17A	A kinase (PRKA) anchor protein 17A	1.15299757635226	0.00364617010289596	0.0442454840393474	41.0069470606171	41.2148937926013	46.4379058159854	49.1913854061061	49.5453219254432	49.5427496871955	1.23594684953032	1.14671398942914e-05	0.00012189804391511	47.1998402087859	47.2813568728828	47.5221722110552	55.3350796097033	61.12000291167	59.0280183994194
ALDOA	aldolase A, fructose-bisphosphate	1.34444449892233	1.15908358251496e-09	1.55886392887704e-07	1591.22581801555	1540.31783029633	1719.56250267112	1956.96374499531	2205.0209042562	2360.010101128	1.23909675011619	1.0251762747413e-05	0.000110179796035241	1682.37851777791	1490.20611018028	1513.48800419228	2020.20848907379	1933.55675877856	1852.82916453032
ALDOC	aldolase C, fructose-bisphosphate	1.4720165426481	1.10488742369095e-13	2.48401780045624e-11	77.8176998207476	78.5436849916113	79.5309344877798	105.874213932216	115.961461162935	125.450354471086	2.84867811846227	3.51845834557415e-68	1.39469836998377e-65	9.46514128986853	11.4908983258511	10.0686955283772	30.2786102427929	28.0369149158856	30.0152083306243
ALKBH5	alkB homolog 5, RNA demethylase	1.60806600612562	1.2987250963583e-20	4.77138929913294e-18	41.7593681076009	38.5057251273548	42.0746126520673	63.5196795288309	64.6121813622575	68.4801431082978	1.2466142748401	1.35723536845735e-05	0.000141807490040353	49.6164720274757	44.7512508194844	42.1901637821459	57.4680667280215	56.403953304288	56.3990871089614
ANGPTL4	angiopoietin-like 4	5.65881370853441	1.83901955666702e-144	6.92528789551883e-141	14.6432711451463	11.8137518845172	11.0215651997671	67.4229880800301	72.1329071519658	72.2465509792542	1.30270016752304	2.02898767806375e-05	0.000200542266369254	48.0809038926832	40.5871179399329	43.0960875443393	55.5066992629013	60.6012374548579	55.5858205946471
ANKRD9	ankyrin repeat domain 9	1.22289967683165	0.00136763660287427	0.0223435034155044	22.9777812040437	22.2951257369459	19.0964908602649	25.7715340989112	26.6020266953534	26.3911936132748	1.19739835151701	0.0033396880588179	0.0157995355621778	27.9674786517126	26.2762055753981	26.6341586084835	32.6812853875651	30.9372854244255	33.2115348636272
ANKZF1	ankyrin repeat and zinc finger domain containing 1	1.35588897673838	1.8240206024804e-09	2.32840867247137e-07	59.6148983379472	53.3173275840709	61.1144373673463	75.5932674698072	78.4848715013816	81.7547554646756	1.4405013954159	2.94305172740193e-12	1.00752700386035e-10	32.3727970711993	30.2031410124436	33.4415285929648	47.8818832422466	46.8303726013027	43.689433675956
AP3D1	adaptor-related protein complex 3, delta 1 subunit	1.22431689628823	1.35930004651325e-07	1.13750758892384e-05	164.14354532662	162.372469510507	166.881796983621	208.111804990643	197.622314839024	198.276352815102	1.09894497458114	0.0133378070362173	0.0478692845810201	193.330545495187	205.307564124725	205.023489152379	220.457703079509	224.130257590827	218.806518700058
APOL1	apolipoprotein L, 1	2.31194812092935	0.000569220563657372	0.0116973660987326	0.318331981416223	0.111031502674034	0.169998434957848	0.290929829903043	0.482749290555601	0.57944736476252	1.37164587765164	2.94571403282918e-14	1.28612436163785e-12	193.481584983855	181.27155661744	179.372904914277	254.806150812427	249.620505718726	255.649383115973
APP	amyloid beta (A4) precursor protein	1.08842200048682	0.0488659887188419	0.233080553537655	657.558116521765	676.692596197165	659.990590651351	779.182816937824	719.093180068664	672.290635707424	1.09823082282101	0.0290896660702507	0.0880051496316903	796.708129476194	871.278916867689	885.035748590746	953.39620770161	954.929304750732	895.538824483341
ARID3A	AT rich interactive domain 3A (BRIGHT-like)	1.24402069687701	0.00168433832505027	0.0256533753187383	51.4540239052767	52.384662961609	48.6195523979445	68.1988009597715	67.1021513872285	54.3626982213564	1.46292404723124	6.32998308603548e-06	7.16367657587922e-05	4.40531841948668	6.00900187682123	5.35789196497191	7.47771346077072	8.0172843325493	7.56526990059844
ARID3B	AT rich interactive domain 3B (BRIGHT-like)	1.09240211066704	0.0370760373384244	0.198057549098792	231.051139966102	247.600250963095	245.449407006639	265.085563346656	269.450327702218	256.537151490316	1.14132619114186	0.00924415916448588	0.0358139839235213	16.5639972572699	17.3154133029454	19.1797002224357	20.1285336107959	19.4537046304505	20.9179712751547
ASAP3	ArfGAP with SH3 domain, ankyrin repeat and PH domain 3	1.20070266440547	0.0171778313691887	0.122688323335273	16.5822023046814	17.2098829144752	16.9715104232918	20.8984594480352	20.8344430660838	19.2271171034836	1.21660297577788	0.0118161144193126	0.0435919988974052	12.3348915745627	13.4938989514582	13.9512259377771	15.0534952947975	17.1192600747964	16.2085907620322
ASS1	argininosuccinate synthase 1	1.21546245057407	5.9448309466358e-06	0.000310927043573525	134.770185223214	127.664021774604	130.757129555078	153.974612476185	158.875332307588	165.010806374418	1.330166284151	1.39370686650169e-10	3.97602396403691e-09	63.562451481165	56.5320571306208	58.0308878524977	81.8625745754539	81.1396334950063	74.0829055016103
ATXN2L	ataxin 2-like	1.13388691857724	0.0220912475380296	0.144363573755981	190.24676780275	195.260000602555	233.181186617181	226.246431054599	250.750144657538	224.456838295736	1.20367416970859	0.000766716958977844	0.00466726219094343	150.787756187001	147.167835439341	149.011517112769	170.982208771852	171.569884716555	195.354182008203
AVPI1	arginine vasopressin-induced 1	1.33687601900274	0.00110155417646214	0.019204526111168	8.47920641408666	9.17120212087517	8.38658945792049	10.2067881990984	11.8908772621064	12.7741805413556	1.68989135297517	3.05808337533901e-10	8.13849997928118e-09	19.4337475419641	16.0503602762462	18.6620295011823	29.0282384837788	30.3713594715397	32.0956575532889
B4GALNT4	beta-1,4-N-acetyl-galactosaminyl transferase 4	1.40537699567042	3.21690223959166e-05	0.00124566062814831	4.08043721633522	4.26360970268289	3.73996556907265	5.38220185320629	6.09788577543917	5.55742699840417	1.25356524023162	8.76711771697881e-05	0.0007161556083018	66.709107495084	59.2730053551357	68.4619528857522	81.6174036423139	86.2565473190157	75.9553098020084
BANP	BTG3 associated nuclear protein	1.21756714730843	0.0126128576331144	0.100098774777451	16.2059917811895	15.4333788716907	17.3681734381934	18.1588702164482	20.8090352086862	20.6757355153899	1.23513730713653	0.00707831239115124	0.0289336823739243	16.6898634978267	16.2612024473627	16.5395795440437	19.7607772110859	22.5898776193595	18.8186088777386
BAX	BCL2-associated X protein	1.12606608136636	0.0261668109507576	0.160550172444506	62.508825441731	59.7571547391649	53.0395117068485	67.0108374876675	62.7065920574328	67.7163261274745	1.14519617189184	0.0123428146240915	0.0450933341456925	45.1859803598777	40.1654335976998	39.0323723825007	48.2496396419566	47.9858047551113	46.2616254421595
BAZ2A	bromodomain adjacent to zinc finger domain, 2A	1.22070653931518	0.000643554978982524	0.0128295866135876	124.728258173084	124.111013689035	130.247134250204	166.702792534443	163.448746639167	132.535415431136	1.29508227320727	1.01104313456599e-05	0.000109327657831784	94.4248536656831	111.95719286288	109.927377658143	141.341042955224	139.618648626542	128.723067358683
BCKDHA	branched chain keto acid dehydrogenase E1, alpha polypeptide	1.19150218766546	0.000362375952857098	0.00856902508302429	68.4124367334501	71.7929696290301	74.6009798740022	85.2666843140834	87.4030294479614	83.2823894263222	1.30523799466587	7.5688083724551e-07	1.09624000494511e-05	20.1889449853047	21.3477698255491	18.8949813257463	25.9636018195285	28.2962976442916	24.6816930507024
BCKDK	branched chain ketoacid dehydrogenase kinase	1.17771316214163	0.0162038416899754	0.118312393299127	79.3804204567908	81.2972662579274	95.5957865912964	89.024527950331	103.003453890127	109.778937105917	1.15183681940847	0.0390105611232904	0.110056178761405	66.6587609988613	62.3565721077151	51.5341203007685	72.300908182993	71.5188922959471	64.2102282813293
BCL3	B-cell CLL/lymphoma 3	1.44005616693762	0.00055661406377127	0.0115913350875286	3.0096841879352	2.68696236471161	3.03163875674829	3.92755270369107	4.34474361500041	4.26683968597856	1.34547961021962	0.000276636093139061	0.00192825981996931	29.8302990119527	28.2528509296156	30.6719902342595	44.0081824986342	41.5483970410349	33.9491486789355
BCL7A	B-cell CLL/lymphoma 7A	1.33427011699738	0.000565341213681202	0.0116494318764432	9.83935215286507	11.1253565679382	12.8348818393175	14.594979800136	16.4642915936858	14.0384293372011	1.17910836563259	0.0368092652763782	0.105216759930852	25.8780990584703	24.8530209203615	26.8929939691102	27.9494863779627	33.2009892359689	30.3745586509028
BCRP3	breakpoint cluster region pseudogene 3	1.78437262447705	0.040076354240529	0.208098080733606	1.76529553330814	1.51002843636686	0.679993739831391	1.72133482692633	2.56619359716398	2.79188275749214	2.03810290295354	0.0147247458181185	0.0516328780737866	0.830717187674631	0.869723955855705	0.595321329441323	1.98588455843419	1.36765438614076	1.34283540735622
BHLHE40	basic helix-loop-helix family, member e40	1.82287740656504	1.72561909567169e-58	3.24912505476283e-55	191.230703018036	194.282923379024	199.54982956802	355.928402733881	356.52305500401	354.0423398699	1.32195753345328	3.39509393146889e-14	1.46533810572252e-12	282.066245087704	276.783060133231	280.681065063553	379.426536127501	374.218536345757	356.286385968684
BNIP3	BCL2/adenovirus E1B 19kDa interacting protein 3	1.49198220885809	1.50617582109763e-22	5.97040168241936e-20	312.659884292807	318.482762270198	323.592020942263	454.699079985963	463.922068223932	505.88388795426	1.8998365217291	3.66361762637294e-52	1.10370144612111e-49	93.3424039968949	87.6312773703096	88.2887415097545	174.855909515465	165.439020226958	171.2966237243
BNIP3L	BCL2/adenovirus E1B 19kDa interacting protein 3-like	1.14366716035801	0.00064717055393308	0.0128295866135876	221.211787813237	235.164722663603	223.632941187049	261.327719710408	256.797214718182	259.697773479929	1.49023014433094	5.97474142046641e-23	5.7690724369542e-21	87.4015174426158	91.0311073795637	90.6182597553944	138.717713970625	134.83185827505	127.493710999835
BTBD2	BTB (POZ) domain containing 2	1.19251671160465	0.000298502247216421	0.00738315164174212	183.41709983782	183.668311723386	195.979862433906	208.087560838151	233.066275908765	230.303988976522	1.1579511906355	0.00289844269797461	0.0140836265676102	115.293476349994	100.624426165366	105.320108238989	122.683534943268	132.568154463506	116.826680439991
C15orf52	chromosome 15 open reading frame 52	1.7703060096695	0.00387277163563357	0.0460786407168629	0.405149794529738	0.377507109091714	0.311663797422721	0.630347964789925	0.660604292339243	0.658462914502864	1.27888965862317	0.000278073621057745	0.00193612158226853	38.993361324485	40.9560917393868	46.5127143046112	54.1337420373172	53.786545772191	53.8079821680064
C1QL1	complement component 1, q subcomponent-like 1	1.26042911050877	0.000871138266895484	0.0159828936836135	6.627093067665	7.88323668985638	6.85660354329986	8.53394167715591	8.74030294479614	9.79792816780261	1.42860630527659	4.0116069936822e-11	1.22818772654136e-09	65.777697314964	60.6698347387828	62.1981371585869	92.870749473441	92.5053130487968	84.2203671684122
C4orf3	chromosome 4 open reading frame 3	1.2858409005459	3.63618773652269e-08	3.42324349220258e-06	153.783286295073	139.344535855912	143.563678321902	182.122073519305	183.419322553731	195.879547806312	1.3404817421261	2.36345958013262e-10	6.43775617640826e-09	95.633169575028	85.1275265883008	84.0438415954772	116.652329988023	122.876672520336	115.502758207387
C8orf58	chromosome 8 open reading frame 58	1.59589680830256	3.58076216495513e-10	5.34029905848705e-08	20.604760978941	24.8710565989835	22.0997965445202	34.8146029783974	35.7996710733075	37.3743550271825	1.17467986781505	0.0396293463927655	0.111357992428823	13.1152622660146	10.8583718125015	12.5793985264558	14.3670166820054	13.4643216290754	15.0927134516939
CA11	carbonic anhydrase XI	1.20495027585021	0.00859917917774352	0.0788851619697629	55.9685501871795	45.9226295059803	51.8495226621436	60.1254981799621	59.7338727419062	65.293182602104	1.40432419655979	0.000812819518783177	0.00490524856227203	2.64319105169201	2.42468496784015	2.25186763745196	2.79494863779627	3.32481497320427	4.08524574632316
CA12	carbonic anhydrase XII	2.06616017770715	1.43702265306476e-12	2.84814108198874e-10	1.04181375736218	1.6654725401105	1.41665362464873	2.93354245152234	3.35383717649154	2.37046649221031	1.27877393806327	4.00483114935662e-08	7.74387311973798e-07	161.335347145658	174.682738770049	172.720836146172	214.303912657695	212.481615060593	223.705030960696
CA9	carbonic anhydrase IX	1.2851433791017	0.00169149859926005	0.0257104373366842	39.2705907983468	37.5064416032885	41.4229519847289	46.500284479503	50.9427540823147	54.4417137710968	2.51663746568458	2.45171994180989e-20	1.82823056848923e-18	2.51732481113525	3.55796163759152	2.30363470957729	7.47771346077072	7.66358061199565	5.99547639622427
CARHSP1	calcium regulated heat stable protein 1, 24kDa	1.12530325342654	0.0299875010061185	0.174469574219839	74.8080156328124	72.0150326343782	78.5392769505257	79.3511111060548	84.4811258472301	89.7353259884503	1.13270073879659	0.0239762818643881	0.0757614293524814	53.9714439507397	46.6488303595332	47.6774734274312	54.5505326236553	51.970866673349	61.3732520686049
CBS	cystathionine-beta-synthase	1.20736270543042	4.70198662251268e-06	0.000256616030778654	205.931852705258	204.4756153245	206.661430763757	248.696516262117	245.363678889234	250.953385975331	2.42820874236785	8.86769282644199e-81	5.34296228178783e-78	22.9076557813307	21.2423487399908	20.007973376441	49.4754943076568	51.5228419606477	54.7347277308297
CCNG2	cyclin G2	1.70918634219111	1.26975048014049e-18	4.15788075703394e-16	26.334736644433	23.5830911679647	25.4430990986912	41.2150592362644	42.5327532836882	44.9598478022555	1.21031978362897	0.00130812252597022	0.00735507637502405	36.7529422425746	36.7128930456666	39.3688583513153	46.2882721768365	49.7543233578795	40.6254993662136
CD9	CD9 molecule	1.32452159455687	9.96062754102887e-08	8.62281222129413e-06	92.1715782555154	77.7886707734279	74.1476507141146	106.383341134546	103.384571751092	113.466329427133	1.64987707282224	2.73833831068358e-19	1.9008105978722e-17	25.852925810359	25.6963896048276	26.0906043511676	43.4933235390402	42.9160514271757	41.7224635018004
CDCA7L	cell division cycle associated 7-like	1.15861939646909	0.0010193876518319	0.0180551916236945	123.802201499873	126.065168136098	123.673861431834	148.616654775471	143.96092001516	140.22626227253	1.17486656050473	0.000847359905679684	0.00507910157550859	31.4665601391906	34.6571818772804	32.1991188619568	36.4324006646075	36.6437054493577	42.2709455695938
CDCP1	CUB domain containing protein 1	1.27158228071368	0.00979662638938667	0.0856948799670914	2.54665585132978	2.08739225027183	2.80497417680449	2.90929829903043	3.02353503032192	3.45034567199501	1.44638346581169	5.89556911471387e-13	2.18193998955614e-11	79.4971175356511	76.5093528439124	77.5988411158733	120.207308518554	110.544202797033	107.218787666231
CDH13	cadherin 13	2.4516338553651	1.87333503576621e-07	1.52529976452683e-05	0.578785420756769	0.444126010696134	0.424996087394619	1.28494008207177	1.19416929769017	1.05354066320458	1.47217273729816	4.7878884551023e-06	5.63877746670883e-05	23.7383729690054	25.432836890932	23.6316684252143	33.3922810936712	37.8227178512032	35.9539452025941
CDKN1B	cyclin-dependent kinase inhibitor 1B (p27, Kip1)	1.11194375662613	0.029228435455951	0.172182967784061	91.9979426292884	100.061590209839	96.7574425635084	111.450369005357	103.333756036296	106.433945500243	1.3465846928448	5.5407731351416e-09	1.23645430717982e-07	36.2998237765703	34.7098924200595	33.6227133454034	44.5475585515423	44.3780268054641	51.8410119938508
CDKN1C	cyclin-dependent kinase inhibitor 1C (p57, Kip2)	2.35188139434049	3.15380255711571e-44	3.1670485278556e-41	31.9200159547358	29.1124600011316	26.6614212158891	64.5379339334916	67.1783749594215	74.5380019217242	1.58308077440966	1.78657258357466e-13	6.97179865968527e-12	23.0586952699989	21.9539410675091	19.8785556961277	32.9754905073332	35.3939523034015	34.3652385234684
CEBPD	CCAAT/enhancer binding protein (C/EBP), delta	1.17369141175088	0.0367658403652826	0.196988807341929	10.562833928811	7.55014218183428	8.78325247282214	10.4007414190338	9.5279465241237	11.5099317455101	1.9386886601826	1.31749382213011e-23	1.34090604342878e-21	62.4800018123768	51.5772661093822	55.4425342462311	110.326919913011	108.893585434449	109.431629112156
CEP250	centrosomal protein 250kDa	1.39269168956448	1.57582246287212e-11	2.82578735217176e-09	32.5566799175682	35.5966997572952	35.728004413641	51.0096968430001	49.0117569200923	44.6964626364544	1.19680289632472	0.000137322642713902	0.00104941680874689	60.7430476926935	62.8836775355064	64.6053060124149	76.0275063667213	75.4332134700742	73.8370342298408
CERS1	ceramide synthase 1	1.34013003523771	0.000829675258993989	0.0154314313419763	29.7785098979358	23.094552556199	31.1663797422721	34.0630342511479	36.1807889342724	42.2733191110839	1.50447084313481	4.64166063391731e-06	5.50097042712009e-05	18.9051093316257	13.9155832936913	17.1607844095477	24.8358155270844	24.806420934829	25.5706122640227
CIART	circadian associated repressor of transcription	1.27903036983002	0.0348317869241484	0.190788594484215	1.5048420939676	1.86532924492376	2.29497887193095	1.9152880468617	2.71864074154996	2.63385165801146	1.46103022071955	9.57894763042371e-07	1.34471284396153e-05	36.1739575360135	32.8650234227898	31.4743798522021	48.3722251085267	49.872224598064	48.6257722860965
CLCN7	chloride channel, voltage-sensitive 7	1.26411491504906	1.62500879964203e-05	0.000693413811586624	42.3960320704333	47.4770705434168	46.1262420185627	54.5978314118043	58.463479872023	58.9719386228765	1.1820109568762	0.0016108044129463	0.00870909794408115	75.7463035670596	74.5063522183054	76.30466431274	96.1070057908893	93.3542019781255	78.4896752187089
CLIP2	CAP-GLY domain containing linker protein 2	1.16511364510935	0.000368515339374712	0.00859393859364925	77.0942180448016	74.6353760974854	76.0176334986509	89.9942940500078	88.8004616048329	86.4956884490962	1.59527475198092	1.95550705448535e-26	2.30123459075882e-24	42.8196950374105	46.6224750881437	47.8327746438072	75.6107157803833	73.2874108987154	70.1489651532991
CLK3	CDC-like kinase 3	1.33675629293361	4.27846748058205e-10	6.13776720571499e-08	66.2998699476879	70.0164655862456	71.1726781023523	88.2487150705896	88.9020930344235	100.297071137076	1.41808452507841	2.41132260229631e-13	9.28945073104585e-12	42.2910568270721	41.2987102674512	41.6207259887673	61.93017771117	57.983829922761	57.7040961668146
CLN8	ceroid-lipofuscinosis, neuronal 8	1.24722073524038	7.22456700046844e-05	0.00245651586293581	37.794687975417	36.0852383690609	36.0396682110637	44.2213341452625	47.1823911874606	45.6709877499186	1.16488098861276	0.00711475376563231	0.0290275016174755	28.3702506214942	27.9365876729408	26.3235561757316	34.0052084265213	33.3896312202641	28.974983719292
CNTNAP1	contactin associated protein 1	1.23252085118907	0.0295513892923958	0.173135969238179	28.5630605143465	28.7349528920399	31.5063766121878	36.463205347848	38.3658646704714	34.6088107862705	1.97635898458168	5.2339638266108e-09	1.1714590953973e-07	2.51732481113525	1.97664535421751	2.89895603901862	4.68276482297445	6.0837039935227	3.91502717355969
COL27A1	collagen, type XXVII, alpha 1	1.183881525927	0.0162952930606086	0.118749878747918	28.0132143646276	28.5350961872266	30.118056060032	37.2390182275894	33.4113324779271	31.9222820950988	1.20277757645469	0.0129595976986186	0.0468467530919827	12.3097183264514	12.5714644528234	14.1065271541531	16.9903456666036	14.87913651129	15.0548871021909
COL4A3	collagen, type IV, alpha 3 (Goodpasture antigen)	20.1302355602944	0.00212958145305504	0.0306086693009237	0	0	0	0	0.0508157147953264	0.131692582900573	1.18594849843516	0.0138593891916174	0.0493882137197381	45.3118466004344	47.9665939290116	53.7601044021578	57.4680667280215	58.4790151315361	58.4227968073715
COL6A1	collagen, type VI, alpha 1	1.15752185000357	0.00680855394147993	0.0673832115772091	103.139561978856	100.794398127488	116.902257106013	121.196518307109	126.175419836795	123.922720509439	1.8071539287419	9.23112697061901e-26	1.07789508184833e-23	31.5169066354133	33.4184841219707	34.9168901485367	64.6760921623382	63.0064227546227	52.9001497799346
COL6A2	collagen, type VI, alpha 2	1.09506658485453	0.0232854242397035	0.149764451461423	131.442169053862	135.325195459112	140.900369507563	144.276951479417	153.031525106125	149.128680876609	1.77569529335481	4.94670447847158e-47	1.35476744653123e-44	144.368577918606	138.839569680238	136.820371627254	253.678364519982	250.96457985683	241.294283479587
CORO7-PAM16	CORO7-PAM16 readthrough	39.3932947678383	0.021400448956868	0.141650249755816	0	0	0	0	0.355710003567285	0	284.551545654467	0.00154121850839762	0.00839919478726241	0	0	0	1.22585466570012	0	1.39957493161071
CP	ceruloplasmin (ferroxidase)	4.92143155180121	4.76808632738581e-06	0.000259284059023149	0	0	0.198331507450822	0.121220762459601	0.406525718362611	0.421416265281833	2.33037256406667	1.23798745243966e-54	3.88495937418721e-52	59.9878502493529	61.328716523522	67.7372138759975	143.008205300576	142.30679690275	155.182598836026
CRKL	v-crk avian sarcoma virus CT10 oncogene homolog-like	1.19946937398423	1.20196762717001e-05	0.000540454876658565	172.680630282782	166.103128000354	168.440115970734	202.584138222485	206.057723495049	199.698632710429	1.21406349487606	4.4386028692915e-06	5.29364014411227e-05	99.6357160247331	89.8978307098124	98.5386217905703	120.403445265066	118.72654886584	110.73663817001
CSNK2A2	casein kinase 2, alpha prime polypeptide	1.12196996736078	0.0256407073925397	0.158549251007318	64.7950278537203	62.5773549070853	73.4109908292973	71.3505407837212	73.9876807419952	79.8583822709073	1.13319056993423	0.0148912964258753	0.0519982119427836	65.2490591046256	66.678836615604	72.7068528000294	73.5022457553791	78.7108679472046	79.6244657037986
CTDSP2	CTD (carboxy-terminal domain, RNA polymerase II, polypeptide A) small phosphatase 2	1.11093393238784	0.00829950933223007	0.0768853069319689	121.313424190619	116.893966015223	119.848896645283	133.682256840448	135.195209212966	128.82168459334	1.3245967531588	1.03401538083998e-12	3.69084684397929e-11	135.658634072078	139.287609293861	143.783042828111	192.017874835266	184.090996424154	178.616022353129
CTSD	cathepsin D	1.09824709838081	0.0334969027902215	0.18639225959701	188.684047166707	185.222752760823	195.101537186623	188.595262234647	211.291742118967	225.036285660499	1.264643500093	6.01855131632588e-08	1.1192276355286e-06	812.542102538235	769.732056203688	775.315439221104	1017.99874858401	995.793874598697	967.787152034056
CXCR4	chemokine (C-X-C motif) receptor 4	10.7072645670806	4.53180193652716e-13	9.61444120702939e-11	0.231514168302708	0.244269305882874	0.283330724929746	2.59412431663546	2.71864074154996	2.8972368238126	2.18308992675455	0.00550232304437374	0.0236062352655659	1.63626112723791	1.08056612697224	1.03534144250665	1.34844013227013	2.80604951639225	4.02850622206867
CYFIP2	cytoplasmic FMR1 interacting protein 2	1.16866447249785	0.00137999071211071	0.0224722163205661	101.258509361397	96.9082955338965	109.223994460417	118.335708313063	118.883364763666	121.92099324935	1.12360567670856	0.0189991582263484	0.0632311799300676	60.7178744445822	60.2217951251601	59.014462222879	63.7934768030341	63.0064227546227	75.2366091614515
DAXX	death-domain associated protein	1.12414900449554	0.024010090758577	0.152616356818287	48.1549470069632	47.9656091551825	55.3061575062865	54.5250989543285	58.6667427312043	56.9702113627878	1.28022143646603	1.23042421592991e-06	1.68184028716445e-05	63.9652234509466	64.6758359899969	62.6640408077149	78.6018011646916	77.5318555453591	88.6649632350138
DBNDD1	dysbindin (dystrobrevin binding protein 1) domain containing 1	1.15607937339412	0.0350590022943976	0.191477067280824	30.6756273001087	30.2449813284067	36.5496635159373	35.9055898405338	38.0355625243018	38.6912808561883	1.32143005266586	8.15696148495742e-05	0.000672882315705989	16.3877845204905	20.0300062560708	19.6456038715637	24.8603326203984	25.9618530886376	23.2821181190917
DDIT4	DNA-damage-inducible transcript 4	2.08130358521509	1.41884536259201e-43	1.33575423104521e-40	484.211883005113	462.002082626654	401.422971080465	1008.1930813765	882.643558137422	914.051879396295	3.04423970568364	3.64476729247689e-92	3.92150926618424e-89	75.0414526199417	73.6366282624496	71.5938607493348	221.070630412359	241.225937417586	208.366446237233
DENND4B	DENN/MADD domain containing 4B	1.12806211781985	0.0415920740103929	0.212229475209536	29.199724477179	28.601715088831	29.6647269001444	33.7963485737368	34.2751996294477	30.5526792329329	1.17199035978103	0.0057892787304502	0.0245368332911568	38.7164555952601	38.6895383998841	44.7267503162872	50.3581096669608	48.1980269874434	44.6540055882823
DHCR24	24-dehydrocholesterol reductase	1.16321761062319	0.00284083020982591	0.037492905660784	71.1616674820447	65.8194747851671	64.0894099791086	83.860523469552	80.8223943819666	69.1122675062206	1.19672860284933	0.00024752902943307	0.00174802145820456	199.649030771136	201.828668301303	203.366942844369	253.457710680156	239.268776830523	231.175734987537
DHRS13	dehydrogenase/reductase (SDR family) member 13	1.18830936016865	0.0297782707335126	0.173721956645585	14.4985747899571	13.3015740203492	13.6282078691208	16.6799769144411	16.972448741639	15.5397247822676	1.33489550594195	0.000154897956371481	0.00116080990886747	21.6741666238745	21.4795461824969	20.5774111698196	31.283811068667	29.4281495500633	24.4547349536845
DHX16	NA	1.23584212259223	6.63014506523615e-06	0.000338541949551363	39.76255840599	35.8631753637128	38.6746439529104	47.2276090542606	48.7576783461157	45.1178789017362	1.14571184223281	0.00248568330474712	0.0124806158731353	66.0294297960775	69.0244557692755	66.3912700007389	76.9101217260254	79.4890161324226	74.4422558218887
DHX40	DEAH (Asp-Glu-Ala-His) box polypeptide 40	1.09397338947253	0.0472350795915082	0.228338255419412	58.399448954358	60.2678996514654	62.8427547894177	66.9138608776998	70.913329996878	60.710280717164	1.1120581951817	0.0165051973829391	0.0565040427680028	81.0830321666663	82.4656441779545	82.6202471120306	90.1248350222727	92.4817328007599	91.1425891274598
DNAJB2	DnaJ (Hsp40) homolog, subfamily B, member 2	1.18202795327772	0.000108702291559754	0.003376051146931	134.307156886608	119.403277975656	127.668824653344	144.858811139223	146.196811466154	159.611410475494	1.20900616531424	1.52458698343335e-05	0.000156649752602022	82.9961990231291	77.5899189708847	78.9189014550693	95.3224588048412	94.5096341319341	99.691344115136
DNM2	dynamin 2	1.11127742286566	0.0110190682192933	0.091752473514215	148.198006984771	149.35957739711	161.866843152364	164.423842200203	167.920529541156	178.180064664475	1.27231640767346	3.96826708717985e-09	9.04296628353859e-08	262.506631305184	247.765906333318	261.268413016553	324.728900943961	334.698040635896	322.261584590742
DPCD	deleted in primary ciliary dyskinesia homolog (mouse)	1.21633060358626	0.0467386141531717	0.226958009345334	29.0839673930276	25.6260708171669	25.5280983161701	30.1839698524407	30.8705467381608	36.5315224966189	1.25705863279018	0.0255233336589903	0.079482732045766	12.5111043113422	8.14377885937614	10.7416674660065	14.7347730817154	13.4171611330016	11.3857312004007
DPYSL2	dihydropyrimidinase-like 2	1.28197334501819	6.21524264543688e-06	0.000321718900234418	40.4571009108981	40.0601661647913	44.2845923065194	49.3126061685657	52.8737512445371	57.7867053767713	1.18655523067189	0.0019835912591408	0.010396254396812	37.8605651594741	35.3424189334091	34.9945407567247	43.0765329527022	40.5816068715216	44.6918319377853
DVL2	dishevelled segment polarity protein 2	1.116329541992	0.0169598202379571	0.121708324080204	64.5635136854176	65.2865235723317	68.8776992304213	75.8841972997103	70.7354749950943	75.196464836227	1.4396868423587	1.74212233500907e-13	6.81599707330951e-12	24.141144938787	23.7460995219997	24.6152427955956	33.2206614404732	34.5450633740727	36.5402536198905
ECE1	endothelin converting enzyme 1	1.31301636293512	3.8999771036547e-09	4.62561851278352e-07	128.027335071397	137.878920020615	143.73367675686	176.909580733542	187.027238304199	173.965902011657	1.25786314695888	5.97008526089117e-07	8.8598418014585e-06	164.859601881247	171.256553489405	171.426659343038	224.62560894289	218.400257317858	195.524400580967
ECH1	enoyl CoA hydratase 1, peroxisomal	1.10243839166245	0.0420439194022432	0.213211671608264	102.705472913289	96.9971207360357	103.585713034315	110.795776888075	108.364511801034	115.125655971681	1.13121039978882	0.0112910690555173	0.0420567193826056	72.7255137936973	65.4664941316839	59.5839000162577	72.668664582703	78.0034605060973	73.0994204145325
ECI1	enoyl-CoA delta isomerase 1	1.12664789928397	0.0252743208034168	0.157329548206396	79.177845559526	71.5931129242169	73.7793207717059	76.7084984844355	82.8804308311774	93.3700412765061	1.26841289613095	7.91192515678829e-06	8.77594467133299e-05	74.991106123719	70.2895087959747	65.3818120942949	92.6746127269289	89.3455598118509	85.2605917797445
EEF1A2	eukaryotic translation elongation factor 1 alpha 2	1.24744248477997	0.00871383176149222	0.0795537986571265	3.73316596388116	4.26360970268289	5.24161841120031	5.45493431068205	5.31024219611161	5.74179661446497	1.3932194773528	7.55741419360315e-08	1.37153409636439e-06	83.0717187674631	70.8956800379347	68.7984388545668	99.6619843214196	110.26123982059	100.485697454699
EFNA1	ephrin-A1	1.43239778124038	4.53013009814851e-05	0.00167248406050027	7.92936026436773	6.9283657668597	5.97827829601765	9.43097531935696	9.93447224248631	10.4827295988856	1.36624715547824	8.10561876891042e-05	0.000669380128925974	23.2349080067783	22.6128228522483	23.7869696415903	34.2503793596613	31.4324706332006	29.5045526123339
EGLN1	egl-9 family hypoxia-inducible factor 1	1.96041420483361	1.02381931609622e-65	2.20311290833677e-62	80.1039022327368	82.5630253884114	84.2625575941066	166.484595162016	159.764607316506	157.846729864626	1.11130441348945	0.00728308030539083	0.0296099969339007	80.8564729336641	86.8142639572331	88.4958097982558	94.3417750722811	95.5235847975212	94.7928318544985
EGLN3	egl-9 family hypoxia-inducible factor 3	1.52095331557358	9.2461050622195e-09	1.01659912811834e-06	31.3122912629412	29.1124600011316	29.6930599726374	44.9001704150362	45.2259861678405	46.908898029184	1.51506305276397	6.17636707045821e-06	7.00561876372831e-05	2.99561652525094	4.48039613622636	3.54604444058527	5.46731180902253	5.5885187847476	5.61721290119434
EHD2	EH-domain containing 2	1.22731539276871	5.32419560908226e-06	0.000281397748981074	73.4189306229961	73.8359492782323	79.5876006327657	85.0969752466399	97.6678038366173	95.6351537023959	1.34560142219785	1.38329426841426e-11	4.41452575532288e-10	132.058859592155	132.198041290067	129.805933354271	185.618913480312	173.998650264357	170.710315307004
ELF3	E74-like factor 3 (ets domain transcription factor, epithelial-specific )	1.73785248809542	2.05765883099285e-12	4.02526168457732e-10	9.72359506871372	13.1683362171404	11.4182282146688	18.6195091137947	19.538642338803	21.6765991454343	1.18256685591273	0.0217327562833656	0.0702038404238335	43.1721205109695	39.058512199338	39.7571113922553	49.5980797742268	52.1123481615705	42.6302958898722
ENO1	enolase 1, (alpha)	1.19812378491006	1.5002960772727e-07	1.24856131557783e-05	3405.83386917217	3271.07689397917	3329.75934551936	3878.48253904743	3995.51261506953	4115.18250751026	1.15816249826108	1.98026668972222e-05	0.000196500376464333	3085.86261973014	2829.18567312722	2870.69121763819	3470.95845174326	3449.83744829596	3254.67367711121
ENO2	enolase 2 (gamma, neuronal)	1.58984866766539	3.03820356855241e-14	7.26420005604841e-12	191.925245522945	193.039370549075	201.108148555134	294.881626759225	314.269788151696	322.620489589823	2.02773590499652	1.98274222814768e-27	2.48883718188237e-25	23.5369869841146	20.9524407547056	19.7491380158143	47.8328490556186	46.736051609155	35.8782925035881
EPAS1	endothelial PAS domain protein 1	1.13768665670062	0.00653301364824036	0.0654959992533398	29.5759350006709	30.7779325412421	33.1213617442873	35.9783222980096	36.3332360786584	34.0030249049279	2.30828843955038	3.05552897948852e-79	1.64376546492984e-76	57.067753468436	56.4529913164521	60.9816109636416	134.231085894163	132.403092727248	136.15594503602
EPS8L2	EPS8-like 2	1.45488423640366	5.13431802784513e-08	4.68716560323826e-06	4.57240482397847	5.41833733049284	5.49661606363708	8.04905862731751	7.1142000713457	7.4274616755923	1.10994659467211	0.0214367594741563	0.0695010563838176	184.368869167545	172.78515923	178.648165904522	206.875233383552	204.063466511417	183.911711283548
ERGIC1	endoplasmic reticulum-golgi intermediate compartment 1	1.10473662371082	0.0353677144665005	0.192118241258167	87.4544770763478	87.4928241071385	85.5375458562904	101.63148724613	100.920009583518	85.1787626200905	1.37669476660628	5.92250752233994e-12	1.96933180593833e-10	135.985886297526	143.688939615918	143.446556859296	196.970327684695	187.958157102207	197.548110279377
ERO1A	endoplasmic reticulum oxidoreductase alpha	1.50555087441668	2.87466848608414e-21	1.08252828514713e-18	108.203934410478	118.248550347846	106.589018718571	159.599255854311	167.132885961829	174.940427125121	1.20671638484064	1.26029878199243e-05	0.000132955287471132	117.911494153575	125.240249643221	121.911454855158	144.528265086044	144.240377241777	151.683661506999
F11R	F11 receptor	1.10433042150779	0.0376744100001994	0.200019959617499	84.734185598791	80.7421087445572	79.8425982852025	88.8305747303956	93.4755073660029	88.5764312589252	1.25374933727191	1.89811381983431e-06	2.49053035436971e-05	82.4423875646793	84.0469604613285	88.0299061491278	115.377441135695	108.398400225674	95.4926193203039
FADS2	fatty acid desaturase 2	1.27464402544314	2.48435490408862e-08	2.44587175949588e-06	70.1487929957204	71.7929696290301	73.9776522791568	89.5578993051532	95.3810966708277	90.2884348366327	1.40875472746807	7.16345602785419e-15	3.3200965583867e-13	56.9167139797679	53.5012009208206	51.8964898056458	78.6018011646916	77.7204975296544	72.4563724729816
FADS3	fatty acid desaturase 3	1.18804285481844	0.0104166890305469	0.0888445714134743	30.1257811503898	32.7098806877703	35.784670558627	33.3841979813741	41.3131761286004	42.5103657603049	1.38961128376357	4.4811223226464e-07	6.8847934585532e-06	78.9684793253127	66.1253759164231	67.5042620514335	98.1909587225795	104.177535827067	93.1284724763668
FAM160A1	family with sequence similarity 160, member A1	1.46958133279383	0.00469386836511671	0.0527853723164369	9.28950600314614	9.68194703317573	10.4832368224006	13.5524812429834	18.1158023245339	11.6152858118305	1.37864317961784	0.019120226137082	0.0635638857432941	7.07368271929004	8.32826575910311	8.38626568430386	9.04680743286687	10.1395066558712	13.5607462968227
FAM162A	family with sequence similarity 162, member A	1.43595060340612	1.60151241723444e-13	3.54758552070623e-11	150.281634499495	141.143246199231	125.8271749413	195.747287219764	191.371981919199	212.077735503082	1.44136966863329	1.67351584455514e-12	5.87603010874918e-11	37.0550212199108	36.2121428892648	33.4932956650901	53.9130881974912	50.4617307989868	49.5714310236713
FAM20C	family with sequence similarity 20, member C	2.52645760884666	7.64645324211438e-11	1.18740747614401e-08	0.781360318021638	0.710601617113815	0.878325247282214	2.0365088093213	2.36293073798268	1.55397247822676	1.47006096299801	1.88835716293538e-06	2.47988874850005e-05	46.2180835324431	44.3295664772514	43.1996216885899	73.5267628486931	69.1608674922562	54.0349402650244
FAM210A	family with sequence similarity 210, member A	1.66910953238609	1.61603234299678e-28	8.69367685091446e-26	33.6274329459683	37.2399659968709	37.2863234007546	57.0707349659802	60.1912141750641	63.4231479249158	1.31929656426971	1.97621563168901e-10	5.48208767221577e-09	96.489060010814	93.1922396335082	101.54111197384	127.366299766242	129.785685195151	127.077621155302
FAM50A	family with sequence similarity 50, member A	1.10932079819866	0.0234920125876937	0.150514753555266	72.9559022863907	69.7721962803627	67.1210487358569	77.7025087366043	74.6991007491298	80.3851526025096	1.22449970250624	7.08901685218739e-06	7.9391718099999e-05	92.2096078318841	83.4144339479789	83.8367733069759	99.5884330414776	106.842103855238	111.209467538797
FAM63B	family with sequence similarity 63, member B	1.34697407212812	0.00575750429153738	0.0610086383738601	14.0644857243895	14.6117457519028	13.8548724490646	19.0074155536654	20.1230230589493	18.173576440279	1.44551753445221	0.000743416082933957	0.00454467388686453	8.08061264374414	10.6738849127746	11.6993583003251	13.7540893491553	12.804074684042	17.4001207713764
FAM65A	family with sequence similarity 65, member A	1.21798452062563	0.000648353649222196	0.0128295866135876	74.344987296207	78.6769227948202	94.944125923958	93.1945221789413	104.782003907963	104.010801974872	1.21698006193249	0.000689092592975461	0.0042557612660883	73.2541520040357	77.4844978853264	75.1916722620454	98.4361296557195	91.0433376705084	85.5442894010169
FBXO17	F-box protein 17	1.23446239770088	0.00749186194301323	0.0721546780355552	47.7787364834713	45.6339475990278	45.8712443661259	51.6885331127739	59.8355041714968	60.4205570347828	1.32616106018874	0.000642550203663821	0.00401107903762459	16.4129577686018	15.3387679487279	11.7770089085131	18.3142687055598	17.0249390826488	22.3175462067654
FBXW4	F-box and WD repeat domain containing 4	1.15759515842485	0.0135501136855553	0.105100598581627	31.6595625153953	28.8903969957835	32.7246987293857	34.5721614534782	36.9430246562023	36.3734913971382	1.32796844114686	2.2044916442484e-06	2.83823732097804e-05	25.5508468330228	24.4840471209076	21.7421702926396	32.4361144544251	32.4464212987878	30.4880376994117
FER1L4	fer-1-like family member 4, pseudogene (functional)	1.36313363740562	0.0441400404579038	0.219868197558665	3.32801616935142	2.9756442716641	2.88997339428341	4.557900668481	4.03984932622845	3.92443897043707	2.59571707868348	1.69389228709224e-09	4.07589449208791e-08	1.58591463101521	1.95029008282794	2.09656642107596	5.05052122268449	4.95185208775104	4.63372781411655
FKBP8	FK506 binding protein 8, 38kDa	1.11087440388925	0.0328197909749943	0.184144922486388	439.93479831722	405.775729672523	419.329472896025	446.892462883565	453.4032152613	504.962039873956	1.13446945310208	0.0107397097677272	0.0404026593984205	294.27527042171	250.085170215599	247.136002326337	299.255640990713	295.531248646589	303.159278091731
FLYWCH1	FLYWCH-type zinc finger 1	1.17434317650749	0.0141151245537283	0.107926965052188	19.9102184740328	19.4305129679559	22.0997965445202	24.7532796942505	23.4768602354408	23.8626960215838	1.25395408338296	0.000215465195754035	0.00154385227867889	65.2994056008483	61.5659139660281	63.3111292092816	87.8202282507565	83.0967940820698	67.7091656103561
FN1	fibronectin 1	1.21127305833887	0.000300407575875668	0.00741809723838554	82.7084366261423	87.6482682108821	97.6357678107906	105.025668594998	117.028591173637	102.535845046386	1.49594218559551	5.67026463090506e-15	2.67746696348975e-13	1229.20970527734	1426.08373488946	1462.73038997339	2084.00196587683	2092.81775401985	1983.51920206315
FN3K	fructosamine 3 kinase	1.21456014138785	0.0456342604830333	0.224343624561335	9.43420235833533	8.28295009948291	11.7582250845845	10.4734738765095	12.0433244064924	13.2219353232175	1.22558211284829	0.0277878875238378	0.0849024238887563	21.7245131200972	21.9802963388987	19.1020496142477	25.1300206468524	25.7967913523792	26.0434416328101
FNIP2	folliculin interacting protein 2	1.46780257571131	0.000548591244594377	0.0114769859962849	4.5145262819028	4.55229160963538	6.20494287596144	7.34597820505182	8.30836936903587	6.71632172792921	1.29676976754983	0.0104832131384715	0.0396958198367071	16.0605322950429	18.1587819874115	17.1607844095477	21.7221446762061	22.7549393556179	22.1473276340019
FOSL1	FOS-like antigen 1	1.22899231655412	2.06850863990733e-05	0.000858345609997911	57.0682424866174	56.4262096589439	56.1844827535687	64.3682248660482	72.1074992945682	72.0885198797735	1.12684903347245	0.00966498781304845	0.0371197632401705	260.190692478939	230.634979930099	229.561081339787	267.971829922046	260.679642048037	283.073486505642
FOSL2	FOS-like antigen 2	1.39204019306644	3.64054747659835e-11	5.89651254193558e-09	101.229570090359	92.5780669296092	101.857395612244	139.961492335855	133.010133476767	138.461581661662	1.48692146642321	1.12940972812699e-15	5.6707662449256e-14	128.131832886784	136.335818898229	143.18772149867	211.484446926584	213.212602749738	181.585390789114
FOXO3	forkhead box O3	1.1953763929218	0.000726258045206396	0.0139714239271315	73.3610520809204	71.9484137327738	62.502757919502	90.2852238799109	84.8368358507974	73.3000916424588	1.31673952302066	1.32771849093361e-07	2.28564841473519e-06	90.2964409754213	92.1643840493151	90.5406091472065	123.075808436292	118.420005641361	117.999297274584
GAA	glucosidase, alpha; acid	1.14083786947787	0.00319430591845434	0.0403198959974209	68.8754650700555	64.9312227637748	67.6593771132234	73.5810028129778	79.6790407990718	76.5133906652328	1.0952289003077	0.04081469419348	0.113892504378731	72.2220488314702	69.1825873976129	65.8735992794855	79.7786216437637	74.5135837966347	72.81572279326
GAPDH	glyceraldehyde-3-phosphate dehydrogenase	1.18562964861924	2.62849870112224e-05	0.00104467218825869	5585.48188520008	5474.67471494964	5629.46984055664	6047.36442097461	6634.34727653343	7106.02641924858	1.20153057560218	5.98616537440746e-06	6.85179399959724e-05	2390.42646740592	2180.66151004415	2206.41614812592	2668.26881664282	2632.92333530526	2842.12059625682
GDF15	growth differentiation factor 15	1.22412397267847	0.00676726271932713	0.0671068323510366	32.3830442913412	30.6891073391029	26.3214243459734	34.7661146734136	36.6889460822257	38.0064794251053	5.10315162207975	1.30656286053389e-96	1.51390433601707e-93	17.0926354676083	15.3387679487279	13.4853222886491	85.1478650795302	82.8374113536638	66.5176356010118
GFPT2	glutamine-fructose-6-phosphate transaminase 2	1.21246892346011	7.15969123258899e-05	0.00244549725706322	67.2838051629744	65.5085865776798	68.4527031430267	79.2783786485791	83.6934822679026	80.9909384838522	1.27532425343367	2.48181583876309e-05	0.000239946033243187	11.2272686576632	11.7017404969677	12.6570491346438	14.8573585482854	16.1760501533201	14.3929259858885
GGA2	golgi-associated, gamma adaptin ear containing, ARF binding protein 2	1.28355531796965	2.10304702003157e-08	2.1118798175157e-06	95.6732300510939	95.7091553050169	89.5891752227858	121.511692289504	124.777987679924	114.388177507437	1.21427285438505	1.53579228956455e-05	0.000157478824082442	73.203805507813	75.5078525311089	75.372857014484	90.3209717687847	97.6458071208431	84.2392803431637
GIGYF1	GRB10 interacting GYF protein 1	1.19197420862834	0.00217428826189082	0.0311138206345983	57.9364206177526	53.7614535947671	48.1378901655639	70.0413565491575	59.6068334549179	60.8419733000646	1.18977335618896	0.00362007766168778	0.0168380619309595	24.9215156302389	25.5646132478798	25.7282348462902	29.8373025631409	30.8665446803148	29.9773819811213
GPI	glucose-6-phosphate isomerase	1.61057207949851	1.14518211581946e-29	6.38884378169944e-27	309.100353955152	317.483478746132	349.828446070758	512.084988934339	518.142435910546	542.310056384559	1.16370008168434	0.000318251594528773	0.00216915102641942	275.949145796646	266.899833362143	268.567570186225	324.385661637565	320.17260784516	299.792732985965
GPR153	G protein-coupled receptor 153	1.17926290327765	0.0160369761728402	0.117378509276721	25.6401941395249	24.6489935936355	23.488117096676	28.850541465385	27.1355917007043	31.0267725313749	1.29341679559689	0.000302703756683931	0.0020763327353962	13.8201132131325	13.4148331372895	14.4688966590304	17.4071362529417	19.1943219020445	17.3622944218734
GPR160	G protein-coupled receptor 160	1.27827715547496	0.00206597339802484	0.0300964770739344	16.0323561549625	17.7650404278454	19.2664892952227	20.9469477530191	22.104835935967	24.8108826184679	1.17889979096797	0.039313614313503	0.110687659027841	15.0787756187001	16.6565315182062	17.7302222029264	19.2214011581779	18.7698774373801	20.2938365083553
GPRC5C	G protein-coupled receptor, class C, group 5, member C	2.37263138918229	5.19906463571694e-14	1.20482324012006e-11	0.954995944248669	0.732807917648622	1.6716512770855	2.44865940168394	2.82027217114062	2.528497591691	1.36186345678144	2.09766993446388e-08	4.26412985463286e-07	69.3019520505533	65.09752033223	70.1443827298255	92.5765443536729	94.8161773564139	91.1993286517142
GPT2	glutamic pyruvate transaminase (alanine aminotransferase) 2	1.37869158644673	3.67191386117069e-09	4.38968559450905e-07	81.2614730742503	72.1260641370522	69.7843575501965	108.20165257144	101.22490387229	98.1636512940869	1.56787798718433	1.26761656008796e-15	6.30168588930854e-14	34.0845779427712	32.7068917944524	35.1757255091634	53.9376052908052	58.0309904188348	48.0205506940486
GRIN3B	glutamate receptor, ionotropic, N-methyl-D-aspartate 3B	1.47953784370501	0.0157527040067777	0.116201263689565	4.3698299267136	4.17478450054366	3.42830177164993	5.2852252432386	6.86012149736906	5.58376551498428	2.19454737841191	1.71192754197191e-06	2.26996166942983e-05	3.04596302147365	3.32076419508542	2.58835360626662	7.2325425276307	7.54567937181111	4.91742543538899
GRN	granulin	1.10216433465433	0.0473209102877061	0.228606437352058	111.039982972186	108.277921407718	116.67559252607	116.590129333644	119.594784770801	134.115726425943	1.59262872384964	4.94994041287967e-22	4.41189067687612e-20	283.878718951722	260.152883886414	260.155420965858	453.394606655846	429.773600720716	397.744065023963
GSDMB	gasdermin B	1.20285935961691	0.0474526965293459	0.22887607038794	12.0387367517408	12.6131787037702	12.0982219545002	14.6919564101036	14.0759529983054	15.4607092325272	1.45723722301764	6.36696962662587e-05	0.000545013260050625	10.4217247180999	8.69723955855705	9.00747054980785	12.9450252697932	14.360371054478	13.6931385200832
GSE1	Gse1 coiled-coil protein	1.1244307991799	0.0256680282389426	0.158594561172992	96.8018616215696	104.747119622683	109.648990547812	126.239302025429	117.96868189735	105.696467036	1.28366569426183	3.40794515762266e-06	4.18028321736727e-05	48.5591956067989	53.0004507644188	52.2329757744604	67.3974895201925	69.3495094765514	60.7491173018055
GYS1	glycogen synthase 1 (muscle)	1.81690404290549	1.80959184184925e-26	8.79286513347587e-24	31.167594907752	29.4233482086189	35.1046768187956	59.4709060626803	59.4289784531342	54.7841144866383	1.26447754252841	1.97423946720368e-05	0.000196160746005864	44.5566491570939	42.9854476363835	47.0562685619272	60.8023914187259	54.3524717250769	55.0940780511082
HAS3	hyaluronan synthase 3	1.19345049094744	0.02950474113523	0.173135969238179	5.06437243162173	4.92979871872709	4.10829551148132	5.52766676815781	5.15779505172563	6.18955139632692	1.30997421029699	6.85476928129402e-06	7.7112314924669e-05	41.0072211733932	41.8258156952425	43.3549229049659	56.3893146222054	54.3996322211507	54.5266828085633
HDAC7	histone deacetylase 7	1.19151264578649	5.15643771170057e-05	0.00187510538893268	74.4607443803583	69.5723395755494	74.5443137290163	87.2789489709128	85.7515187171133	87.2858439464996	1.12489785147254	0.00512204311036983	0.0222793344994227	133.342695245834	128.165684767463	140.57348435634	157.350704889267	154.073340673168	141.016630947155
HGS	hepatocyte growth factor-regulated tyrosine kinase substrate	1.16560472390534	0.000417050528831871	0.0094042396943031	69.8304610143041	65.8638873862367	71.5410080447609	80.4663421206832	80.0855665174344	80.8855844175318	1.09808760106001	0.0250451657955061	0.0784804103136487	177.798651410482	163.218195715587	162.160353432604	188.879686891074	190.033218929455	173.755336441995
HIP1R	huntingtin interacting protein 1 related	1.18037248596537	0.00336166450165614	0.0416763394143593	19.3603723243139	16.5659001989658	17.7081703081091	21.0924126679706	20.5549566347095	21.5449065625337	1.20920239330343	0.000157925311846289	0.00118056028404003	69.276778802442	65.6246257600213	64.0617517550989	84.3878351867961	80.1256828294192	76.1633547242748
HK1	hexokinase 1	1.36950195808461	1.34846846526829e-15	3.69308736224295e-13	191.520095728415	183.979199930874	192.353229154805	271.025380707176	253.875311117451	252.639051036459	1.11813153623619	0.00458866351885063	0.0204736488698007	170.246676977077	176.712094667045	180.201178068282	196.406434538473	200.903713274471	192.1578554752
HK2	hexokinase 2	2.91568402715972	6.24029012549503e-124	1.56662483600553e-120	120.242671162219	121.801558433415	119.168902905451	377.651163366641	353.626559260676	321.93568815874	1.27054956500182	2.20455294863917e-07	3.58996552057857e-06	52.3855293197245	56.1894386025564	54.6401446282884	68.3291390661246	70.7879046068029	68.2576476781495
HKDC1	hexokinase domain containing 1	1.51020566230632	0.00711454746254523	0.0694983323140849	0.983935215286507	0.599570114439781	0.481662232380569	1.11523101462833	1.04172215330419	0.921848080304009	1.75135724152422	6.6724747522857e-23	6.40175077666749e-21	78.5153608593083	80.4362882809579	81.119002020396	147.494833377038	148.838525608974	124.240644942578
HMHA1	histocompatibility (minor) HA-1	1.29425757070152	9.58618812298594e-06	0.000455510257717783	101.229570090359	93.0666055413749	96.5874441285505	126.26354617792	124.854211252117	125.292323371605	1.34293186319374	3.01834765448716e-05	0.000285049346204014	9.74204701909341	6.64152839017084	7.40269131392254	11.3023800177551	9.76222268728062	10.9129018316133
HOXB9	homeobox B9	1.76521087843375	0.00276958895159997	0.0368211106601504	0.694542504908123	0.155444103743647	0.651660667338417	0.921277794692968	0.686012149736906	0.921848080304009	1.72400700547753	2.45917385145421e-08	4.95221065834957e-07	20.9441424286453	21.9275857961196	22.9845800236476	39.3009005823458	37.8462980992401	36.40786139663
HSF1	heat shock transcription factor 1	1.18921167217301	0.00373009284541039	0.045030632825678	102.531837287062	96.9971207360357	119.650565137832	115.862804758887	130.113637733433	133.509940544601	1.16190546636283	0.0120247629842401	0.044210154950356	104.997617872451	96.249451114698	97.3738626677503	122.75708622321	122.074944087082	102.263535881339
IER5L	immediate early response 5-like	1.33880152821037	0.000242965119197722	0.00624536448886567	9.57889871352452	12.3689093978873	12.268220389458	13.7706786154107	14.5332944314634	17.6204675920966	1.33314128696604	5.94180638068926e-05	0.000514080583069054	142.858183031925	114.908983258511	117.17476775569	160.513409926773	183.289267990899	156.109344398849
IFI35	interferon-induced protein 35	1.42349335940642	0.0103540390181758	0.0885649572576842	1.76529553330814	0.977077223531495	1.04832368224006	1.52738160699097	1.65151073084811	2.15975835956939	2.34628822834393	6.38227843900497e-22	5.4935005786704e-20	41.9134581054019	36.4756956031605	35.9522315910434	95.2734246182132	99.485066467722	73.6289893075744
IGFBP6	insulin-like growth factor binding protein 6	1.16988100430457	0.0204836997379142	0.138051887763849	7.72678536710286	6.55085865776798	6.37494131091929	7.2005132901003	7.85102793587793	9.08678822013952	1.1846897960746	0.00047543948995212	0.00306310737260427	176.64068199736	161.795011060551	161.409730886787	200.402720748655	187.722354621838	204.016416044389
IKBKB	inhibitor of kappa light polypeptide gene enhancer in B-cells, kinase beta	1.10881827369226	0.0362647849594425	0.195091591372886	35.3637892082386	37.4398227016841	37.0879918933038	39.6634334767815	39.5346261107639	42.7210738929458	1.46061624209691	6.47213722914983e-15	3.01826015735864e-13	37.709525670806	37.6880380870805	35.4345608697901	53.4717805178392	55.8144471033653	52.6353653334137
IL1A	interleukin 1, alpha	1.21497999179363	0.0336623653152066	0.187036594888586	3.29907689831358	5.46274993156245	3.85329785904455	4.97005126084364	5.53891291269058	5.00431815022176	3.87877686339906	1.78457285677338e-76	8.96034031385912e-74	34.6635626493323	37.6353275443014	33.4156450569021	129.818009097643	130.445932140184	149.716691332843
INF2	inverted formin, FH2 and WH2 domain containing	1.15180730367707	0.00299742333441058	0.0388436787745042	66.3288092187257	67.6625977295561	71.456008827282	75.6417557747911	82.4484972554171	78.5414564419016	1.09614848054075	0.0467354361600752	0.126252748906697	164.330963670909	150.066915292193	148.856215896393	181.328422150361	170.438032810783	156.184997097855
ING1	inhibitor of growth family, member 1	1.69188489760049	1.98937905635733e-19	6.65911482798009e-17	34.0036434694602	30.4226317326852	30.3730537124688	54.7675404792477	51.0952012267007	54.4417137710968	1.25217648553992	0.000156615545201241	0.00117207838592969	23.4362939916691	24.8003103775824	25.0552629086609	30.3766786160489	28.0604951639225	33.2493612131302
INPPL1	inositol polyphosphate phosphatase-like 1	1.12658235079187	0.010769290430092	0.0905233380292833	64.9107849378716	66.7743457081638	70.6060166524928	77.7509970415881	76.5538743391592	73.5634768082599	1.11888379255243	0.0133628327404836	0.0479248451356916	124.15445968519	121.181537849228	140.029930099024	145.141192418894	149.758155282414	136.363989958287
INSIG1	insulin induced gene 1	1.96278656919748	1.92319319543313e-27	9.65635303426974e-25	14.9326638555246	12.7242102064442	13.3448771441911	27.7595546032486	26.9831445563183	25.5746995992912	2.19026274075299	4.72114166970094e-42	1.1288024915985e-39	29.9058187562867	32.3115627236089	29.4295805032515	66.7600450940284	62.9592622585489	70.9433184928619
INSIG2	insulin induced gene 2	1.8387958980221	3.37698964433032e-32	2.21163456576294e-29	65.0554812930608	63.7320825348953	62.8994209344037	117.80233695824	118.273576186122	116.389904767526	1.33498071942636	5.48907019703111e-08	1.03094593987381e-06	33.4804199880988	37.3717748304057	34.8910066124741	43.8365628454362	53.2442000673421	44.1244366952404
IRS2	insulin receptor substrate 2	1.13582591061835	0.00364954474394192	0.0442454840393474	86.7599345714396	88.5365202322744	94.8591267064791	99.4495135218567	102.876414603138	104.511233789895	1.16093860454616	0.000814062943840663	0.00491078499121822	57.4453521901063	61.8558219513133	62.1463700864616	70.3885749045008	66.4019784719377	73.7613815308348
ISYNA1	inositol-3-phosphate synthase 1	1.2268784166189	6.07673557545099e-05	0.00214365030381776	141.802428085408	140.077343773561	141.268699449972	165.27238753742	167.869713826361	186.028942605349	1.25167149711485	6.74056426253382e-05	0.000571579800174769	23.8642392095621	20.9787960260952	18.454961212681	25.9390847262145	25.5138283759363	27.7456273604448
ITGA3	integrin, alpha 3 (antigen CD49C, alpha 3 subunit of VLA-3 receptor)	1.1942642963964	2.45560156882732e-06	0.000152845976988619	126.551432248467	123.911156984221	130.700463410092	147.695376980778	154.581404407383	152.868750230985	1.35746306987038	3.08291872361227e-17	1.85011971050883e-15	1151.14746288404	1164.19140309133	1177.67500731525	1615.11255624653	1621.89662047472	1504.75109640378
ITPR3	inositol 1,4,5-trisphosphate receptor, type 3	1.35350763440446	9.70073527511697e-07	6.76491553005032e-05	15.1641780238273	14.700570954042	16.2065174659815	22.0379346151555	21.9777966489787	18.2525919900194	1.40810875672791	2.1302479020735e-10	5.84479492694593e-09	250.876590677739	268.454794374127	293.312230662134	400.633821844113	390.323845754966	353.411583406456
JAG2	jagged 2	1.32602206971586	0.000140988288951234	0.00413172489586077	10.4181375736218	8.48280680429617	10.9648990547812	13.1160864981288	11.7892458325157	14.5651996688033	1.17895930032962	0.0121734692887877	0.0446153206562068	43.1217740147468	44.777606090874	40.637151618386	50.6032806001009	50.2259283186177	50.7062215087611
JARID2	jumonji, AT rich interactive domain 2	1.16711182105116	0.00463164032774486	0.0524954087711218	117.782833124002	121.024337914697	109.025662952966	147.816597743238	132.959317761972	125.213307821865	1.18922509787832	0.0019939854932528	0.0104398343708262	44.5818224052052	48.9680942418151	53.8636385464084	62.346968297508	58.0781509149086	54.9427726530962
JMJD6	jumonji domain containing 6	1.24951376644318	6.15198346027509e-05	0.00216007754923365	40.1677082005198	38.5945503294941	35.9830020660778	45.5305183798261	48.1478897685718	49.7271193032563	1.28640902977467	5.06030153962062e-06	5.93177603823389e-05	44.0280109467555	36.9764457595622	37.686428507242	50.8974857198689	49.8250641019902	51.9734042171113
JUP	junction plakoglobin	1.08899608487266	0.0480670599004916	0.230551321262796	88.9014406282397	95.4870922996689	94.8307936339861	97.534225474995	105.010674624542	101.613996966082	1.36460699073666	1.04953192785267e-12	3.7373757515945e-11	64.2421291801715	66.0199548308648	63.7770328584096	89.8061128091907	92.7882760252397	82.3101365185111
KAZN	kazrin, periplakin interacting protein	1.14999591175085	0.00389368298643928	0.0462908814717718	33.4827365907791	28.8903969957835	34.4530161514571	38.3057609372339	37.2479189449743	35.5569973831546	1.50839813315113	1.85583129406402e-20	1.39076551156648e-18	120.680551445824	116.147681013821	120.306675619273	182.137486229724	182.652601293903	173.982294539013
KCTD11	potassium channel tetramerization domain containing 11	1.76236853745619	1.70266888667112e-06	0.00011298370678382	13.1963075932543	12.4355282994918	9.91657537254112	23.5653162221464	22.0540202211717	17.0410202273341	1.60645344508873	8.13997325161864e-05	0.000671848860762365	8.70994384652795	8.48639738744051	6.70383584023055	11.8662731639771	12.28530922723	14.2227074131251
KDM3A	lysine (K)-specific demethylase 3A	1.96821575292697	3.43717924820181e-58	5.75269233507376e-55	82.5058617288774	92.7557173338876	88.4275192505738	176.182256158784	179.430288942298	163.641203512252	1.32115196412586	6.70197741668662e-11	2.00915859843581e-09	64.4435151650623	64.5440596330491	67.4007279071829	87.2563351045344	85.6198806220191	86.5845140123492
KDM4B	lysine (K)-specific demethylase 4B	1.34005700642082	1.34934019221924e-09	1.78290450135074e-07	94.9208090041101	99.9727650076998	100.270743552637	138.50684318634	134.305934204048	122.737487263334	1.18728991110947	0.000552941735110326	0.00351136650757455	50.6234019519298	48.1510808287386	51.5341203007685	58.7674726736637	65.0107438377601	54.7914672550842
KDM4C	lysine (K)-specific demethylase 4C	1.24797403043374	0.00976559381371901	0.0856387206185904	22.3700565122491	25.4262141123537	23.9414462565636	32.4871643391731	29.5239302960846	27.5500883427998	1.20567640763309	0.0361419050840184	0.103775355753063	12.0328125972265	11.0165034408389	11.8287759806385	15.7399739075895	14.9027167593269	11.4992102489096
KDM5B	lysine (K)-specific demethylase 5B	1.33733201967453	3.31662561300985e-11	5.55092573430749e-09	175.227286134112	195.304413203625	184.816631871674	244.332568813572	258.499541163825	240.022901594584	1.19285467289645	7.40403282543461e-05	0.000618563208261351	96.6149262513708	106.817914941914	104.776553981673	126.949509179904	120.660129204867	120.060833322497
KDM6B	lysine (K)-specific demethylase 6B	1.27186778119642	8.14590980048154e-05	0.00272670754054785	105.078493138391	114.673335961742	140.617038782633	154.41100722104	158.672069448407	145.204241906172	1.65532421567342	3.19619251809577e-14	1.38345539942749e-12	15.4312010922591	16.2348471759732	17.290202089861	28.3662769643007	27.4002482188891	25.3247409922533
KDM7A	lysine (K)-specific demethylase 7A	1.17207692934052	0.0332277181901383	0.185482981513986	42.453910612509	42.0587332129239	36.889660385853	50.7187670130971	51.0443855119054	40.5349770167963	1.40086625043073	3.20493142309076e-05	0.000299850198919355	9.06236932008689	9.90958204247712	10.6381333217558	13.1656791096193	12.9691364203003	15.2818451992089
KIAA0226	KIAA0226	1.12905318810498	0.0398340487427837	0.207537998342589	18.4632549221409	20.6074468963006	20.4281452674347	22.0379346151555	21.876165219388	23.3359256899815	1.13058379926189	0.0292364970007128	0.0883210463667683	30.2330709817343	30.361272640781	30.4908054818208	34.5691015727433	34.474322629962	33.9491486789355
KIAA0930	KIAA0930	1.0956592917983	0.0186209507150259	0.129435800932365	77.2678536710286	73.7027114750235	79.4459352703009	82.0907003376418	83.6172586957096	86.6537195485769	1.15989856586165	8.49416862911759e-05	0.000696503331847568	114.815184635879	113.090469532631	112.90398430535	132.441338082241	129.007537009933	133.829624541586
KIF21B	kinesin family member 21B	1.36117098586046	0.0149915058614945	0.112739417269941	9.02905256380559	8.14971229627406	10.7949006198233	12.3160294658955	14.78737300544	10.9304843807475	1.94184951788941	2.55212757246704e-07	4.11592051649583e-06	5.43742159205213	7.40583126046827	5.87556268622523	12.9940594564213	10.9412350891261	12.4070426369814
KIF3C	kinesin family member 3C	1.15839472487355	0.00796747566263113	0.0749151597417058	30.270477505579	32.4878176824222	33.461358614203	40.2210489840956	34.5292782034243	36.7158921126797	1.16656067270308	0.00486399471028814	0.0214417185604537	36.0732645435681	35.89587963259	34.0627334584687	40.1344817550219	42.5387674585851	41.0226760359951
KIFC2	kinesin family member C2	1.1908837496978	0.0124082956693788	0.0991018863562317	26.9135220651897	23.9828045775913	27.5114133906784	30.1112373949649	32.4204260394182	30.7633873655738	1.39807314766925	3.35506877645829e-06	4.12887262906791e-05	14.3235781753596	15.3651232201174	15.6595393179131	20.496290010506	23.3680258045775	19.5751358677985
KLC2	kinesin light chain 2	1.09219871241188	0.0472324709713283	0.228338255419412	52.9878052702822	52.739963770166	54.8528283463989	59.1799762327772	59.4543863105319	56.7068261969866	1.12727103475747	0.00697715363461146	0.0286211506530916	51.9324108537201	46.9914488875976	50.3952447140111	56.5854513687175	55.8616075994391	55.9073445654225
KLHL36	kelch-like family member 36	1.16892882794863	0.00500497773674442	0.0552873027050887	30.3572953186925	29.8230616182454	31.0530474523002	34.3782082335429	38.3404568130738	33.8976708386074	1.11658943118092	0.0379212743681023	0.107612689488833	59.7864642644621	55.6623331747651	62.6640408077149	68.6233441858926	69.3495094765514	61.0139017483264
KMT2B	lysine (K)-specific methyltransferase 2B	1.20230623648653	0.000644487541378253	0.0128295866135876	39.4442264245738	40.8151803829747	45.1629175538016	48.318595916397	53.2802769628997	49.1740104550739	1.11262439233095	0.0450732949926427	0.122773787065855	46.0418707956637	53.4221351066519	52.8541806399644	56.2667291556354	56.8048175209155	56.3801739342099
KMT2E	lysine (K)-specific methyltransferase 2E	1.21168933560247	0.00114666049118703	0.0198075080031539	42.4828498835468	45.1454089872621	50.3478698200159	55.0827144616427	57.8282834370814	54.257344155036	1.23811722698146	0.000428497211507005	0.0027977691794235	24.4683971642346	28.410982557953	28.8860262459355	31.8722213082031	33.6725941967071	35.6135080570672
L1CAM	L1 cell adhesion molecule	1.26443439602918	2.96764672400531e-06	0.000179524749412418	73.9398375016772	81.2750599573926	84.0358930141628	102.164858600952	103.232124606706	97.1627876640426	1.1041065042859	0.0458532309241353	0.124448147281126	113.304789749197	111.772705963153	112.671032480786	134.966598693583	127.639882623792	110.471853723489
LAMA3	laminin, alpha 3	5.26736032458027	0.0276523965427377	0.166148809021081	0	0	0.0283330724929746	0.0484883049838404	0.101631429590653	0.0263385165801145	1.26603131965147	9.87707503814837e-06	0.000107111865586486	148.069045390975	160.714444933578	160.736758949157	215.578801510023	201.375318235209	177.594710916548
LARGE	like-glycosyltransferase	1.17071090659846	0.0277731299886515	0.16647300319103	52.7562911019795	54.9605938236466	58.6211269879645	69.7504267192544	66.6702178114682	58.2871371917935	1.6903770711726	3.08101768906967e-07	4.86471377887383e-06	2.31593882624443	2.45104023922971	1.86361459651197	3.67756399710035	3.01827174872444	4.44459606660159
LDLR	low density lipoprotein receptor	1.1197700133042	0.0442466164334703	0.22011499076747	39.2127122562711	31.5107404588907	30.5147190749337	36.2450079754207	38.848613961027	38.164510524586	1.1706754969118	0.00307630153081414	0.0147809664939883	92.0333950951046	99.2539520531086	94.914926741797	110.204334446441	112.194820159616	112.627955645159
LIF	leukemia inhibitory factor	1.17848106872225	0.0016904096006398	0.0257104373366842	27.0582184203789	28.6461276899007	25.9814274760577	33.1902447614388	32.6999124707925	30.4473251666124	1.1082825902518	0.0330119287543213	0.0967017514367118	87.0742652171682	91.8481207926403	85.6486208313625	101.25559538683	102.008153007671	90.0645381666245
LIMK1	LIM domain kinase 1	1.12714001965948	0.00468683869861174	0.0527853723164369	69.8015217432663	65.6862369819583	74.5443137290163	78.9632046661841	82.2706422536334	75.3281574191276	1.28492925833307	1.18783040198682e-09	2.91880739724754e-08	103.940341451774	104.814914316307	102.369385127845	131.141932136599	133.982969345721	134.623977881149
LINC01000	long intergenic non-protein coding RNA 1000	1.15908440909911	0.044503929586076	0.220804575545146	26.8267042520762	29.1346663016664	28.5314040004255	28.3899025680386	33.868673911085	35.7413669992154	1.25011065484722	0.00310367019155016	0.0148839809281503	15.6325870771499	18.132426716022	16.4360453997931	22.3841061956842	19.0056799177492	21.3529742944391
LONP1	lon peptidase 1, mitochondrial	1.31150870600043	1.6185045203682e-08	1.65847167280994e-06	182.230589725269	160.018601653817	177.506699168486	218.415569799709	221.226214361453	241.866597755192	1.363827950716	9.56342634469487e-11	2.78634218626961e-09	190.284582473713	168.779157978786	174.558567206621	249.608527029858	246.861616698408	231.402693084555
LOX	lysyl oxidase	2.54512515213899	2.06035672546309e-38	1.72417518642503e-35	5.38270441303795	5.41833733049284	5.97827829601765	13.8191669203945	14.6603337184517	14.1964604366817	1.80284467560174	8.54267218518861e-23	8.1441943750314e-21	26.8346824867017	26.645179374852	28.1612872361809	50.8974857198689	49.4006196373258	46.9424997332133
LOXL2	lysyl oxidase-like 2	1.11229853923817	0.0101431589066013	0.0874178990710585	199.333698908631	196.4369345309	204.8764471967	220.743008438933	227.959296571834	219.347166079194	1.47867274284055	1.56387984957504e-21	1.27333633373777e-19	313.281072745781	308.198543629594	319.687553909991	480.976336634098	482.522615579283	428.345581771884
LPCAT1	lysophosphatidylcholine acyltransferase 1	1.13580177945709	0.00103281560548109	0.0182383370051134	70.033035911569	70.4383852964069	68.6227015779846	79.2541344960872	79.1200679363232	79.1472423232442	1.20289424321551	6.12622594613843e-07	9.05587256395321e-06	149.730479766324	152.491600260034	150.978665853532	184.31950753467	187.392231149321	173.547291519728
LRP1	low density lipoprotein receptor-related protein 1	1.40205302941499	2.76260989464026e-08	2.66751236172861e-06	161.770525101517	162.838801821738	191.134907037607	230.658866808129	271.940297727189	220.427045258979	1.3060087260153	2.81172113526925e-05	0.000267548676314344	30.9630951769635	31.0728649682993	31.6037975325155	43.7139773788662	42.6566686987697	36.0295979016001
LSS	lanosterol synthase (2,3-oxidosqualene-lanosterol cyclase)	1.22827161965516	0.00829018505875088	0.0768832657434227	54.7531008035903	55.0716253263206	58.3661293355277	70.2595539215848	70.3289492767317	65.9779840331869	1.2906148646259	0.00108462502207857	0.00626926581257466	47.8795179077924	46.4379881884167	47.7033569634939	67.9613826664146	69.9390156774742	45.5429248016026
LTBP3	latent transforming growth factor beta binding protein 3	1.38519462463683	0.000108214093424747	0.003376051146931	5.09331170265957	5.19627432514477	6.85660354329986	8.19452354226903	6.78389792517607	8.71804898801792	1.21217623593383	0.00535126659526803	0.0230764754436079	49.8682045085892	53.2376482069249	52.7765300317764	68.4026903460666	61.8038301047403	58.8010603024014
LTBP4	latent transforming growth factor beta binding protein 4	1.21698957272561	0.0214947852139622	0.141788331285948	72.8112059312015	65.6196180803538	83.1009016218946	83.0604664373186	91.1888002002132	95.2927529868544	1.54477629114894	4.48382286585719e-07	6.8847934585532e-06	44.8083816382074	44.3559217486409	44.3384972753472	79.4353823373677	76.0698801670707	50.857526906773
LZTS2	leucine zipper, putative tumor suppressor 2	1.23695935149388	0.0026749774231403	0.0360478815291963	54.9556757008552	53.9391039990455	54.5411645489762	66.1138038454664	65.857166374743	70.1921466860053	1.20122063312286	0.0104623282739144	0.0396363306815825	37.2312339566903	37.8198144440284	35.7969303746674	49.6961481474828	49.094076412846	34.5165439214804
MAFK	v-maf avian musculoaponeurotic fibrosarcoma oncogene homolog K	1.16076857917887	0.0243092326079101	0.153401747286531	35.1612143109737	37.4620290022189	34.1413523540344	44.9971470250039	41.7451097043606	37.2163239277019	1.38679389343316	5.11125719181274e-07	7.70679350152905e-06	49.5912987793644	46.9914488875976	45.3479551817912	67.8142801065305	72.9101269301248	56.2288685361979
MAL2	mal, T-cell differentiation protein 2 (gene/pseudogene)	1.7064290795147	0.000827054616148677	0.0154314313419763	0.752421046983799	0.444126010696134	0.509995304873543	0.581859659806085	0.940090723713538	1.36960286216596	1.21488784393871	4.7558408089798e-05	0.000423888935536466	100.013314746403	100.703491979535	100.143401026456	119.177590599365	120.377166228424	125.90500432071
MAP1LC3B	microtubule-associated protein 1 light chain 3 beta	1.09391249402072	0.0279283126933999	0.167083288963525	124.728258173084	123.156142766038	114.550612089096	128.78493803708	133.213396335948	134.537142691225	1.22767897701809	3.90020179388283e-07	6.05657109497496e-06	143.940632700713	143.319965816464	142.721817849542	168.187260134056	177.229144245413	182.379744128677
MAP2K1	mitogen-activated protein kinase kinase 1	1.23254680996724	1.42043545261124e-06	9.50934187674805e-05	155.924792351874	159.219174834564	149.315292037976	200.014258058342	178.795092507356	193.719789446743	1.11855496109324	0.010581684121902	0.0399678806239243	104.821405135672	105.921835714669	107.106072227313	124.448765661876	119.433956306948	111.757949606591
MAP2K7	mitogen-activated protein kinase kinase 7	1.11834978786301	0.0201126900783301	0.136283153688658	63.5795784701311	65.2199046707273	62.2477602670653	70.8899018863747	74.0130885993929	68.7962053072592	1.13571303840056	0.00939003993835212	0.0362579265807224	46.494989261668	40.455341582985	46.3315295521725	52.7117506251051	49.9429653421748	48.79599085886
MAP4	microtubule-associated protein 4	1.19642213112538	0.000101913714323155	0.00322505520766741	263.173730818103	274.514287211281	279.194096345772	335.296628963256	336.959004807809	305.079037547467	1.10052150081707	0.0392177888454713	0.110521525421765	157.383147192176	177.476397537343	186.257925506946	189.051306544272	191.188651083264	193.216993261284
MAPK8IP3	mitogen-activated protein kinase 8 interacting protein 3	1.14971980334332	0.00338097217753787	0.0417781656359745	57.5891493652985	56.3373844568046	56.3544811885265	69.6776942617787	66.009613519129	60.0254792860811	1.31303626576126	8.54417217953839e-09	1.84121409929023e-07	54.1980031837419	58.1133734139948	57.2543817706177	75.4390961271853	76.3764233915505	70.8865789686074
MARCH9	membrane-associated ring finger (C3HC4) 9	1.38597285609531	0.00132756983467791	0.0218309873578094	14.2670606216544	14.3452701454851	15.7815213785869	18.1346260639563	21.876165219388	21.5185680459536	1.79613508962859	1.24800206167627e-08	2.62184868270985e-07	10.3965514699886	11.4118325116824	10.1722296726278	17.3581020663137	16.3646921376153	23.6414684393701
MARS	methionyl-tRNA synthetase	1.08410916868819	0.0310547495600266	0.178065356917655	393.3425719463	379.10596273022	388.673088458626	419.981453617534	430.104210027643	408.615746223897	1.32676495915421	3.89742073968561e-13	1.47504644728353e-11	91.8823556064365	89.5025016389689	94.2419548041677	123.24742808949	118.985931594246	123.446291603015
MBD1	methyl-CpG binding domain protein 1	2.16478511812564	0.0248713294953675	0.155838950161697	0.0868178131135153	0.0666189016044201	0.141665362464873	0.0727324574757606	0.228670716578969	0.342400715541489	1.12178278007349	0.0371172027431946	0.105949673094702	82.7192932939042	84.6531317032886	75.450507622672	94.3662921655951	92.2459303203908	85.8469001970408
MBOAT7	membrane bound O-acyltransferase domain containing 7	1.15700441793605	0.00822317764459508	0.076460323987985	71.9140885290285	62.4885297049461	75.7909689187071	73.3870495930425	80.263421519218	89.4192637894889	1.13551306203594	0.0195806838896002	0.0648798595312468	104.544499406447	98.252451740305	99.263360800325	115.450992415637	118.608647625656	108.996626092872
MED25	mediator complex subunit 25	1.11289623425207	0.0354438113263999	0.192254278001283	37.5631738071143	37.6618857070322	42.2162780145322	42.3302902508927	45.2005783104428	43.1161516416475	1.12752931850861	0.0156797611749821	0.0542079969196134	51.5548121320499	50.0750156401769	50.1364093533845	59.9442931527358	53.786545772191	57.4014853707907
MEGF6	multiple EGF-like-domains 6	1.19327202715528	0.0307821387419914	0.177176674004821	16.1770525101517	14.5451268502984	13.6282078691208	18.6195091137947	17.7855001783642	16.4879113791517	1.35289846620271	0.000142476783513598	0.00108117269020924	17.7723131666148	20.9787960260952	23.1398812400236	28.6604820840688	26.8579025140402	28.1995435544807
MFSD10	major facilitator superfamily domain containing 10	1.1403443197749	0.0117564186399935	0.0957744369790279	92.2005175265533	80.4756331381395	95.0857912864229	97.3160281025677	103.359163893694	104.511233789895	1.23762270138083	4.25573940667585e-05	0.00038593740326766	87.5777301793952	83.651631390485	78.867134382944	108.953962687426	106.912844599349	93.7904335926692
MGAT1	mannosyl (alpha-1,3-)-glycoprotein beta-1,2-N-acetylglucosaminyltransferase	1.13150403459856	0.00496574492310528	0.0551208664530102	53.4218943358498	56.4484159594787	52.0761872420874	63.495435376339	61.3853834727543	58.4451682912742	1.10748927575956	0.0155915871973655	0.0539650914416168	105.576602579012	100.519005079808	103.378843034289	117.240740227559	117.547536463995	108.069880530049
MGAT4B	mannosyl (alpha-1,3-)-glycoprotein beta-1,4-N-acetylglucosaminyltransferase, isozyme B	1.10651866275102	0.0301422006995157	0.174829406675705	83.3451005889747	79.8094441220953	78.170947008117	82.6968041499398	88.7496458900376	95.6088151858158	1.32124843377964	8.13805265431081e-10	2.03627055036352e-08	193.330545495187	179.848371962404	180.589431109222	247.034232231888	253.676308381075	231.062255939028
MIB2	mindbomb E3 ubiquitin protein ligase 2	1.18403362309886	0.00969667856400336	0.0853659083632861	35.3637892082386	27.802288269578	33.2346940342592	35.8813456880419	37.4257739467579	40.693008116277	1.20941053276497	0.00312237841768521	0.0149546537696637	42.4169230676289	38.5314067715467	38.2817498366833	49.7451823341108	50.0844468303962	44.4459606660159
MINK1	misshapen-like kinase 1	1.23742427423519	0.000445792979013541	0.00987497006306025	46.7079834550712	48.7872422749704	52.529516401975	64.5621780859835	61.8173170485146	56.7595032301469	1.26921619490072	0.000100376317234556	0.000804666560140564	32.0203715976403	39.3220649132337	39.6018101758793	49.9658361739368	46.3351873925276	44.5405265397733
MIR210HG	MIR210 host gene	1.4838397029237	0.000504498351176197	0.0108871900627035	8.62390276927585	9.19340842140998	10.1715730249779	13.5767253954753	14.863596577633	13.0902427403169	1.727053304204	1.64271612114824e-06	2.18203112282681e-05	6.77160374195381	9.51425297163362	7.48034192211054	14.6612218017734	14.360371054478	12.047692316703
MOGS	mannosyl-oligosaccharide glucosidase	1.14230563600263	0.00624106020696903	0.0641627320016622	43.0326960332658	43.8130309551736	46.947901120859	51.2278942154274	52.3147783817885	49.2530260048142	1.1340415001004	0.00997048603827681	0.0380875679648063	39.7485587678255	40.5871179399329	39.5759266398167	47.2199217227686	46.1465454082323	42.7059485888782
MRC2	mannose receptor, C type 2	1.11560294789581	0.00728414157062031	0.0707342856707584	183.156646398479	171.987797642078	194.02488043189	198.85053873873	210.60572996923	203.043624316103	1.16507271345391	0.000178432247389399	0.00131429092539194	166.344823519817	167.118775881243	170.158366075968	197.558737924231	196.140503171015	193.084601038024
MRGBP	MRG/MORF4L binding protein	1.17767086089834	0.000693480278534402	0.0134785721749209	41.6146717524117	41.3259252952753	38.3346470829947	48.7549906612515	46.1406690341564	47.9624386923886	1.14399239024049	0.00411830313895475	0.0186896783927372	54.5252554091894	55.5569120892068	58.4450244295003	67.4465237068205	64.1854351564682	61.2408598453444
MSI1	musashi RNA-binding protein 1	1.19044982821003	0.0118574234591875	0.0961293700569115	32.0936515809628	29.7120301155714	33.6030239766679	35.9783222980096	40.2460461178985	37.2953394774422	1.35590586207525	0.000130727981068074	0.00100518406269954	7.19954895984681	6.7469494757291	6.57441815991722	9.07132452618087	8.77185226973041	9.94832991928695
MTA1	metastasis associated 1	1.13329220129157	0.00278300568583396	0.0369668559486041	150.339513041571	148.959863987483	164.728483474155	168.399883208878	178.286935359403	179.128251261359	1.13208065960775	0.00330820406989729	0.0156900119347805	112.448899313411	108.425586496678	107.804927701005	125.870757074088	126.578771462131	119.72039617697
MTSS1L	metastasis suppressor 1-like	1.13326548619548	0.0131318726893763	0.102862921643305	77.1810358579151	79.6540000183517	81.0892534748934	92.976324806514	89.1815794657978	87.4702135625604	1.23109972055054	2.51205737644045e-05	0.000242247888996943	163.122647761564	155.179837941769	158.562541919893	209.645664928034	206.280009826886	171.334450073803
MVD	mevalonate (diphospho) decarboxylase	1.14208043580708	0.0192402389285282	0.13221599718518	26.6241293548114	25.6926897187714	26.9164188683259	29.0687388378123	29.2190360073127	32.1856672609	1.48798336921424	4.60483303617108e-13	1.72974064897369e-11	36.2998237765703	33.1812866794646	32.8203237274608	53.7659856376072	50.2023480705808	48.3420746648241
MXI1	MAX interactor 1, dimerization protein	1.61527484927111	8.83164231140818e-31	5.32124112546965e-28	64.6792707695689	66.5300764022809	67.9427078381532	105.098401052474	109.736536100507	106.881700282105	1.24505048218718	1.42799327375284e-07	2.43324238490261e-06	64.2169559320601	67.7066921997971	61.0851451078923	82.5000190016179	79.8191396049394	78.035759024673
MYADM	myeloid-associated differentiation marker	1.1954401847521	8.07364831902075e-05	0.00270853818773741	75.3868010535691	82.1188993777152	75.3093066863266	89.1457487127906	93.6279545103889	95.7141692521363	1.26211688433563	1.85714220814645e-07	3.08765265798124e-06	102.757198790541	96.4602932858145	99.1598266560743	131.803893656077	129.078277754044	115.862108527665
MYO1E	myosin IE	1.12384094344462	0.0115529544762152	0.0947317110915787	37.1580240125846	39.7270716567692	37.966317140586	44.7547055000847	42.5073454262905	41.8782413623821	1.2008383075296	2.32731313087666e-05	0.000227343175683496	88.4587938632926	95.1425297163362	98.4350876463197	114.323206123193	115.213091908341	109.185757840387
N4BP3	NEDD4 binding protein 3	1.45327309954869	7.86477869093766e-05	0.00264435628173201	24.7430767373519	20.0078767818609	18.5864955553914	29.8445517175538	32.2933867524299	29.8678778018499	1.57057264653127	3.97020697792337e-06	4.76140347997291e-05	10.2958584775432	10.041358399425	10.4310650332545	18.6575080119558	16.718395858169	13.0311774037808
NAMPT	nicotinamide phosphoribosyltransferase	1.20854282419832	8.58917503329688e-05	0.00281905416185742	210.214864818858	231.189794867873	220.771300865258	279.292636706921	263.682744072949	257.379984020879	1.27410120775158	9.28242780853365e-07	1.30674028112096e-05	72.1717023352475	81.7540518504362	83.9920745233519	95.5676297379812	99.8623504363126	107.57813798651
NAV2	neuron navigator 2	1.19219121198833	0.00207178811460718	0.0301229192763783	71.5089387344988	76.4340864408047	80.3525935900761	96.9523658151889	93.5517309381959	81.6494013983551	1.6959374553762	4.35966900318509e-17	2.56522242949129e-15	14.8773896338093	15.5496101198444	13.0453021755838	23.8551317945243	26.2212358170436	23.6792947888731
NCKIPSD	NCK interacting protein with SH3 domain	1.20138351322646	0.00136360284708241	0.0223052361215574	67.3127444340122	64.0873833434522	64.1744091965875	79.3511111060548	74.7245086065275	80.8592459009517	1.1682681201493	0.0137142886330146	0.048917435396424	17.0422889713856	14.5481098070409	15.9183746785397	19.2949524381199	20.2082725676316	16.1329380630262
NDRG1	N-myc downstream regulated 1	1.83949961500052	1.340740608611e-48	1.55350582980827e-45	282.100014076849	260.346667470074	262.562582792396	513.248708253951	483.714789136712	483.680518477224	1.74819527288347	6.47617114775243e-41	1.43456714703816e-38	205.766130062195	212.107224143234	200.908006918415	369.350010775446	372.167054766546	340.342579653172
NDRG4	NDRG family member 4	1.23996433578303	0.0197678278931155	0.134672682087004	8.53708495616234	7.41690437862544	6.88493661579284	10.4977180290014	9.17223652055642	8.61269492169746	2.05986316463985	2.85384631530216e-17	1.72640510230508e-15	16.8912494827175	16.551110432648	16.0477923588531	30.793469202387	33.9083966770762	37.2022147361929
NEAT1	nuclear paraspeckle assembly transcript 1 (non-protein coding)	1.1279713479482	0.00509162069528522	0.0559002059279018	129.561116436403	120.202704794909	133.760435239333	142.604104957475	146.044364321768	143.808300527425	1.60233630210639	5.20779232593013e-29	7.06711493743113e-27	284.054931688501	298.051764144611	311.974260163316	480.755682794272	494.548542078107	457.37730501543
NEDD4L	neural precursor cell expressed, developmentally down-regulated 4-like, E3 ubiquitin protein ligase	1.13834188603719	0.000842892720317477	0.0155976573048429	75.1263476142286	75.1017084087163	77.9442824281732	85.1697077041157	90.2487094764997	84.2832530563666	1.40339130466113	2.20133760293048e-19	1.54226736339264e-17	113.329962997309	117.070115512456	118.261876270322	163.455461124454	159.803340946137	166.000934793881
NEURL3	neuralized E3 ubiquitin protein ligase 3	11.9526131446474	0.022656621811621	0.146912050946383	0	0	0	0.0242441524919202	0	0.0790155497403437	2.3154445059437	0.00147375229949899	0.00808711507736003	3.47390823936664	2.21384279672361	1.73419691619864	4.82986738285847	6.41382746603944	5.95765004672127
NFATC1	nuclear factor of activated T-cells, cytoplasmic, calcineurin-dependent 1	1.18530712568529	0.0218454176750848	0.14331773799643	37.1869632836224	31.022201847125	39.6946345626575	40.4877346615067	43.4982518647994	43.8009530727305	1.18459543326297	0.0279003845509485	0.0851943021469566	18.7288965948462	14.7589519781574	16.7725313686077	21.6976275828921	19.4301243824136	18.4781717322117
NFATC4	nuclear factor of activated T-cells, cytoplasmic, calcineurin-dependent 4	1.25331328244898	0.00622518894299272	0.0641627320016622	33.2222831514385	32.5322302834918	34.4530161514571	38.4754700046774	44.3367111589223	42.773750926106	17.6960938467507	0.00337084969401154	0.0159219532583555	0	0	0	0.0490341866280047	0.117901240184549	0
NFE2L1	nuclear factor, erythroid 2-like 1	1.16197912890942	0.000851028921639921	0.0156903900203943	174.822136339582	177.939086185406	175.495051021485	221.955216063529	203.491529897885	188.346732064399	1.12948586677232	0.00666242882215838	0.0275855319813556	185.677878069336	190.785809589074	192.987644883239	215.750421163221	224.083097094753	203.430107627092
NFIL3	nuclear factor, interleukin 3 regulated	1.122484535048	0.00704281917075361	0.0689765833348905	69.5700075749636	71.3932562194036	71.3710096098031	77.6055321266366	81.1526965281363	79.6213356216863	1.61120064195744	1.75220254502234e-28	2.29508060310187e-26	58.8047075881194	52.1307268085631	54.5883775561631	90.9338991016348	85.8792633504251	89.9132327686125
NFKB2	nuclear factor of kappa light polypeptide gene enhancer in B-cells 2 (p49/p100)	1.14417962494974	0.0113741180692588	0.0938390059101603	87.1650843659694	76.6117368450832	80.7209235324847	90.0912706599755	92.5100087848917	97.0574335977221	2.15869698880401	3.44427693212064e-42	8.36792635944084e-40	23.3859474954464	22.1911385100153	22.7775117351463	52.221408758825	51.9001259292383	43.5948678021985
NPAS1	neuronal PAS domain protein 1	1.28320038394132	0.00127434374803444	0.0211636602829578	21.5597569231896	21.0959855080664	20.5698106298996	24.5835706268071	27.4913017042716	29.0777223044465	1.30671059861873	0.000944564613381783	0.00558178767021177	11.2524419057746	11.9652932108633	10.0428119923145	15.1760807613675	14.87913651129	13.4472672483137
NPC1	Niemann-Pick disease, type C1	1.13065185999476	0.0117091550537612	0.0954926922440745	52.1485664101849	50.8080156236378	48.3645547455077	58.6223607254631	54.4236305457946	58.0500905425725	2.05185738766543	1.05723223819079e-52	3.25001820487098e-50	94.7521058911307	97.830767398072	101.334043685338	206.55651117047	215.09902259269	181.566477614363
NPEPPS	aminopeptidase puromycin sensitive	1.16738835650341	0.000284943347413192	0.00711791317095341	113.239367571062	118.470613353194	128.547149900626	136.203648699608	146.908231473289	137.434379515038	1.23255359768039	6.98893084629047e-07	1.01940550404086e-05	163.500246483234	161.399681989707	168.217100871268	200.647891681795	201.705441707726	205.415990975999
NR6A1	nuclear receptor subfamily 6, group A, member 1	1.12391705419962	0.0179592219395875	0.126352059820648	172.101844862025	173.453413477375	168.01511988334	179.358240135226	193.633281227591	204.281534595368	1.74892082868735	1.71996897445999e-19	1.21633298883994e-17	9.08754256819824	8.38097630188224	7.84271142698787	13.2882645761893	14.3367908064411	16.5301147328076
NRN1	neuritin 1	1.75767723397375	0.0490416508444071	0.233622513178148	8.94223475069208	8.61604460750501	8.89658476279403	14.0616084453137	16.6929623102647	15.7504329149085	6.25953915678914	2.97195430478416e-06	3.70584004080826e-05	0	0.237197442506101	0.0776506081879987	0.245170933140024	0.353703720553646	1.36174858210772
NT5E	5'-nucleotidase, ecto (CD73)	1.34769547000005	7.09395743486383e-06	0.000353828744507794	5.55634003926498	5.79584443958455	5.8082798610598	7.87934955987407	7.41909436011765	7.84887794087414	1.129401823718	0.00515339716723124	0.022402776776336	191.039779917054	205.992801180854	221.252466263671	234.555031735061	236.156184089651	227.601144959504
NUCB1	nucleobindin 1	1.11906588286576	0.00624293079071263	0.0641627320016622	129.445359352251	124.488520798126	131.380457149923	146.361948593722	144.265814303932	140.463308921751	1.13165530031459	0.00248405348183128	0.0124765913960736	146.457957511849	143.161834188127	137.803945997635	164.852935443352	166.830254861136	152.137577701035
OAS3	2'-5'-oligoadenylate synthetase 3, 100kDa	1.72269097857691	4.6624067719555e-09	5.36105596992104e-07	1.41802428085408	1.9985670481326	2.74830803181854	3.70935533126379	3.25220574690089	3.66105380463592	2.19818430680037	4.1165575614833e-59	1.44203968717728e-56	114.563452154765	125.31931545739	120.901996948714	275.057269889793	266.904827529781	251.166960699868
OSMR	oncostatin M receptor	1.21893976821168	0.00793871059875562	0.0747876807677181	9.11587037691911	11.369625873821	13.7698732315857	14.2313175127572	13.2629015615802	14.2754759864221	1.3506057737743	5.98146900929021e-06	6.85162491915882e-05	62.3793088199314	72.7405490352044	69.7561296888855	91.8655486475669	92.1280290802062	92.6934694570824
P4HA1	prolyl 4-hydroxylase, alpha polypeptide I	1.30857394929589	8.34128601283408e-12	1.5673466991063e-09	347.068677556796	364.405391776178	348.185127866165	475.718760196458	460.36496818826	450.65201868576	1.44377720626206	2.5610905979758e-19	1.78600498506062e-17	80.277488227103	86.577066514727	87.8228378606265	124.620385315074	122.92383301641	120.174312371006
P4HA2	prolyl 4-hydroxylase, alpha polypeptide II	1.46217599224338	1.11456178852548e-12	2.26873570548098e-10	59.2676270854931	59.8237736407693	53.9461700266237	89.3639460852179	78.6881343605629	85.0207315206098	1.27404095075857	6.24349086676322e-06	7.07642610429303e-05	52.7379547932834	47.8611728434533	52.8024135678391	67.1523185870525	69.0429662520716	59.3684555449463
P4HA2-AS1	P4HA2 antisense RNA 1	1.57381755406142	0.0275603667491651	0.165990325606827	1.8810526174595	1.68767884064531	1.44498669714171	2.56988016414354	2.71864074154996	2.60751314143134	1.80260701436513	0.00484333090471046	0.0213993136463733	1.46004839045844	1.26505302669921	1.11299205069465	2.0839529316902	1.91000009098969	2.9126289117304
PACS2	phosphofurin acidic cluster sorting protein 2	1.18803419472614	0.000814980373640538	0.0152659079776201	35.2190928530494	32.398992480283	37.3429895457406	39.9301191541926	40.8558346954424	43.8009530727305	1.18440527840084	0.000722068618205845	0.00442197695786667	49.0374873209146	46.1217249317419	47.5221722110552	57.6396863812196	56.0738298317713	55.3210361481261
PADI3	peptidyl arginine deiminase, type III	1.74956566938117	0.033247208526824	0.185482981513986	0.491967607643253	0.244269305882874	0.566661449859493	0.412150592362644	0.787643579327559	1.05354066320458	2.43291754976681	1.57209235518773e-05	0.000160654186880548	3.42356174314394	4.00600125121415	2.89895603901862	8.04160660699277	9.29061772654242	7.81114117236789
PAPD7	PAP associated domain containing 7	1.45709708016959	7.31916435788936e-15	1.83747621204812e-12	36.6371171339035	36.9068714888488	35.2463421812604	52.4885901450073	53.635986966467	52.4399865110081	1.12792218062324	0.00940795818348	0.0363178047457097	71.2402921551275	66.072665373644	75.683459447236	81.7890232955119	82.6723496174054	75.8796571030024
PARP10	poly (ADP-ribose) polymerase family, member 10	1.23276819224565	0.00895086393287615	0.080734648755038	4.91967607643253	4.81876721605306	5.60994835360898	6.42470041035885	5.66595219967889	6.79533727766955	1.79291083031444	5.16855716344291e-22	4.55286412590296e-20	50.5730554557071	49.0471600559838	46.1762283357965	93.9249844859431	88.5674116266329	79.0192441117508
PATL1	protein associated with topoisomerase II homolog 1 (yeast)	1.18001866559659	0.000816857321248212	0.0152659079776201	57.5891493652985	61.8223406889019	65.931059691152	75.6417557747911	75.3088893266737	67.7426646440546	1.39957885237314	3.35414953236462e-12	1.14306684176489e-10	97.5715096796022	104.340519431295	102.912939385161	144.283094152904	131.648524790067	150.605610546164
PAX8	paired box 8	1.7174605530065	0.0056339989345727	0.0601878907457224	0.0868178131135153	0.19985670481326	0.821659102296264	0.315173982394963	0.787643579327559	0.763816980823322	1.45812854830377	1.13434313718393e-16	6.42353784789531e-15	229.957621497205	214.479198568295	223.711402189624	327.523849581758	330.217793508884	316.568718990542
PCGF2	polycomb group ring finger 2	1.14013092782628	0.0315235096029973	0.179387467000359	53.3929550648119	55.2048631295295	62.7860886444318	58.8648022503823	64.6884049344505	71.8514732305525	1.21387018208751	0.00155387253192653	0.00845591833396292	51.5548121320499	46.543409273975	42.2160473182086	56.9041735817995	56.0266693356975	57.4014853707907
PDK1	pyruvate dehydrogenase kinase, isozyme 1	1.39026671090498	3.51393613843107e-11	5.75330652752036e-09	88.2937159364451	85.249987753123	83.3842323468243	120.420705427368	116.317171166502	120.446036320864	1.36202434649695	4.37180679123303e-09	9.91754905065408e-08	26.9605487272585	33.2867077650229	28.5495402771208	39.5215544221718	38.6244462844581	42.6870354141267
PELO	pelota homolog (Drosophila)	1.30350239556046	1.16754662481635e-06	7.95780760615778e-05	36.5502993207899	34.8194792385769	35.1896760362745	45.9184248196969	46.8012733264956	46.1450810483607	1.17421838708382	0.0026005072728383	0.0129236031180347	47.1998402087859	50.0750156401769	49.2563691272538	52.6627164384771	55.0834594142211	64.1534887570748
PER1	period circadian clock 1	1.22296930238305	0.00172926812977823	0.0261001661711919	74.1713516699799	78.4992723905417	86.4725372485586	95.3764959032141	103.918136756442	93.1593331438652	1.38585600056172	6.61921747137762e-07	9.7062477363521e-06	35.9222250549	39.3220649132337	38.6441193415607	56.6344855553455	57.6772866982811	43.651607326453
PFKFB3	6-phosphofructo-2-kinase/fructose-2,6-biphosphatase 3	3.53954148958842	1.96222689891294e-187	2.95570237783256e-183	64.7950278537203	60.778644563766	64.2877414865594	235.241011629102	224.859537969319	211.57730368806	1.12243504936152	0.00542753874818547	0.023348362143895	135.331381846631	136.86292432602	140.806436180904	156.247435690137	157.775439614963	149.603212284334
PFKFB4	6-phosphofructo-2-kinase/fructose-2,6-biphosphatase 4	2.22821323074869	1.35224304741204e-46	1.45491693022626e-43	82.9978293365206	79.5207622151428	84.6592206090082	172.08499438765	180.395787523409	198.223675781942	2.37007522367006	2.18826392376177e-31	3.29618194836235e-29	3.87668020914828	4.13777760816199	4.99552246009458	11.7436876974071	9.85654367942826	9.32419515248758
PFKL	phosphofructokinase, liver	1.24965119384284	1.50823129443146e-06	0.000100524283132836	151.005116275441	133.437659913654	151.865268562344	177.564172850824	176.508385341566	190.980583722411	1.12833445252455	0.00853396628512042	0.0336775305613751	215.936122299181	209.708894446783	218.508811441028	253.11447137376	246.76729570626	227.052662891711
PFKP	phosphofructokinase, platelet	1.35444100227481	2.89654457670507e-13	6.32328274766789e-11	118.187982918532	111.631072788473	119.962228935255	155.259552558257	159.891646603495	158.478854262549	1.1314772172792	0.00220928942305614	0.0112923402034254	447.07688645762	434.308517228671	432.902140648093	516.771292872542	506.998913041596	463.467347285412
PGK1	phosphoglycerate kinase 1	1.22775807028299	2.95556575960029e-09	3.5902973416822e-07	1319.05197390468	1255.23334403048	1238.15526794299	1542.0008309436	1543.12081118968	1595.58733442334	1.28194564197439	9.242816035941e-13	3.32278133530738e-11	570.803400924917	565.320571306208	559.162029561778	737.596752351761	736.175343712321	699.598334057841
PGM1	phosphoglucomutase 1	1.22003633654216	1.0609064776864e-05	0.000490197370349395	99.7247279963913	97.7965475552888	107.694008545797	117.29320975591	124.574724820743	130.454672621307	1.10326838104723	0.0276842150529892	0.0846736724635151	141.27226840091	145.322966442071	131.048343085279	158.404939901769	153.271612239913	149.149296090298
PHC2	polyhomeotic homolog 2 (Drosophila)	1.09250417808735	0.0411980470352255	0.211155181865135	101.200630819321	96.8638829328269	104.634036716555	109.898743245874	111.057744685186	109.647244523017	1.11820762831226	0.0088305584573963	0.0345577020678467	148.446644112646	140.236399063885	142.230030664351	165.980721735796	167.349020317948	148.676466721511
PHGDH	phosphoglycerate dehydrogenase	1.10260182370496	0.0208828910016384	0.139702015822453	750.800447805681	735.80576822082	710.310127398874	823.355662778102	781.291614978143	817.679247229656	2.59404585732865	1.75839259217652e-82	1.26126988647404e-79	17.1681552119424	16.8410184179332	16.4878124719184	44.7927294846823	46.5709898728967	39.7933196771478
PHLDA3	pleckstrin homology-like domain, family A, member 3	1.43978253271257	4.50246538225457e-06	0.000247734285358724	6.30876108624878	7.30587287595141	7.16826734072258	8.82487150705895	9.70580152590734	11.4835932289299	1.2355569631058	0.001710123681459	0.00916485116407415	48.3074631256854	44.1187243061348	42.0348625657699	55.6047676361574	58.7855583560159	51.8031856443478
PKD1	polycystic kidney disease 1 (autosomal dominant)	1.43264285640257	4.0309781388734e-09	4.74364247701953e-07	60.7435299084229	60.2678996514654	65.0527344438698	94.6006830234727	94.0344802287515	77.8566550108186	1.15702014143379	0.0150400999486003	0.0523920778071805	129.491188284797	131.486448962549	137.182741132131	162.744465418348	166.547291884693	131.522217221904
PKD1P1	polycystic kidney disease 1 (autosomal dominant) pseudogene 1	1.21875653730529	0.0175296419642264	0.124316853534436	48.2128255490388	51.007872328451	59.7544498876835	64.0530508836532	75.435928613662	54.2310056384559	1.17574818423646	0.0487437587892143	0.12999774055275	128.207352631118	136.098621455723	136.69095394694	171.864824131157	173.951489768283	125.753698922698
PKD1P6	polycystic kidney disease 1 (autosomal dominant) pseudogene 6	1.17204939973937	0.0040242547813464	0.0476177138817131	39.9651333032549	42.9025726332466	46.2112412360416	48.9974321861707	52.3910019539815	49.9114889193171	1.32054250939124	3.94567283518108e-07	6.11457509427291e-06	41.1834339101726	42.6428291083191	46.9527344176765	58.5958530204656	60.8842004313009	53.297326449716
PKM	pyruvate kinase, muscle	1.15927091308291	3.93929857154404e-06	0.000223073888658526	1707.15653779313	1649.43959112437	1699.36102198363	1895.89272486816	1962.98565468606	2002.28036893689	1.06952252647688	0.0353493855920125	0.101888211858493	3428.67191251054	3228.96878483556	3253.50871600502	3548.70215464196	3517.55992065797	3533.96452866655
PKN1	protein kinase N1	1.20915171602774	0.000256530405006817	0.00653826986568137	161.423253849063	151.513588548986	165.266811851521	178.946089542863	193.226755509229	205.993538173076	1.32462601185756	6.29009379285227e-08	1.16501142341989e-06	154.437877163147	141.949491704207	148.442079319391	211.239275993444	202.507170140981	175.646653917144
PLEKHA4	pleckstrin homology domain containing, family A (phosphoinositide binding specific) member 4	1.1422292159447	0.0325647343585427	0.183099139097696	27.6659431121735	28.9126032963183	31.1947128147651	34.2569874710833	32.8269517577809	33.1601923743642	1.33107978695237	5.64314857379519e-06	6.52361833976032e-05	23.0083487737762	21.29505928277	21.1209654271356	27.7288325381367	27.1408654904831	32.1334839027919
PLEKHG3	pleckstrin homology domain containing, family G (with RhoGef domain) member 3	1.1304412828698	0.0213510130078557	0.14161616421723	32.064712309925	30.4004254321504	28.9564000878201	35.0570445033166	33.6400031945061	34.6351493028506	1.21085487873763	0.000192181368282445	0.00139846760890747	43.423852992083	43.5916188783435	48.3245618289978	55.9970411291814	55.9323483435498	52.0112305666143
PLIN2	perilipin 2	1.46786166550601	1.40394035247501e-11	2.54789801558206e-09	48.2128255490388	44.1239191626609	40.7429582448975	66.8896167252079	62.5287370556491	65.8989684834466	1.96430017965849	3.61661573023789e-29	4.95246206768849e-27	17.5961004298354	17.2099922173871	16.901949048921	35.9665758916415	34.8280263505156	30.8852143691931
PLOD2	procollagen-lysine, 2-oxoglutarate 5-dioxygenase 2	2.09377709966315	4.63126724306682e-38	3.67161992012187e-35	65.4606310875906	75.945547829039	67.6593771132234	155.501994083176	147.8737300544	134.589819724385	1.32337829848797	9.09340716131875e-07	1.28493425957734e-05	60.0885432417983	72.9777464777105	71.7750455017734	85.6136898524963	95.311362565189	90.121277690879
PLXNA3	plexin A3	1.17282580138817	0.0466916339873744	0.226949365199039	26.50837227066	27.7578756685084	29.2113977402568	33.432686286358	34.8849882069916	29.5781541194686	1.24806255503454	0.0067155959991604	0.0277370503250214	15.5067208365931	18.5804663296446	18.6620295011823	24.0757856343503	23.509507292799	18.3268663341997
PLXNB1	plexin B1	1.1681587420323	0.0359918635221057	0.194178166272736	22.8909633909302	22.5393950428288	25.4147660261982	27.6868221457729	30.9213624529561	24.0997426708048	1.3737282180965	2.50755636029119e-05	0.000241968747309841	16.287091528045	16.9991500462706	15.7630734621637	21.7221446762061	22.448396131138	23.1875522453342
PLXNB2	plexin B2	1.1587321286348	0.00087382524429015	0.0160126881444556	98.5960964259156	97.2413900419186	107.43901089336	115.426410014032	122.618319801123	113.281959811073	1.19527887527798	3.52837233024074e-05	0.000326661784944169	251.27936264752	247.792261604707	256.842328349837	317.815080629413	300.082236517713	285.740244145603
PML	promyelocytic leukemia	1.25272275378367	1.56803804343994e-05	0.000672916155223244	27.8395787384006	26.1368157294675	31.1663797422721	34.3539640810509	35.5964082141261	36.5841995297791	1.34572282758027	5.98296077475862e-10	1.51975275126794e-08	118.238746379023	113.354022246527	113.162819665977	162.597362858464	158.954452016808	142.529684927275
PNMA2	paraneoplastic Ma antigen 2	1.25329281846893	0.000232405114251159	0.00609825179635636	107.625148989721	113.274339028049	112.850627739518	149.247002740261	142.563487858288	126.47755661771	1.37101975106519	3.06242723412564e-05	0.000288975477441101	5.23603560716131	7.74844978853264	6.80736998448122	8.63001684652883	9.97444491961281	8.52984181292475
PNRC1	proline-rich nuclear receptor coactivator 1	1.15513617824747	0.0128568199347713	0.101254456623657	46.5054085578064	48.7872422749704	51.7928565171576	52.6582992124507	57.8790991518768	59.3933548881583	1.54579523298244	3.18292294971133e-14	1.38168208621043e-12	57.2187929571042	53.5275561922102	54.4071928037244	82.69615574813	76.4235838876244	96.0600145628487
POFUT2	protein O-fucosyltransferase 2	1.19195101182824	0.000425198522338076	0.00955935125668423	51.4829631763146	50.2528581102676	54.5128314764832	63.3984587663713	64.2056556438949	58.5505223575946	1.24023155155578	2.19568686245711e-05	0.000215863841164358	38.3892033698125	33.9719448211516	38.1264486203074	44.7191782047403	47.0425948336349	45.2970535298332
POLRMT	polymerase (RNA) mitochondrial (DNA directed)	1.25745296292441	3.37586709558825e-06	0.000198635492425179	84.907821225018	81.9856615745064	81.6275818522599	102.067881990984	100.284813148577	110.147676338039	1.13561732133251	0.00895308957235412	0.0349017567878805	120.730897942046	121.339669477566	117.614787868755	146.857388950874	141.764451197901	120.023006972994
POR	P450 (cytochrome) oxidoreductase	1.18580872201707	0.0116283575035882	0.0951188729572751	49.5150927457416	44.1905380642654	57.2894725807947	57.119223270964	61.8935406207076	59.9201252197606	1.18114101371502	0.0143624794400876	0.0507130866868352	42.3665765714062	37.9779460723658	37.0393401056754	47.3670242826526	50.6975332793559	40.6822388904681
PPFIA4	protein tyrosine phosphatase, receptor type, f polypeptide (PTPRF), interacting protein (liprin), alpha 4	1.65277087017752	0.00114539637357381	0.0198075080031539	22.2832386991356	25.2041511070056	26.7180873608751	39.6149451717976	43.904777583162	39.1390356380502	1.87564445788228	0.000177984154271795	0.00131227377180423	2.39145857057848	2.05571116838621	3.28720907995861	6.84026903460666	5.0933335759725	2.64784446520946
PPP1R3C	protein phosphatase 1, regulatory subunit 3C	4.29244675269903	2.12546891521768e-56	3.20159382699239e-53	18.6947690904436	20.1189082845349	20.7398090648574	85.0969752466399	86.7678330130198	83.8354982745046	1.27855554359659	0.0376885893982854	0.107131673038017	1.25866240556762	2.66188241034625	2.56247007020396	2.77043154448227	2.24012356350642	3.21523970775434
PPP2R5B	protein phosphatase 2, regulatory subunit B', beta	1.21638694967386	0.0121708266791157	0.0978799584984085	36.000453171071	37.8173298107758	41.7346157821516	46.6457493944545	46.5217868951213	47.3829913276261	1.28016198071981	0.00269385943900559	0.0132867075081012	12.6117973037876	12.2552011961486	15.2712862769731	18.0690977724197	19.4537046304505	13.9579229666041
PRICKLE3	prickle homolog 3	1.4347764436779	0.000134954926161065	0.00397036338430493	10.6496517419245	10.9254998631249	12.5515511143878	15.176839459942	16.9216330268437	16.8566506112733	1.57547453842599	2.20456593344241e-06	2.83823732097804e-05	8.1057858918555	9.19798971495882	8.25684800399052	13.4108500427593	13.7001241094445	13.1635696270413
PRKCZ	protein kinase C, zeta	1.10311630496096	0.0469646327378533	0.227524932682742	43.2931494726063	43.5243490482212	43.9162623641107	48.6822582037758	46.6742340395073	48.8579482561125	1.17255236293058	0.00140065149004155	0.00777090732762276	37.5081396859152	35.2106425764613	34.0886169945314	44.3023876184023	41.1946933204813	39.8311460266508
PTOV1	prostate tumor overexpressed 1	1.1741291125364	0.00624461031098963	0.0641627320016622	105.425764390845	106.368179561724	115.627268843829	111.911007902704	128.868652720948	143.676607944525	1.15830710078529	0.0119368830138839	0.0439514223510469	136.388658267308	123.026406846498	118.624245775199	142.444312154354	138.557537464881	156.828045039406
PTPRF	protein tyrosine phosphatase, receptor type, F	1.29499603673622	1.58089315382896e-07	1.30840624044646e-05	253.999981899108	256.393945974878	288.487344123468	350.61893333815	365.771515096759	318.063926221463	1.11954470041264	0.0214501586808581	0.0695145740554572	346.308374267876	359.116927954237	382.532779470144	417.844821350542	419.303970592328	380.949165844635
PTPRZ1	protein tyrosine phosphatase, receptor-type, Z polypeptide 1	1.18752901288555	0.00655600125934114	0.0656166425046217	122.065845237603	141.298690302975	135.205421936475	167.260408041758	167.412372393203	138.698628310883	17.1310639336069	4.22626205281274e-07	6.5292497745147e-06	0.0251732481113525	0	0	0	0.0471604960738194	0.472829368787403
PTTG1IP	pituitary tumor-transforming 1 interacting protein	1.2701103020574	3.704132378369e-10	5.4701319622914e-08	243.234573073032	237.252114913875	224.284601854387	308.046201562338	284.949120714793	302.155462207074	1.27005523742234	2.08006672270272e-10	5.74899909065524e-09	598.972265561521	582.794116237491	591.542333176174	753.165106606153	748.460652939551	750.588253187875
QSOX1	quiescin Q6 sulfhydryl oxidase 1	1.10938062586035	0.0404852291500055	0.209171960487518	66.2130521345744	59.2464098268643	61.1711035123322	64.6833988484431	68.423359971907	73.8795390072213	1.42449592793271	4.15525585826851e-13	1.56868719280949e-11	208.761746587446	196.109574409767	200.286802052911	303.202893014267	296.28581658377	262.703997298281
RAB11FIP5	RAB11 family interacting protein 5 (class I)	1.60254092291151	1.25986020948077e-16	3.51431006211276e-14	25.263983616033	27.7356693679736	28.1347409855238	40.1968048316037	44.5653818755013	45.3549255509573	1.13338605718712	0.0199709621399054	0.0659409475478725	83.273104752354	83.4671444907581	83.9144239151639	104.737022637418	94.1087699153066	85.3740708282534
RAB3A	RAB3A, member RAS oncogene family	1.98403142668354	3.13222255445132e-07	2.44876463944963e-05	5.15119024473524	3.81948369198675	5.15661919372138	8.8733598120428	9.78202509810033	9.29749635278044	1.43964292246966	0.00822211852166798	0.032669420018962	3.24734900636447	3.39983000925412	3.59781151271061	5.32020924913851	4.92827183971413	4.52024876560757
RAB6B	RAB6B, member RAS oncogene family	1.19582023026779	0.00847610190192173	0.0780838300854207	41.0937648737306	35.9520005658521	42.6979402469128	46.8397026143898	49.4690983532503	46.7772054462834	1.29597642822515	0.000402719774525249	0.00265129718692038	12.7376635443443	11.438187783072	13.0970692477091	18.0200635857917	16.199630401357	14.1848810636221
RASD2	RASD family, member 2	2.65240603336515	0.00728803102708736	0.0707342856707584	0.289392710378384	0	0.141665362464873	0.387906439870723	0.381117860964948	0.316062198961375	1.65691881728349	0.0358199415558951	0.103027645533024	3.52425473558935	2.71459295312538	2.40716885382796	4.06983749012439	4.90469159167722	5.3524284546734
RASSF7	Ras association (RalGDS/AF-6) domain family (N-terminal) member 7	1.27800439189733	0.00421744292161958	0.0492842069265754	15.1931172948652	18.2979916406807	16.6881796983621	21.4075866503655	20.8852587808792	21.9136457946553	1.27299912235069	0.00368472521051367	0.0170778510295284	34.3866569201075	29.8868777557688	27.5918494428022	44.2043192451463	40.9824710881491	31.8686994562709
RBCK1	RanBP-type and C3HC4-type zinc finger containing 1	1.13899363151858	0.0205016558209407	0.138111109852786	45.8687445949739	44.4348073701482	53.2095101418064	48.4640608313485	54.4744462605899	60.473234067943	1.70550405187357	2.3260158782717e-22	2.1733869274483e-20	75.419051341612	77.3790767997681	75.062254581732	132.858128668579	125.847783772987	129.914597368027
RBPJ	recombination signal binding protein for immunoglobulin kappa J region	1.29627959381807	4.24360473521797e-10	6.13776720571499e-08	67.1391088077852	73.0365224589793	74.4026483665514	91.9823145543453	91.2396159150086	95.0293678210533	1.30567338790919	9.67043650382398e-11	2.81208079260812e-09	76.4763277622888	75.4287867169402	79.643640464824	104.124095304568	99.5322269637959	98.7267722028097
RELA	v-rel avian reticuloendotheliosis viral oncogene homolog A	1.39258585187898	3.49304130617757e-11	5.75330652752036e-09	33.3380402355899	33.1095940973968	34.5380153689361	42.2818019459088	47.5381011910278	50.8333369996211	1.17693028978668	0.000495075764050186	0.00317603331937307	115.822114560333	107.529507269433	113.576956242979	137.908649891263	131.200500077366	127.512624174587
RELB	v-rel avian reticuloendotheliosis viral oncogene homolog B	1.16166176027495	0.0398147600692396	0.207537998342589	25.2061050739573	27.0694803519294	25.2447675912404	30.2567023099164	30.2607581606169	29.5781541194686	1.80462658466749	9.91077980905505e-15	4.49656856216254e-13	11.0510559208837	11.6753852255781	12.1911454855158	23.5364095814423	21.3165442253664	18.2512136351937
RELL2	RELT-like 2	2.20247876045057	1.05798564925017e-07	9.05479422423595e-06	3.15438054312439	2.642549763642	2.49331037938177	6.73987439275382	5.15779505172563	6.34758249580761	1.85037559267215	1.69360514315843e-05	0.000172137478214544	4.32979867515262	3.92693543704545	4.32255052246526	6.74220066135065	8.96049425402569	7.58418307534994
RFNG	RFNG O-fucosylpeptide 3-beta-N-acetylglucosaminyltransferase	1.22488989268953	0.00152690516773138	0.0240835314571076	35.2480321240872	33.6203390096974	40.0062983600802	39.7119217817653	45.6071040288054	47.9887772089687	1.37230240765552	1.16491703482606e-06	1.59810066444307e-05	25.6011933292455	24.0887180500641	23.7352025694649	31.381879441923	35.3467918073276	34.0248013779415
RGL2	ral guanine nucleotide dissociation stimulator-like 2	1.11331366748618	0.0357094984854387	0.19325083460784	41.6436110234495	38.9942637391206	39.6379684176715	43.7122069429321	47.3094304744489	42.8264279592663	1.16585006800933	0.00212166705290153	0.0109372590067953	55.3559725968641	49.2843574984899	50.1881764255098	61.3662845649479	61.8274103527772	57.4014853707907
RGL3	ral guanine nucleotide dissociation stimulator-like 3	2.05298745440525	0.0134500587235172	0.104593822690934	0.144696355189192	0.488538611765748	0.113332289971899	0.581859659806085	0.355710003567285	0.684801431082978	1.89675203267918	0.00209980620270169	0.0108319797367451	4.05289294592775	3.34711946647498	4.42608466671592	7.42867927414272	7.02691391499909	7.98135974513136
RHOF	ras homolog family member F (in filopodia)	1.15774900552835	0.0145319403654299	0.110274366611824	20.4890038947896	16.0107426855956	16.6315135533761	21.5530515653171	20.1738387737446	19.6221948521853	1.54749903740884	3.77623020859371e-16	1.99583703972095e-14	79.421597791317	75.9822474161211	74.0269131392254	122.070607610418	119.811240275538	113.233177237207
RIOK3	RIO kinase 3	1.26861393064548	1.13393771788746e-08	1.21138325138573e-06	129.676873520554	128.574480096531	132.712111557093	174.800339466745	165.989532378934	155.107524140295	1.25563750742511	3.93078056489781e-08	7.61045599602258e-07	143.034395768705	150.119625834973	145.724308032811	178.190234206169	183.902354439859	188.904789417943
RLTPR	RGD motif, leucine rich repeats, tropomodulin domain and proline-rich containing	1.28503655853342	0.00405960023073048	0.0477734906414858	24.0774735034816	21.9620312289238	27.2847488107346	27.0079858759991	34.3768310590383	32.7914531422426	1.61270893684595	5.55370778510266e-07	8.29093165183363e-06	6.74643049384246	5.69273862014643	6.1343980468519	10.346213378509	10.2102473999819	9.43767420099656
RNASET2	ribonuclease T2	1.13726049609969	0.0222140625205254	0.144852997292933	37.1580240125846	33.3094508022101	36.804661168374	39.3240153418946	36.5619067952373	46.0397269820402	1.8162829115778	9.30800614009287e-29	1.25184371864481e-26	98.7546523408357	96.4339380144249	89.4793841686371	173.507469383195	179.587169049104	164.015051444974
RNF169	ring finger protein 169	1.14970923552805	0.0252194978606106	0.157105581585764	32.2094086651142	26.8474173465813	30.3447206399758	34.038790098656	37.5782210911439	31.0267725313749	1.2048189412586	0.00233363170633816	0.0118275553137859	35.3180671002275	37.3454195590162	37.220524858114	43.1255671393302	46.2880268964538	42.9896462101507
RNF187	ring finger protein 187	1.09594300972588	0.0450915265139605	0.222548267605484	117.377683329473	106.234941758515	106.8723494435	117.826581110732	124.574724820743	119.708557856621	1.25587907853309	4.80466077986985e-07	7.3029874194934e-06	148.824242834316	131.301962062822	134.335552165238	180.053533298033	173.503465055582	167.060072579965
RNF19B	ring finger protein 19B	1.23711364806117	0.00125368619284616	0.0210292596022736	16.1770525101517	14.5673331508332	16.6315135533761	19.3710778410442	20.8090352086862	18.3316075397597	1.56306913775846	5.37642700405983e-13	1.9953745676039e-11	29.8806455081754	28.6481800004591	28.8601427098728	43.0520158593881	44.4959280456486	48.9851226063749
RNF213	ring finger protein 213	1.33232448342819	1.85628812948199e-05	0.000783228798162106	44.7111737534604	44.7234892771007	49.6112099351986	60.1012540274702	68.9823328346556	56.1273788322241	1.3437473935972	5.91425620158323e-06	6.79012508875367e-05	142.883356280037	162.612024473627	175.050354391812	238.698420505127	219.815072200072	187.316082738817
RNF31	ring finger protein 31	1.19294135298748	0.00757846249755836	0.0728025386484194	30.7335058421844	28.8459843947139	33.3196932517382	35.0812886558085	35.4185532123425	40.2715918509951	1.29868173961997	5.42935238217837e-05	0.000475202410997983	46.067044043775	40.6925390254912	41.103055267514	58.5468188338376	59.1156818285326	48.5122932375875
RNMT	RNA (guanine-7-) methyltransferase	1.28077286144684	9.74989079227164e-08	8.48916791930565e-06	79.2357241016016	86.8044287905594	80.9192550399355	112.589844172477	106.484330353606	97.3208187635233	1.22617889241232	9.08594467517099e-06	9.96806880131833e-05	95.2555708533577	102.83826896209	107.054305155188	122.242227263616	125.541240548507	126.340007339994
RPS6KA1	ribosomal protein S6 kinase, 90kDa, polypeptide 1	1.20010794088079	0.000182925296873491	0.0050744083734906	32.5856191886061	32.5988491850963	32.5263672219349	37.4329714475248	38.7215746740387	41.1407628981389	1.13772512590848	0.00590398289545449	0.0249597794988018	47.7536516672356	48.5200546281925	51.9482568777711	56.3893146222054	55.9559285915867	56.2856080604524
RRAGD	Ras-related GTP binding D	1.29704586159253	8.3137092852467e-05	0.0027696333840739	21.2993034838491	22.5838076438984	21.5898012396467	25.3593835065485	28.4059845705875	31.2374806640159	1.56734793344632	1.03733092481092e-11	3.37479821175528e-10	20.566543706975	18.9494401290985	18.7137965733077	31.161225602097	29.9469150068753	30.1854269033878
RUNDC1	RUN domain containing 1	1.3879782945857	1.72818073805088e-09	2.24410228079831e-07	25.2061050739573	21.6067304203669	24.4514415614371	32.4386760341892	33.6654110519037	32.6334220427619	1.16582950725896	0.00304703179590999	0.0146730946105474	42.8448682855219	43.7233952352913	42.1901637821459	51.485895959405	50.3674098068391	48.3042483153211
RYBP	RING1 and YY1 binding protein	1.14285279623513	0.00163385631213527	0.0250363963679488	156.879788296122	168.434789556509	160.30852416525	189.904446469211	180.192524664227	185.001740458725	1.16659641084931	0.000382210923004139	0.00253958673719071	79.1446920620922	77.141879357262	86.7874964181199	92.5765443536729	92.976918009535	97.9513320379984
SAA2	serum amyloid A2	11.8349224156343	0.025440830723817	0.157961761415027	0	0	0	0.0969766099676808	0	0	7.56178651157154	1.14462071316893e-07	2.0118345160401e-06	0.226559233002172	0.57981597057047	0.621204865503989	3.28529050407632	3.56061745357337	3.99067987256568
SART1	squamous cell carcinoma antigen recognized by T cells 1	1.1924175429986	0.000186301988715502	0.00513968288648646	67.8336513126933	66.0415377905152	70.2376867100841	82.7210483024318	82.6771679719961	77.9093320439788	1.11929565419935	0.0148795944034419	0.0519792804450125	96.917005228707	94.5100032029866	95.7173163597397	98.2645100025215	105.120745748543	117.847991876572
SAV1	salvador family WW domain containing protein 1	1.10725953243279	0.0410264222859669	0.210843056599631	52.669473288866	49.2091619851317	56.6661449859493	59.6648592826156	56.8373769985726	58.9192615897162	1.20037322663104	0.000228612303381468	0.0016289437681339	52.2344898310564	52.2097926227318	54.3036586594737	67.8142801065305	63.4780277153609	59.3684555449463
SBF1	SET binding factor 1	1.1509877255592	0.00255850170245229	0.0348451276166717	102.068808950456	100.57233512214	105.370696601373	119.208497802772	121.576597647818	113.677037559774	1.11852317096234	0.0151486044829288	0.0526871645754704	141.045709167908	137.811714096045	133.610813155483	167.549815707892	154.167661665316	139.806187763059
SBNO2	strawberry notch homolog 2 (Drosophila)	1.15941171909422	0.0024104484811863	0.0335705211860048	63.1165501335256	67.2406780193947	73.8926530616778	75.1811168774446	84.4049022750371	77.2245306128959	1.58397496973866	1.0609757333004e-21	8.73304779819884e-20	84.204514932474	90.2668045092663	82.6978977202186	141.07135492877	136.270253405301	130.065902766039
SCD	stearoyl-CoA desaturase (delta-9-desaturase)	1.28888547805881	2.95046430866412e-09	3.5902973416822e-07	374.416288687554	370.889631532342	372.239906412701	503.938953697053	483.638565564519	452.759100012169	2.63270715040683	3.30748405949519e-103	4.94410249338317e-100	61.3723788954773	65.6509810314109	67.6595632678095	166.397512322134	165.321118986774	180.696471575794
SDK2	sidekick cell adhesion molecule 2	1.25499735315554	0.00315006518341762	0.0399405992069189	82.9110115234071	79.4541433135384	102.934052366977	108.274385028916	115.554935444572	109.041458641674	1.64572373156083	9.18039098363417e-06	0.000100570348644714	1.88799360835144	1.95029008282794	1.6824298440733	3.04011957093629	2.16938281939569	3.80154812505072
SEC14L1	SEC14-like lipid binding 1	1.17184948680535	0.000204331942348011	0.00551584028818603	137.837747953224	144.851698388544	146.850314731088	176.618650903639	169.546632414607	157.188266950124	1.24947973790407	1.45109801376848e-07	2.46981800919713e-06	175.809964809686	186.542610895354	181.236519510789	231.539429257438	229.97815910398	217.747380913975
SEMA4B	sema domain, immunoglobulin domain (Ig), transmembrane domain (TM) and short cytoplasmic domain, (semaphorin) 4B	1.78612707724423	8.1384971796308e-32	5.10792429236578e-29	36.3187851524872	34.4863847305548	39.2696384752628	65.2167702032654	68.3979521145093	62.8173620435732	1.15178756293184	0.00205446350260361	0.0106638124533833	335.433531083772	322.588521808298	328.436189099172	402.399052562721	385.159771434883	348.77785559234
SERF1A	small EDRK-rich factor 1A (telomeric)	1599.52311916532	0.000279899961301948	0.00703861956108721	0	0	0	1.72133482692633	13.0850465597965	0	545.640138043105	0.0010053688595607	0.00588797477899019	0	0	0	0	5.04617307989868	0
SETD5	SET domain containing 5	1.15269772915394	0.00154156971758372	0.0241638644606462	129.705812791592	138.234220829172	144.527002786664	159.284081871916	164.388837362881	151.7888710512	1.14908261057192	0.00199818209083454	0.01045453867115	114.513105658542	119.204892495011	127.010511459503	143.27789332703	139.783710362801	131.522217221904
SFRP1	secreted frizzled-related protein 1	1.09453303268337	0.0280638500459745	0.167748322715283	93.4159669101425	98.2406735659849	100.809071930004	106.116655457135	110.956113255595	103.062615377988	1.19054889449829	2.62728314728107e-05	0.000251127084221361	71.3661583956843	75.4287867169402	77.1847045388707	90.4435572353547	85.8085226063144	90.3671489626484
SGPP2	sphingosine-1-phosphate phosphatase 2	1.7435325337539	0.00705235776271856	0.069025123443684	0.665603233870284	0.732807917648622	0.481662232380569	1.11523101462833	1.32120858467849	0.86917104714378	1.5747724529521	0.00332394318403385	0.0157398793401766	6.46952476461758	6.32526513349603	7.8944784991132	9.85587151222895	9.88012392746517	12.8231324815144
SGSH	N-sulfoglucosamine sulfohydrolase	1.22720767326781	0.0149137221477829	0.112378887799927	16.119173968076	14.1898260417415	13.0332133467683	16.41329123703	18.7001830446801	18.0682223739586	1.21422443036152	0.0177912823804444	0.0600067367883194	21.4727806389837	19.6083219138377	20.318575809193	26.9688026454026	25.8911123445269	21.769064138972
SH2B2	SH2B adaptor protein 2	1.56091261822065	0.0034406902009117	0.0421701517464059	8.33451005889747	9.9040100385238	10.3415714599357	12.1948087034359	16.6929623102647	15.7504329149085	2.34939520922301	5.78114144363741e-08	1.08175569646597e-06	5.1353426147159	3.24169838091672	4.11548223396393	9.21842708606489	7.42777813162656	12.6907402582539
SHARPIN	SHANK-associated RH domain interactor	1.21236482590431	0.00126849952929589	0.0211133944391711	24.540501840087	23.8051541733128	25.2164345187474	27.3231598583941	29.9050481570496	31.9486206116789	1.13231562431097	0.0295128118054903	0.0888569826556267	46.3942962692226	45.0148035333801	44.1314289868459	47.6612294024206	49.7307431098426	55.9829972644285
SIAH2	siah E3 ubiquitin protein ligase 2	1.30890500901068	7.14419956374725e-07	5.12443228708214e-05	46.3607122026172	51.1411101316599	54.6261637664551	59.7133475875995	66.8988885280472	72.5889516947957	1.29216920380101	1.77774827047591e-06	2.34485308215224e-05	63.1596795113833	61.750400865755	60.8263097472656	80.2689635100437	76.8244481042518	82.8775317610559
SIPA1	signal-induced proliferation-associated 1	1.18270379000324	0.0065332356443597	0.0654959992533398	29.4891171875574	28.379652083483	25.4147660261982	33.7963485737368	32.2425710376346	32.4753909432812	1.14538462928201	0.0221858442607921	0.0713309225400878	55.632878326089	52.2888584369005	48.9975337666272	66.4168057876324	59.3043238128279	54.1295061387819
SIRT7	sirtuin 7	1.17421987093363	0.0322957587785853	0.182267146677344	9.34738454522182	9.39326512622324	7.96159337052587	9.98859082667112	10.5696686774279	10.8514688310072	1.21311610164823	0.0032149159276404	0.0153102366797494	34.0342314465485	31.4945493105323	31.8108658210168	40.1099646617079	37.7048166110186	40.2661490459352
SLC16A3	solute carrier family 16 (monocarboxylate transporter), member 3	1.59491389458655	8.57903648141975e-18	2.6372658473393e-15	84.734185598791	83.7399593167561	76.8109595284542	141.149455807959	127.522036278872	122.553117647273	1.33077428775663	8.06925758120212e-08	1.45217714391455e-06	219.913495500775	197.242851079518	198.940858177653	287.610021666562	287.160260593486	245.266050177402
SLC25A1	solute carrier family 25 (mitochondrial carrier; citrate transporter), member 1	1.11760124662704	0.0239721416457969	0.152488331761249	109.91135140171	103.770042399152	118.460576093127	114.068737474485	128.284272000802	128.76900756018	1.2817142594393	4.62845449592857e-07	7.07600698437128e-06	109.000164322156	94.7735559168822	98.642155934821	130.823209923517	132.709635951728	124.164992243572
SLC25A29	solute carrier family 25 (mitochondrial carnitine/acylcarnitine carrier), member 29	1.19495935579425	0.00679658069045878	0.0673532203555135	35.9715139000332	37.2399659968709	38.4196463004736	42.3302902508927	45.9374061749751	45.1442174183163	1.17572109151408	0.0141157829251452	0.0500296560474028	35.7208390700091	32.9967997797376	31.6814481407035	43.8120457521222	41.2182735685182	33.1547953393727
SLC26A6	solute carrier family 26 (anion exchanger), member 6	1.23780846646941	0.000307138716938727	0.0075226512085334	64.7950278537203	61.1339453723229	68.0560401281251	75.5932674698072	81.0256572411479	83.4404205258029	1.90811469773831	8.98715820497918e-22	7.52075355786674e-20	10.5979374548794	9.56696351441275	8.69686811705585	18.5839567320138	16.3175316415415	20.1236179355919
SLC2A3	solute carrier family 2 (facilitated glucose transporter), member 3	1.70075471550592	4.44201394906028e-43	3.93588565380558e-40	1386.50941469388	1411.09936748429	1386.5355685887	2388.99454240133	2399.56886835011	2327.6927412842	3.91418414021183	5.00032406508121e-14	2.12168679978361e-12	0.226559233002172	0.448039613622636	0.103534144250665	0.588410239536057	1.08469140969785	1.30500905785323
SLC38A7	solute carrier family 38, member 7	1.21963184423254	0.0333751442315973	0.185989566245116	10.7075302840002	10.9032935625901	10.5965691123725	13.3100397180642	12.6022972692409	13.3799664226982	1.28255446025009	0.00569604924176788	0.0242783219379597	14.424271167805	17.4735449312828	18.9726319339343	20.839529316902	20.1375318235209	24.208863681915
SLC39A14	solute carrier family 39 (zinc transporter), member 14	1.09894097553905	0.0463260711010193	0.225795833183757	166.95065461729	177.472753874175	170.763427915158	194.195661460281	195.462646960223	176.547076636508	1.21956036739	4.47260515455237e-05	0.000401494943045425	68.2195023817652	61.3023612521324	73.9751460671001	84.3633180934821	81.6112384557445	82.2344838195051
SLC43A3	solute carrier family 43, member 3	1.40830926637496	6.1457057829886e-05	0.00216007754923365	9.75253433975155	11.9914022887956	11.5598935771336	15.3950368323693	15.6766480143582	15.9084640143892	1.34322366863709	0.000384844546253983	0.00255258185831077	15.2549883554796	14.7589519781574	15.4265874933491	22.0163497959741	19.1471614059707	19.8966598385739
SLC6A8	solute carrier family 6 (neurotransmitter transporter), member 8	1.20001102302558	8.59022678279595e-05	0.00281905416185742	98.162007360348	101.260730438719	107.665675473304	114.820306201734	127.598259851065	126.108817385588	1.27017891238138	1.22934378772966e-06	1.68184028716445e-05	34.4621766644415	33.0758655939063	33.1050426241501	40.5022381547319	45.7928416876786	41.5711581037884
SLC7A5	solute carrier family 7 (amino acid transporter light chain, L system), member 5	1.13904821690341	0.00455497714792521	0.0518606355095975	321.023333622742	322.812990874485	338.806880870991	373.262971765604	387.825535317931	358.151148456398	1.20494868852204	4.58934881135336e-05	0.000410995012755147	421.853291850045	428.246804809071	437.328225314809	552.075907244705	537.299531769025	462.086685528553
SLC7A5P2	solute carrier family 7 (amino acid transporter light chain, L system), member 5 pseudogene 2	1.82008034388889	0.00127937817111741	0.021200520782774	0.954995944248669	1.28796543101879	0.963324464761137	2.20621787676474	1.75314216043876	1.92271171034836	1.45946972951762	0.0182697169462085	0.0612910348242179	4.20393243459586	5.03385683540726	3.80487980121194	5.68796564884855	6.93259292285145	6.41156624075718
SLCO4A1	solute carrier organic anion transporter family, member 4A1	44.7259743858635	3.73295210670028e-06	0.000213800218947629	0	0	0	0.0969766099676808	0.0762235721929896	0.237046649221031	2.4423849579646	7.95154835436533e-36	1.53556631874109e-33	45.4880593372139	44.2241453916931	44.4161478835352	118.711765826399	115.896919101411	93.1095593016153
SMARCC1	SWI/SNF related, matrix associated, actin dependent regulator of chromatin, subfamily c, member 1	1.16711096073915	0.0197841997343277	0.134672682087004	238.893682417356	254.906123839046	264.942560881806	294.954359216701	313.482144572369	277.107532939385	1.46832762790393	8.72202331714888e-08	1.55847968239874e-06	14.424271167805	19.8718746277334	16.2289771112917	22.0408668892881	23.5802480369097	28.4265016514987
SMURF1	SMAD specific E3 ubiquitin protein ligase 1	1.10419069484272	0.0206767639333116	0.138917972849007	59.4991412537958	60.1568681487914	60.7744404974306	66.0653155404826	65.9587978043337	67.2158943124523	1.11000196790114	0.0154405613700699	0.0535531144179974	51.2023866584909	50.681186882137	53.3200842890924	55.6783189160994	60.4361757185996	56.1910421866949
SNTB1	syntrophin, beta 1 (dystrophin-associated protein A1, 59kDa, basic component 1)	1.86466325484994	0.00293951558876538	0.0382695966409446	0.694542504908123	0.333094508022101	0.36832994240867	0.751568727249526	0.686012149736906	1.13255621294493	1.49387149078807	0.00224989542439341	0.011476523798726	11.7307336198903	14.3899781787035	12.8382338870824	18.9026789450958	17.8266675159037	21.4475401681966
SNX25	sorting nexin 25	1.17079493246337	0.00634975217425363	0.0643102769423765	26.2479188313195	28.0909701765305	31.7330411921316	37.2390182275894	32.3187946098276	31.1584651142755	1.24304998044724	7.84798652128121e-05	0.000651318021873602	56.3880757694295	58.7986104701235	58.315606749187	71.4428099170029	72.084818248833	72.1348485022062
SNX27	sorting nexin family member 27	1.19586319730638	0.00129182392845676	0.021336341923623	48.183886278001	44.8345207797748	53.8895038816378	56.6585843736175	55.3383134121105	63.5811790243965	1.12525525751616	0.0348399593197851	0.100863791511421	43.3735064958603	40.1654335976998	41.5171918445166	48.6909473216087	45.8400021837525	46.2237990926565
SNX33	sorting nexin 33	1.46258041690171	1.87071851180116e-08	1.90396168535547e-06	15.8587205287355	15.277934767947	19.6348192376314	25.3351393540566	24.5439902461427	24.2577737702855	1.40990123524011	9.42966425468505e-08	1.6749885927868e-06	34.2607906795507	30.2031410124436	31.5261469243275	44.0081824986342	46.6417306170074	44.7107451125368
SOX12	SRY (sex determining region Y)-box 12	1.32647119415356	7.28199025672764e-10	1.01563536330637e-07	52.0617485970714	55.604576539156	58.3661293355277	71.4960056986727	75.6900071876387	73.0893835098179	1.15376175264835	0.00145028862478655	0.00798521388084976	81.3851111440025	77.7480505992221	77.935327084688	97.1612408033914	89.6756832843676	86.7925589346156
SPNS1	spinster homolog 1 (Drosophila)	1.17563150963311	0.00592162858752855	0.0618242737957423	33.2801616935142	30.4670443337548	32.8380310193576	36.5116936528318	37.7560760929275	39.2180511877906	1.1850382355428	0.00335427348422977	0.015848626566171	42.9455612779673	35.6850374614735	35.3569102616021	45.5772764707304	44.6374095338701	44.8998768600518
SRC	SRC proto-oncogene, non-receptor tyrosine kinase	1.20578409612868	0.00183492967693945	0.0274746975385078	39.8204369480657	36.1074446695957	38.0796494305579	47.0578999868171	48.0716661963788	42.2469805945037	1.17242794860719	0.00704432464043838	0.028810388829466	54.2483496799646	44.5140533769783	53.1647830727164	58.4242333672676	63.4072869712502	56.3612607594584
SRSF4	serine/arginine-rich splicing factor 4	1.08335880263302	0.0452302963664298	0.223012750955002	126.811885687808	127.908291080487	128.972145988021	145.901309696376	134.153487059662	135.59068335443	1.10420634018412	0.0124237923406575	0.0452684044575044	146.130705286401	151.49009994723	148.079709814513	162.989636351488	169.494822889307	159.702847601633
STAT2	signal transducer and activator of transcription 2, 113kDa	1.18319186890493	0.0340158921018584	0.188514121681491	12.1544938358921	11.4584510759603	16.3481828284464	14.0131201403299	16.4642915936858	16.7249580283727	1.70144127741502	7.51093736432163e-13	2.73278380480137e-11	35.997744799234	36.6601825028874	37.5052437548034	64.6515750690242	63.9496326760991	58.8767130014074
STAT3	signal transducer and activator of transcription 3 (acute-phase response factor)	1.11080931438613	0.013047762610115	0.102417117350788	128.114152884511	128.241385588509	139.342050520449	146.386192746214	146.654152899312	146.442152185437	1.14107301096523	0.00153131069400835	0.0083512429340506	222.959458522249	220.988950601518	237.766162271652	270.104817040364	260.915444528406	246.968235905036
STBD1	starch binding domain 1	1.67130285474115	1.83368801876878e-06	0.000120615033304429	12.2123723779678	11.3474195732862	11.7582250845845	16.2678263220785	21.2409687844464	21.5185680459536	1.71460058199673	7.65022400983992e-07	1.10484491141149e-05	9.51548778609123	8.93443700106315	7.53210899423587	14.8328414549714	12.9927166683372	16.7003333055711
STC1	stanniocalcin 1	1.82293557961684	6.73516008733148e-37	4.83103411407019e-34	47.0841939785631	52.7177574696311	48.1095570930709	90.2124914224351	89.5118816119675	90.1567422537321	1.17026815699863	0.00155819091881697	0.00847329596033933	28.8485423356099	28.410982557953	28.2907049164942	32.3135289878551	32.3521003066401	35.3676367852977
STC2	stanniocalcin 2	1.62951338270239	1.71545529095543e-17	4.96921212455032e-15	37.5342345360765	38.4613125262852	36.1813335735286	66.1622921504502	59.4797941679295	57.1809194954287	2.9722952975331	2.21092113242449e-69	9.00083919397568e-67	12.5614508075649	13.0985698806147	12.0358442691398	35.6233365852454	35.8655572641397	40.4741939682017
STK10	serine/threonine kinase 10	1.20960790909965	0.00510813522572681	0.05604067072478	21.5597569231896	22.3617446385504	22.5531257044078	26.7655443510799	28.0502745670202	25.6010381158713	1.28695460383588	0.000181645430540632	0.00133274482232515	20.7427564437544	25.2219947198154	22.2080739417676	26.8707342721466	31.1495076567577	29.6747711850974
STK11	serine/threonine kinase 11	1.15439819984996	0.00185652294295799	0.0276879258314615	62.7403396100337	56.6926852653615	55.4761559412443	65.0955494408058	66.3399156652986	70.4291933352263	1.14988562689718	0.00204182867043248	0.0106201882813275	77.7853366640791	74.8753260177593	74.1045637474134	87.1582667312784	90.359510477438	83.3125347803404
STS	steroid sulfatase (microsomal), isozyme S	1.43079547996551	0.00134085452260241	0.0220174120947743	3.64634815076764	3.53080178503427	3.48496791663588	4.65487727844868	5.15779505172563	5.45207293208371	1.21369454399583	0.0449675395776554	0.122552207102989	14.6508304008071	16.2875577187523	15.1418685966597	17.6032729994537	18.6283959491587	19.669701741556
STXBP1	syntaxin binding protein 1	1.12907070146497	0.0269814929310634	0.163894263044126	44.6822344824226	49.3201934878057	50.9428643423684	56.8525375935529	53.9662891126366	52.8614027762899	1.33438855276747	2.03007542783441e-07	3.33104860233875e-06	34.0845779427712	39.1639332848963	32.8979743356488	47.4650926559086	48.575310956034	45.6185775006086
STXBP2	syntaxin binding protein 2	1.16861632948037	0.00800589899558262	0.0751357361809726	41.7014895655252	38.6611692310985	47.7978932956482	45.6517391422857	49.9010319290105	54.1256515721354	1.14122850915371	0.0206046006572073	0.0675445265940182	89.6922830207488	83.9415393757703	77.003519786432	93.581745179547	96.4903749670345	95.9654486890913
TAPBP	TAP binding protein (tapasin)	1.2806411948331	6.36806325954171e-06	0.000328500468761907	20.7494573341302	20.7406846995095	24.3947754164512	26.4746145211769	28.7871024315524	29.0513837878663	1.3337838591446	7.2873485981481e-09	1.60247199903511e-07	84.7834996390351	80.9106831659701	79.0742026714453	106.870009755736	114.647165955455	105.005946220306
TBC1D10B	TBC1 domain family, member 10B	1.18156806789319	0.00126116941348169	0.0211079660511088	48.3285826331902	46.7664689263029	50.8011989799035	53.167426414781	58.0315462962627	61.158035499026	1.21124939060239	0.000173970889718076	0.00128709406278162	61.4478986398114	57.4808469006452	52.6212288154004	69.0401347722307	67.7932131061154	70.9433184928619
TBC1D17	TBC1 domain family, member 17	1.16965003836465	0.00579756919493168	0.0612380186979462	32.2094086651142	30.9333766449858	33.3480263242311	35.6631483156146	40.9320582676354	36.2154602976575	1.14398719823012	0.0176307501685481	0.0595586431461853	31.4413868910792	28.9907985285235	32.5097212947088	35.1575118122794	34.6629646142573	36.483514095636
TBC1D20	TBC1 domain family, member 20	1.10770284611418	0.0450941168709879	0.222548267605484	37.2448418256981	34.1754965230675	35.1896760362745	38.5482024621531	41.5926625599747	37.8747868422047	1.25309223723823	3.73206255358496e-06	4.51172217051768e-05	64.065916443392	58.6668341131757	64.6053060124149	81.8380574821399	78.875929683463	74.1396450258648
TBC1D22A	TBC1 domain family, member 22A	1.14024969627314	0.033112960493323	0.185317672927153	27.0292791493411	22.8724895508509	24.8481045763388	29.3111803627315	26.627434552751	29.1830763707669	1.2317226743711	0.000616403887014967	0.00387516350171388	25.7018863216909	27.5676138734869	24.9776123004729	32.4606315477391	32.3049398105663	31.6228281845015
TCF20	transcription factor 20 (AR1)	1.13909839140532	0.0128407658305514	0.101254456623657	58.2836918702066	55.5157513370168	61.3127688747971	71.3747849362131	67.8135713943631	60.1571718689816	1.14734987409946	0.00835810771622261	0.03310496358913	54.5504286573008	60.5907689246141	62.4310889831509	68.3781732527526	68.0997563305952	67.2552494163202
TCF7L1	transcription factor 7-like 1 (T-cell specific, HMG-box)	1.32282284082569	6.08410890207052e-07	4.42729141989798e-05	62.9429145072986	63.5766384311516	76.1876319336088	86.8183100735663	91.6969573481665	89.5509563723895	1.16563805358718	0.0111284404659559	0.0415710000180471	19.5092672862982	19.3711244713316	22.337491622081	23.8796488878383	23.1558035722453	24.3034295556725
TCP11L2	t-complex 11, testis-specific-like 2	1.51256038648387	0.00432370749714278	0.050021510007267	3.35695544038926	4.33022860428731	5.49661606363708	7.00656007016494	7.08879221394803	5.84715068078543	1.80512237243732	3.10405661996148e-05	0.000292045002289068	5.28638210338402	5.37647536347163	6.52265108779189	10.101042445369	11.483580793975	9.45658737574806
TGIF2	TGFB-induced factor homeobox 2	1.29942888985874	6.85119569055463e-06	0.000345149032397406	44.0166312485523	43.4355238460819	45.6729128586751	51.3976032828708	59.8609120288945	61.7374828637885	1.18337835735378	0.00723839283096105	0.0294521640228974	16.715036745938	15.8922286479088	17.290202089861	19.0252644116658	19.1707416540076	20.8044922266457
THOP1	thimet oligopeptidase 1	1.18253000424238	0.00564062429872829	0.0602159630132844	47.1999510627145	45.6339475990278	44.2845923065194	53.2886471772406	51.5017269450633	57.3652891114895	1.15845716848	0.0125840174611571	0.0457305319704245	102.530639557539	91.4527917217968	97.555047420189	120.722167478148	122.24000582334	94.9441372525105
THSD4	thrombospondin, type I, domain containing 4	1.2415654083586	0.000367493388335968	0.00859393859364925	21.7912710914923	21.7843808246454	24.593106923902	29.1172271427962	28.4059845705875	27.0496565277776	1.28905941702068	1.53749085754249e-05	0.000157545746851446	30.0568582449548	35.4478400189674	31.2931950997635	41.0170971143259	41.5483970410349	42.1763796958363
TLE1	transducin-like enhancer of split 1 (E(sp1) homolog, Drosophila)	1.19216160392652	3.63087316235736e-05	0.00139164993497682	52.843108915093	55.0938316268555	51.1695289223122	63.1075289364683	64.3326949308832	62.3432687451311	1.25520361136955	1.94114608395816e-08	3.9566283440679e-07	120.202259731708	112.932337904294	120.746695732338	148.91682478925	154.450624641759	140.940978248149
TM9SF4	transmembrane 9 superfamily protein member 4	1.11188052304542	0.0315956537511344	0.179624581695036	68.9044043410933	76.5229116429439	74.0909845691287	81.8482588127226	84.4049022750371	77.9093320439788	1.12190076460091	0.0199918803912004	0.0659666362174485	64.7959406386212	61.9612430368716	69.1866918955068	77.2778781257354	75.3860529740003	67.2930757658232
TMBIM6	transmembrane BAX inhibitor motif containing 6	1.10118800706593	0.00883640582439608	0.0800859091052216	403.38449899643	420.631744730309	406.862920999116	456.226461592954	452.107414534019	447.175334497185	1.10355342952523	0.00725144111559079	0.029489324385568	494.528459147519	475.633582767512	489.224715120454	553.448864470289	543.831260475249	513.360302279859
TMEM189	transmembrane protein 189	1.15596047654682	0.0015994023423537	0.0247596697695506	60.367319384931	61.8667532899715	62.2194271945723	68.5624632471503	71.2690400004453	73.4317842253594	1.10428413267423	0.0366077524734704	0.104733632575097	39.2450938055985	38.267854057651	35.3827937976647	39.7667253553118	41.8785205135516	42.9707330353992
TMEM259	transmembrane protein 259	1.11987685590551	0.0269946190589941	0.163894263044126	130.197780399235	127.441958769256	132.882109992051	137.052194036825	143.859288585569	156.4244499693	1.12544816041913	0.0205562699748281	0.0674301164265757	152.272977825571	131.275606791432	136.665070410878	164.264525203816	164.89667452211	143.910346684134
TMEM74B	transmembrane protein 74B	1.34301349719238	0.0372814567884358	0.198575171005731	4.60134409501631	3.93051519466079	3.48496791663588	4.89731880336788	5.1069793369303	6.13687436316669	1.40570190689075	0.0115322460622308	0.0427541773161169	8.91132983141877	6.56246257600213	6.96267120085721	11.4004483910111	9.40851896672697	10.7426832588498
TNC	tenascin C	1.21115267048376	0.00784259743553239	0.0742184406682682	47.6629793993199	52.0515684535869	56.0711504635968	67.156302402619	68.8552935476673	52.650694643649	1.29144073816174	0.000626242242024604	0.00392391301647945	18.3009513769532	20.5307564124725	22.5704434466449	27.4591445116826	27.0937049944093	24.7762589244599
TNFAIP2	tumor necrosis factor, alpha-induced protein 2	1.90284697796824	1.56182064707947e-08	1.61134961691493e-06	1.79423480434598	0.954870922996689	1.44498669714171	2.06075296181322	2.23589145099436	3.55569973831546	2.06916751853557	3.76998049224819e-31	5.56737413281711e-29	84.9345391277032	82.4656441779545	82.4908294317173	175.591422314885	180.388897482359	161.159162057498
TNFRSF10B	tumor necrosis factor receptor superfamily, member 10b	1.14687150668318	0.00309161211911624	0.0395322184637079	173.867140395333	173.742095384328	189.293257325564	193.419848580539	210.681953541423	211.62998072122	1.39213934584368	1.77356556996289e-12	6.19842649196078e-11	97.7477224163816	102.890979504869	98.9268748315103	146.71028639099	142.731241367414	127.720669096853
TNIP1	TNFAIP3 interacting protein 1	1.53287020168503	1.94976031184807e-20	6.99267608984941e-18	70.8433355006285	66.9297898119074	63.4377493117702	106.456073592022	103.740281754659	98.189989810667	1.4698113604174	6.19970226450524e-18	3.95703878009502e-16	176.565162253026	163.03370881586	170.236016684156	262.455483926395	251.742728042048	235.298807083363
TNK2	tyrosine kinase, non-receptor, 2	1.11780353890789	0.0266743607028734	0.162549049822881	36.9265098442819	36.1296509701305	36.3796650809794	38.1845401747743	44.1842640145363	39.9555296520338	1.11678317840028	0.0224079682950116	0.0719069506663315	58.9054005805648	57.5335574434243	57.6426348115577	67.5445920800765	65.5059290465352	61.4489047676109
TPCN1	two pore segment channel 1	1.21475290889811	0.00113649880282808	0.0196997485235895	17.189926996476	17.9871034331934	20.3148129774628	22.1591553776151	22.9941109448852	22.2297079936167	1.54607001936804	1.24712200549428e-15	6.2291275213251e-14	58.8298808362307	57.3490705436974	60.5933579227016	95.8618348577492	95.5235847975212	82.0453520719901
TPD52	tumor protein D52	1.12020016872837	0.00662189765571183	0.066100493298865	79.1199670174503	79.5207622151428	74.827644453946	88.3699358330492	82.8550229737797	90.367450386373	1.09804396334994	0.0237159060291915	0.0750826966927482	88.4084473670699	87.183237756687	91.0582798684598	97.6270655763574	93.4721032183101	101.620487939789
TPI1	triosephosphate isomerase 1	1.17207767602482	0.00108253711393984	0.0189387416344668	976.034794293177	891.138840461794	938.249695604855	1020.24242516499	1083.77215729732	1184.10068989221	1.15312906552088	0.0034398163279249	0.0161868020454648	562.67244178495	495.689944294972	475.402906862991	566.859714513049	594.78817648301	606.961604125013
TRIM22	tripartite motif containing 22	1.20100419544355	0.016468257522358	0.119576541851783	17.1609877254382	19.5415444706299	20.5131444849136	24.4138615593636	22.5367695117273	21.7819532117547	1.62977297292831	7.3584023353377e-11	2.18188217277936e-09	22.0014188493221	23.0081519230918	22.4669093023943	40.0364133817659	38.8838290128641	31.1499988157141
TRIM25	tripartite motif containing 25	1.19179441417277	0.000108362301338263	0.003376051146931	29.7785098979358	30.7335199401725	30.4297198574548	36.0752989079773	36.9684325136	35.3726277670938	1.47242129421837	4.42745865345042e-22	3.96969105338832e-20	205.313011596191	210.842171116534	222.520759530742	320.487443800639	318.474829986502	301.513831888351
TRIM8	tripartite motif containing 8	1.18513425412482	0.00253103896357118	0.0346591271893389	43.7561778092117	44.5014262717527	51.4528596472419	53.5553328546517	57.4471655761165	54.5207293208371	1.53801983293429	9.42108069249369e-14	3.82506033614643e-12	27.4388404413742	24.642178749245	27.1000622576115	43.1500842326442	38.7187672766057	39.9635382499113
TRNP1	TMF1-regulated nuclear protein 1	1.36134688879969	0.00011447734214123	0.00351067481474653	4.16725502944873	4.77435461498344	4.27829394643917	5.72161998809317	6.30114863462047	6.05785881342635	1.24515684631913	0.000108613096890276	0.00086198054713289	103.159970760322	93.3503712618456	88.4181591900678	113.318005297319	130.705314868591	110.831204043767
TSKU	tsukushi, small leucine rich proteoglycan	1.18422830162852	0.0378186618998525	0.200373726414871	12.8200970697624	13.6346685283713	16.2915166834604	16.9466625918522	16.7945937398554	16.8566506112733	1.20435996725975	0.0140837747569438	0.0499632357898832	73.0275927710335	63.9115331196995	63.9323340747856	86.8640616115104	90.0293870049213	65.1558870189041
TSPAN4	tetraspanin 4	1.12899346430362	0.0352394387739683	0.191936398831021	30.7624451132223	30.4226317326852	28.2480732754957	31.5658865444801	34.6309096330149	34.8195189189114	1.19069980245709	0.00124621074828607	0.00706232975975662	111.618182125737	94.4572926602074	97.9174169250663	125.20879555461	127.309759151276	109.582934510168
UBQLN4	ubiquilin 4	1.1785570949791	0.000333991991692039	0.00803683427186266	56.0843072713309	59.3352350290035	57.2044733633158	65.5561883381522	69.0331485494509	68.9542364067399	1.13524109080742	0.00628679819896469	0.0262758161129315	45.2866733523231	45.4364878756132	44.8302844605379	51.1426566530089	54.6825951975936	48.1529429173091
UBXN7	UBX domain protein 7	1.18453780815003	0.0390961658678021	0.204923166975461	24.8009552794275	25.5816582160973	23.5164501691689	32.6326292541246	32.1155317506463	22.7828168417991	1.26384983546091	0.00384749801240363	0.0176637801160731	31.3155206505225	31.9689441955445	29.9990182966302	36.1381955448395	37.5869153708341	44.1055235204889
UNC93B1	unc-93 homolog B1 (C. elegans)	1.22554559872148	0.000392859839963238	0.00896613298388825	25.0035301766924	24.9598818011227	29.9763906975672	29.8445517175538	33.4113324779271	34.6614878194307	1.17962158216425	0.00209313208584174	0.0108086556767344	82.7192932939042	78.4332876553508	85.2344842543599	98.5832322156035	92.6939550330921	99.3509069696091
USP28	ubiquitin specific peptidase 28	1.14450102322975	0.00672968172732599	0.0668890636670293	76.9205824185746	83.0071513991075	79.4176021978079	90.6246420147977	95.9908852483716	87.3911980128201	1.1549796182106	0.00532448081580115	0.022993880312045	34.8146021380005	38.4786962287675	40.8442199068873	46.8276482297445	42.2086439860684	42.8194276373872
USP36	ubiquitin specific peptidase 36	1.12568821889256	0.0298911571174466	0.17411078873167	29.373360103406	35.9520005658521	32.413034931963	35.5661717056469	39.077284677606	35.5569973831546	1.11443750400906	0.0347889707279523	0.100762861126488	90.9005989300938	96.1440300291397	100.76460589196	111.062432712431	107.337289064013	102.3959281046
VAT1	vesicle amine transport 1	1.15751505705826	0.000130025206991123	0.00385545215139229	361.74088797298	341.110982515166	342.291848787627	410.647454908144	403.552999047085	395.47282645042	1.36463664895857	6.6975868787183e-16	3.41985597132657e-14	232.47494630834	219.908384474545	218.120558400088	304.698435706421	312.202484008685	298.166199957336
VEGFA	vascular endothelial growth factor A	1.8451926747379	1.63551316789479e-49	2.23961225890902e-46	103.457893960272	104.880357425892	115.457270408872	199.092980263649	200.442587010165	197.82859803324	2.26858948815081	5.32023758196882e-89	4.71404345277625e-86	170.322196721411	177.502752808732	180.692965253473	389.89533497258	408.905081208051	400.164951392155
VEGFB	vascular endothelial growth factor B	1.292395052678	0.00187974630225026	0.027896175912114	18.9552225297842	15.6554418770387	21.8731319645764	20.5105530081645	25.8906066882188	26.4965476795952	1.26710013725946	0.00283173821090146	0.0138264092936171	53.5938452290694	46.3325671028584	44.6749832441619	60.1649469925618	64.5391388770219	58.555189030632
VKORC1	vitamin K epoxide reductase complex, subunit 1	1.4398079544566	1.032573995214e-09	1.41396928090078e-07	62.7114003389959	54.5386741134853	54.739496056427	78.1389034814588	80.0093429452414	89.4192637894889	1.1811197999363	0.00560720506181796	0.0239946959790238	53.7448847177375	43.986947949187	43.9502442344073	57.8113060344176	54.9655581740365	54.6212486823208
VLDLR	very low density lipoprotein receptor	1.30721053149853	1.41191351500885e-05	0.000621861206917495	43.5825421829847	46.6998500246985	47.9395586581131	61.7256122444288	64.0532084995089	54.9158070695388	1.42985126424451	4.15948961859672e-08	8.01207060421003e-07	18.1750851363965	18.2378478015802	17.057250265297	26.7726658988906	27.3766679708522	22.4121120805229
WARS	tryptophanyl-tRNA synthetase	1.1283772507887	0.00444331500316621	0.0509358096595835	188.394654456328	201.744240358719	217.399665238594	227.798056814082	229.915701591454	227.828168417991	1.3427467716044	7.66374250557031e-12	2.52601648493229e-10	114.28654642554	108.794560296132	108.788502071386	143.915337753194	151.69173562144	150.000388954116
WTIP	Wilms tumor 1 interacting protein	1.16455821411153	0.0118655731751843	0.0961368427492629	24.6562589242384	22.4727761412244	27.4547472456924	28.6808323979416	28.5076160001781	29.5518156028885	1.16308926952666	0.00937420872324397	0.0362246552073432	43.8014517137533	40.9297364679973	38.7217699497487	45.8224474038704	47.797162770816	49.9307813439497
YEATS2	YEATS domain containing 2	1.18282014714765	0.000414180949480669	0.00936757904208305	117.956468750229	123.444824672991	123.24886534444	151.962347819356	148.763005063318	130.586365204208	1.12880681477159	0.0122069621374192	0.0447163109620491	71.7689303654659	72.582417406867	74.8034192211054	87.0356812647084	84.9360534289488	75.5392199574755
YWHAG	tyrosine 3-monooxygenase/tryptophan 5-monooxygenase activation protein, gamma	1.12780390555051	0.00458137725363628	0.0520039830983597	272.376419008135	268.918299476509	250.606026200361	317.089270441824	293.613200087396	282.401574771988	1.10605648563482	0.0173519507679912	0.0588216465096457	256.263665773568	275.201743849857	269.939397597546	290.993380543894	294.328655996707	301.022089344812
ZBTB21	zinc finger and BTB domain containing 21	1.16450775794756	0.00341613829240904	0.0420402705053573	43.5825421829847	41.9699080107847	39.9779652875872	51.9067304852012	48.0716661963788	46.1714195649408	1.18552345945391	0.00189027753388704	0.00998010883033316	22.0014188493221	21.5059014538865	22.1563068696423	25.7184308863885	26.3391370572281	25.7975703610407
ZER1	zyg-11 related, cell cycle regulator	1.13169956344806	0.0241968091199087	0.153141401585372	51.2803882790497	48.6095918706919	51.6228580821998	51.7370214177577	60.5469241786314	59.1563082389373	1.24245367899297	9.89145842409698e-05	0.000795344271619157	35.8970518067886	34.3936291633847	34.4251029633461	40.0854475683939	46.8775330973765	43.1409516081626
ZFP36L1	ZFP36 ring finger protein-like 1	1.11420646415955	0.0129386958914074	0.10166696724688	428.590604070387	471.306522550738	521.8668622481	520.231024171624	536.995066099612	526.928362701772	1.28144770622647	1.12225583916947e-08	2.38092108526897e-07	615.259357089566	620.719351767077	627.494564767217	808.966010988822	786.660654759345	792.329629864427
ZFP36L2	ZFP36 ring finger protein-like 2	1.29155806168055	8.34669904684142e-09	9.24458292224797e-07	95.7311085931696	104.636088120009	111.263975679911	127.64546286996	141.394726417996	133.509940544601	1.12171511430295	0.00997965163337963	0.0381048143355127	89.3398575471899	94.6417795599344	90.9547457242091	105.497052530152	101.18284432638	101.733966988298
ZFYVE26	zinc finger, FYVE domain containing 26	1.29250452837921	0.00151694604591114	0.0239766613741444	15.222056565903	14.2342386428111	14.7615307688398	20.8257269905595	19.1575244778381	17.1200357770745	1.17271097510502	0.0426327690227126	0.117636453524294	21.0196621729793	21.1632829258221	23.9163873219036	25.2526061134224	23.4151863006513	28.7858519717771
ZHX2	zinc fingers and homeoboxes 2	1.28683543543974	4.03111509583342e-06	0.000226569726449772	38.2287770409846	35.7521438610388	42.0179465070814	51.4703357403466	48.1732976259694	49.4900726540352	1.27164105911562	1.47641779450706e-05	0.000152219584111293	29.9058187562867	30.9937991541306	28.5754238131835	36.5549861311775	39.8977796784512	37.3346069594533
ZMIZ1-AS1	ZMIZ1 antisense RNA 1	4.09964176212282	0.0310519128214817	0.178065356917655	0.0289392710378384	0	0.0566661449859493	0.121220762459601	0	0.237046649221031	4.07705146767096	0.000651752476507621	0.00405781993925259	0.604157954672459	0.975145041413972	0.724739009754654	2.0349187450622	2.45234579583861	4.91742543538899
ZNF12	zinc finger protein 12	1.14674072152501	0.0170094351440478	0.121779253643858	55.2740076822714	60.3345185530698	55.4478228687514	64.0772950361451	65.9079820895383	66.2677077155682	1.18534907253378	0.00486611890188632	0.0214448066176459	22.0769385936561	24.7212445634137	23.2951824563996	28.1456231244747	30.6779026960195	24.360169079927
ZNF283	zinc finger protein 283	1.41534975253076	0.0400778418779918	0.208098080733606	1.24438865462705	1.44340953476244	1.6716512770855	2.06075296181322	1.98181287701773	2.13341984298928	1.52640879153156	0.00382164796720154	0.0175665191730109	4.83326363737967	4.98114629262813	5.20259074859591	6.39896135495462	8.20592631684458	8.30288371590679
ZNF395	zinc finger protein 395	1.83874817291765	1.84310659436254e-37	1.38813573154414e-34	36.7818134890927	35.2413989487383	38.9013085328542	70.792925276407	71.1165928560593	61.8691754466891	1.48826055214145	3.78609845762025e-19	2.59227277577881e-17	173.368159742884	173.786659542804	177.276338493201	269.83512901391	258.321617244346	252.396317058716
ZNF579	zinc finger protein 579	1.15457472086993	0.0206395286825352	0.13872968342036	32.9039511700223	33.6425453102322	35.5863390511761	37.069309160146	37.8577075225182	43.0107975753271	1.32777071652642	7.33889502519975e-06	8.20072520508782e-05	22.4797105634378	24.642178749245	22.4669093023943	32.5341828276811	27.7539519394427	32.0767443785374
ZNF592	zinc finger protein 592	1.15987714390219	0.00467031915038515	0.0527353953240267	49.5729712878172	57.4699057840798	60.4627767000079	66.1865363029422	64.8408520788365	63.3177938585954	1.14832896955768	0.007770169498245	0.0310951283613349	63.6127979773877	62.8573222641168	63.3628962814069	75.2919935673013	75.7161764465171	67.0850308435567
ZNFX1	zinc finger, NFX1-type containing 1	1.2084692413425	0.000578617153275279	0.0118099053926633	15.7429634445841	14.8116024567161	16.3481828284464	19.5892752134715	19.309971622224	17.6731446252569	1.48682172211036	4.07280349612938e-17	2.40582898283125e-15	67.7412106676495	70.1840877104164	70.7655875953295	106.551287542654	105.710251949466	98.1026374360103
ZXDC	ZXD family zinc finger C	1.23902731146216	0.00011510696676504	0.00351681888541434	42.280274986282	45.7449791017018	48.8462169778883	58.2102101331004	57.7520598648885	53.6252197571132	1.15987906271343	0.00785515685386689	0.0313519416242175	39.7485587678255	39.3747754560128	43.3549229049659	49.1322550012607	49.8486443500271	43.1787779576656
ABCD3	ATP-binding cassette, sub-family D (ALD), member 3	-1.1700109799589	0.00255403340203489	0.0348451276166717	59.643837608985	63.4878132290124	62.1910941220793	53.4098679397002	52.2639626669932	52.7560487099694	-1.35779881433566	2.3774205248303e-09	5.57805067998736e-08	81.6620168732274	88.158382798101	94.9408102778597	66.6864938140864	69.6324724529944	58.7821471276499
ABCE1	ATP-binding cassette, sub-family E (OABP), member 1	-1.13787864744782	0.00342860901905872	0.0421429404767621	172.767448095895	177.472753874175	172.831742207145	158.241583314763	155.013337983143	146.442152185437	-1.19723712037557	4.85080921939429e-05	0.000431257098772108	140.063952491565	148.116625209365	149.140934793083	117.731082093839	115.354573396562	132.032872940194
ACP1	acid phosphatase 1, soluble	-1.12965150233511	0.00741398062205622	0.0717256198523011	174.619561442317	175.940519137274	159.316866627996	157.296061367578	144.443669305715	149.655451208211	-1.16490254823474	0.000949286299701654	0.00560529185903803	102.228560580202	106.079967343006	102.084666231156	89.4873905961086	94.7218563642663	82.3479628680141
AKAP5	A kinase (PRKA) anchor protein 5	-1.32429746980382	0.0385794495361853	0.202964097156072	7.43739265672448	9.88180373798899	6.34660823842632	6.01254981799621	5.89462291625786	6.00518178026612	-1.36710799156676	0.0183172711541657	0.061409538258446	10.9503629284383	11.5963194114094	12.3205631658291	10.076525352055	7.07407441107291	8.35962324016128
AKR1A1	aldo-keto reductase family 1, member A1 (aldehyde reductase)	-1.11138330290462	0.0348249630764673	0.190788594484215	116.625262282489	100.372478417326	96.077448823677	92.9278365015302	89.9692230451254	98.7430986588494	-1.16692941507143	0.00266243538546447	0.013157566998442	57.0425802203247	54.0283063486119	55.8566708232337	46.9992678829425	49.2827183971413	46.7911943352014
AKR1C1	aldo-keto reductase family 1, member C1	-1.28865457700843	0.00957289304277566	0.0847715978267665	2.22832386991356	3.10888207487294	2.18164658195905	1.52738160699097	2.13426002140371	2.29145094246997	-1.59917498413588	4.72867540962906e-25	5.3155252011375e-23	266.232272025664	251.930039212869	246.695982213272	160.905683419797	162.184945997865	155.23933836028
AKR1C2	aldo-keto reductase family 1, member C2	-1.67046173851454	1.10223335809679e-05	0.000501599428187674	1.99680970161085	1.79871034331934	2.60664266935367	1.38191669203945	1.16876144029251	1.23791027926538	-1.76180185338614	2.36403984067459e-22	2.18463387239763e-20	96.5394065070367	94.3518715746492	84.8203476773572	53.6924343576652	51.2398789842048	51.5762275473299
AKR1C3	aldo-keto reductase family 1, member C3	-1.1349361036151	0.0421063446616584	0.213335980369513	8.01617807748125	8.2607437989481	8.92491783528701	7.41871066252758	7.16501578614102	7.6118312916531	-1.49662146516628	8.81621057318702e-22	7.41891507619643e-20	352.123394581598	325.118627861696	325.666650740466	223.007480784165	229.223591166799	217.93651266149
ALCAM	activated leukocyte cell adhesion molecule	-1.19594266809585	0.00036625332946515	0.00859393859364925	30.8492629263358	33.1095940973968	32.9230302368365	29.16571544778	26.2971324065814	25.5483610827111	-1.21984110074481	7.79361727532804e-06	8.66385660651412e-05	462.432567805545	511.424041314544	523.779235764114	405.954031093251	412.795822134141	408.9595776516
ALDH3A1	aldehyde dehydrogenase 3 family, member A1	-1.58312489333703	0.0207581074819028	0.139278117149177	0.231514168302708	0.710601617113815	0.878325247282214	0.242441524919202	0.55897286274859	0.368739232121604	-2.41096181930153	1.81552025969897e-33	3.17990484556344e-31	97.6470294239362	92.6914894771065	90.3076573226425	35.1820289055934	37.0209894179482	44.1055235204889
ANKRD1	ankyrin repeat domain 1 (cardiac muscle)	-1.258902099579	2.20658922585656e-08	2.19795636329946e-06	523.656109429687	506.925428608568	479.112255856201	422.502845476693	390.976109635241	385.701236799197	-1.37922383474862	5.22667046845787e-15	2.48357530808773e-13	589.456777775429	596.867831159519	593.198879484185	411.789099301984	425.033970865297	453.292059269107
ARHGAP18	Rho GTPase activating protein 18	-1.21908165906469	0.0068702833754488	0.0678603793340232	18.2028014828004	16.7435506032443	20.0314822525331	15.8314315772239	13.7964665669311	15.408032199367	-1.23445846972543	0.00281342534271404	0.0137548282821492	26.5326035093655	27.804811315993	28.4977732049955	21.9182814227181	22.0239516664737	23.1308127210797
ARMC1	armadillo repeat containing 1	-1.13445352235528	0.0105748832880771	0.0897742888141146	60.5120157401202	63.1769250215251	54.3144999690324	53.4341120921921	51.146016941496	52.413647994428	-1.109345729345	0.0355541654734464	0.102360931675559	53.996617198851	53.3694245638728	55.2095824216671	50.9955540931249	49.4713603814366	46.167059568402
ARNT2	aryl-hydrocarbon receptor nuclear translocator 2	-2.26926662121028	0.0463177007645252	0.225795833183757	0.0868178131135153	0.13323780320884	0.254997652436772	0.0969766099676808	0.101631429590653	0	-1.54840277552568	0.000190253796106468	0.00138577994717201	20.138598489082	21.1896381972117	23.5022507449009	15.1025294814255	13.8651858457029	12.9176983552718
ATAD2	ATPase family, AAA domain containing 2	-1.13606582460433	0.0222282395399447	0.144882722713192	41.6146717524117	41.5479883006234	41.1679543322921	38.5239583096612	37.0700639431906	33.8186552888671	-1.39525251211867	6.9993493038439e-10	1.76012017635727e-08	70.3844017193415	82.9927496057459	84.5356287806679	54.3298787838292	58.8798793481635	57.2690931475302
ATF3	activating transcription factor 3	-1.11226402948163	0.00996414251155782	0.0867159139748052	299.232062531249	297.697664969619	294.805619289401	273.061889516497	258.982290454381	269.680071263793	-1.09971049301494	0.0253212732630462	0.0790168508724394	105.274523601676	99.6492811239521	104.207116188294	93.508193899605	99.9566714284602	87.7571308469419
ATG10	autophagy related 10	-1.20511176180908	0.032030750666209	0.181269796674408	24.8877730925411	29.1568726022012	28.2764063479887	20.1711348732776	23.2990052336572	24.8898981682082	-1.22276319246373	0.0283656305134037	0.0862651912827378	12.1083323415605	10.4103321988789	12.0099607330771	8.92422196629686	10.6818523607201	8.66223403618522
BAZ2B	bromodomain adjacent to zinc finger domain, 2B	-1.19159146749318	0.0257982044213674	0.158921764250861	22.4279350543248	28.0909701765305	24.621439996395	21.4803191078413	22.3080987951483	19.3324711698041	-1.17909333280659	0.0338834770382987	0.0986064170455743	25.9536188028044	31.1255755110784	30.6719902342595	25.8410163529585	26.386297553302	22.2418935077594
BCAP29	B-cell receptor-associated protein 29	-1.13937350452179	0.00766621985201202	0.0731788780930653	62.0457971051256	62.7105927102942	64.6844045014611	56.4403870011902	54.4744462605899	55.3372233348207	-1.12184127551105	0.0216006048026163	0.069881853552794	41.8379383610678	39.3220649132337	44.8044009244752	35.4762340253614	36.808767185616	39.9067987256568
BCL2L12	BCL2-like 12 (proline rich)	-1.13272080447866	0.0376895639189573	0.200019959617499	100.708663211678	91.6231960066125	89.6458413677717	77.3873347542093	79.6028172268788	91.9477613811799	-1.18752742592759	0.00667510241850692	0.0276118824942107	31.9196786051949	27.014153174306	26.2976726396689	25.0564693669104	24.5706184544599	22.2229803330079
BDH2	3-hydroxybutyrate dehydrogenase, type 2	-1.18011743354201	0.0162769082124338	0.118673314813113	27.0003398783033	29.6232049134322	26.9164188683259	22.4258410550262	23.2227816614642	25.2059603671696	-1.37308079375867	6.25239285190732e-06	7.08118748332932e-05	23.4362939916691	21.1896381972117	22.3892586942063	14.9554269215414	16.9306180905012	16.889465053086
BECN1	beclin 1, autophagy related	-1.13614180809536	0.00600401951006485	0.0624144554038004	38.7496839196657	38.5723440289593	36.2096666460216	34.4509406910186	32.8269517577809	32.659760559342	-1.11638493742617	0.0103447044939701	0.0392996636126882	101.095764415192	95.8014115010753	100.583421139521	87.9918479039545	93.0004982575719	85.5442894010169
BMS1P20	BMS1 ribosome biogenesis factor pseudogene 20	-1.22902845107899	0.0416883302331866	0.212576614185	15.39569219213	12.7686228075139	13.1182125642473	11.2735309087429	11.4589436863461	10.8251303144271	-1.23290000642333	0.0408146256090222	0.113892504378731	10.0189527483183	10.7529507269433	12.0099607330771	8.16419207356279	9.40851896672697	9.00267118171215
BOLA3	bolA family member 3	-1.20632442989102	0.0202073293047216	0.136862860304416	26.1032224761303	23.3388218620819	24.7631053588598	20.971191905511	19.4370109092123	21.0708132640916	-1.19372493268662	0.0267389989332729	0.0824502642644604	33.1279945145399	24.6948892920241	24.4081745070943	22.4331403823122	23.0614825800977	23.3955971676007
BZW2	basic leucine zipper and W2 domains 2	-1.17765074094029	0.000722286285486868	0.0139127855732592	113.2683068421	104.414025114661	106.560685646078	94.2370207360938	87.5808844497451	93.4490568262464	-1.42889566531037	8.64371421226481e-12	2.82430080649338e-10	37.6591791745833	32.6541812516733	31.9143999652675	23.9286830744663	24.3348159740908	23.3199444685947
C3orf52	chromosome 3 open reading frame 52	-1.18764285016387	0.0466643879449834	0.226890147067555	16.119173968076	17.3653270182188	14.1382031739943	14.0858525978056	13.8472822817264	12.194733176593	-1.21667818882419	0.021155797146129	0.0689683831885389	19.4085742938528	18.9494401290985	17.833756347177	15.2251149479955	16.3411118895784	14.638797257658
C7orf73	chromosome 7 open reading frame 73	-1.11381764422936	0.0425293081947107	0.214730589744784	87.9175054129532	83.6511341146169	85.5658789287834	74.2598390827516	78.5610950735746	78.0146861102993	-1.12896745105857	0.0343244916087056	0.0996780059961311	27.3129742008174	24.273204949791	24.0975720743423	25.1790548334804	21.3165442253664	20.6531868286338
CALM1	calmodulin 1 (phosphorylase kinase, delta)	-1.08455789765114	0.0353237887911392	0.191971070874447	240.022313987832	237.141083411201	240.916115407763	213.178832861454	218.990322910459	229.9352497444	-1.16249563996891	8.42386430417639e-05	0.00069111474953055	337.044618962898	322.957495607752	314.303778408956	282.534983350563	277.067914433689	278.534324565283
CCDC14	coiled-coil domain containing 14	-1.13356796275467	0.0115888582758465	0.0949600311186345	77.6730034655584	84.6948302397528	85.8775427262061	77.0236724668305	72.8443271591004	69.1386060228007	-1.22912965616541	5.00901229697457e-05	0.000442007921671517	50.2206299821482	49.0735153273734	56.3225744723617	41.335819327408	43.5762983722091	41.7035503270489
CCDC88A	coiled-coil domain containing 88A	-1.11266468875136	0.0311182107457652	0.178184328318565	76.0813435584773	79.8094441220953	82.6759055345	72.1263536634626	73.2762607348607	69.0069134399001	-1.43031681435567	6.31489346850893e-13	2.33140294892525e-11	71.7185838692432	79.8564723103874	86.4510104493052	55.1389428631913	57.7008669463181	53.59993724574
CCNB1	cyclin B1	-1.09851066886404	0.0231078076776266	0.148980933640313	89.1908333386181	85.2721940536578	78.170947008117	76.4175686545325	75.3851128988667	78.1990557263601	-1.36553821453217	6.47060793983763e-15	3.01826015735864e-13	194.488514908309	193.421336728031	193.608849748743	146.21994452471	139.09988316973	140.562714753119
CCNE2	cyclin E2	-1.48488196338913	0.0181711576981928	0.12747019157102	1.5048420939676	1.46561583529724	2.0116481470012	1.09098686213641	1.14335358289484	1.10621769636481	-1.9866030087723	1.9027881597763e-07	3.14963714842971e-06	12.1083323415605	13.0985698806147	13.0194186395211	7.15899124768869	5.94222250530125	6.14678179423624
CCT6A	chaperonin containing TCP1, subunit 6A (zeta 1)	-1.09895631595334	0.0402392863478085	0.208625688993865	413.252790420333	406.68618799445	359.886686805764	380.342264293244	347.122147766875	346.140784895865	-1.12870007314171	0.00923599921177947	0.035800786445454	179.208353304718	182.483899101361	189.338066298403	157.939115128803	158.930871768771	171.239884200046
CDK1	cyclin-dependent kinase 1	-1.21792945106921	4.2805881075427e-07	3.25648983151089e-05	147.040436143257	150.625336527594	144.187005916748	116.953791621023	121.779860507	124.13342864208	-1.08279184342608	0.0430022872133082	0.11852579181959	104.443806414001	111.245600535361	105.397758847177	95.6411810179232	102.644819704668	98.2350296592708
CENPC	centromere protein C	-1.33960347304607	0.00163031093197274	0.0250075087253618	21.6176354652653	24.1604549818697	21.0231397897872	17.3588131842149	15.6512401569605	16.8829891278534	-1.28058197457892	0.00876880599202498	0.0344149360755269	13.7949399650212	15.9185839192984	15.3748204212237	11.8172389773491	9.69148194316989	13.6363989958287
CENPE	centromere protein E, 312kDa	-1.23793625474221	0.0186114300699725	0.129435800932365	38.865441003817	44.1683317637306	39.2696384752628	33.5539070488176	36.739761797021	28.5246134562641	-1.24355784735304	0.0170925816706524	0.0581041021259214	24.6194366529027	31.6526809388697	32.5614883668341	19.7117430244579	23.3916060526144	28.2373699039837
CENPH	centromere protein H	-1.09740797267013	0.0413960088245515	0.211659226382967	106.322881793018	105.546546441936	95.5107873738175	94.7703920909161	90.5536037652716	94.8186596884124	-1.18401413749528	0.000598885348744474	0.00377764238196734	33.354553747542	31.7844572958176	34.9686572206621	28.8321017372668	26.9522235061878	28.7480256222741
CENPK	centromere protein K	-1.19196562605568	0.0163049555943243	0.118762836613785	41.2095219578819	45.7005665006322	47.1178995558168	41.7969188960704	37.5528132337462	33.0811768246239	-1.21945692396933	0.0075712753936306	0.0304610366597911	27.2374544564834	30.2558515552227	31.1637774194501	24.1003027276643	21.151482489108	27.3673638654149
CENPN	centromere protein N	-1.14946840717817	0.00760447948749942	0.0728665868449133	68.9333436121312	68.7729127562964	68.8776992304213	59.5193943676641	58.2602170128417	61.9481909964294	-1.23865261545783	4.96163378198391e-05	0.000439340871721659	59.1571330616783	52.7632533219127	51.3529355483298	41.948746660258	41.3361748087027	48.41772736383
CENPQ	centromere protein Q	-1.19500652034447	0.00425890400727846	0.0494617355910837	36.897570573244	40.4820858749526	36.3513320084865	31.3476891720528	32.6745046133949	31.2111421474357	-1.15014732481458	0.0320491865827603	0.0947325152072445	19.0058023240711	20.6098222266412	19.5161861912503	17.5787559061397	18.3925934687896	15.5088032962268
CENPU	centromere protein U	-1.12661724012262	0.0382865569919597	0.201929414555283	65.4027525455149	68.9949757616445	65.5910628212363	56.0767247138114	58.997044877374	62.5012998446118	-1.24910535828866	0.000129582657229656	0.000999438589785102	50.5730554557071	59.0621631840192	50.0846422812591	45.0379004178223	44.9675330063868	37.9587417262527
CES1	carboxylesterase 1	-1.43553282602361	0.00971916362025094	0.0854140966230105	2.11256678576221	1.55444103743647	2.15331350946607	1.62435821695865	1.04172215330419	1.34326434558584	-1.28992664978607	0.00849864963890663	0.0335733436954761	37.9360849038082	36.7919588598353	30.8531749866981	28.0720718445327	29.1687668216573	24.6438667011994
CGB5	chorionic gonadotropin, beta polypeptide 5	-2.73171073821022	0.0157455112676624	0.116201263689565	0.289392710378384	0.688395316579008	0.0566661449859493	0.0727324574757606	0	0.316062198961375	-5.30592989075355	2.74328732573699e-07	4.38663874602721e-06	22.6055768039945	16.9991500462706	19.2832343666863	5.05052122268449	3.04185199676135	3.00719478548788
CHST2	carbohydrate (N-acetylglucosamine-6-O) sulfotransferase 2	-1.41412522974074	0.000128938396174042	0.00383076737982169	3.18331981416223	3.10888207487294	4.24996087394619	2.78807753657082	2.36293073798268	2.23877390930974	-1.46783199165666	8.07151502907534e-15	3.71808045513645e-13	228.497573106746	226.628978678885	226.19622165164	163.67611496428	159.355316233436	141.262502218924
CLU	clusterin	-1.12178717947808	0.0346875978216927	0.190428938706152	559.714441142833	543.832300097416	559.068186431375	485.46490949821	485.061405578788	511.573007535565	-1.19967534158289	0.00225385614055655	0.0114896775754231	28.2947308771602	28.3319167437843	27.0482951854862	20.447255823878	21.4580257135878	27.6510614866873
CMPK1	cytidine monophosphate (UMP-CMP) kinase 1, cytosolic	-1.13472752840961	0.00271247882513146	0.0363505947891061	64.9397242089095	64.7535723594964	63.9194115441508	57.2889323384074	56.7865612837773	56.5487950975059	-1.09504807213834	0.0232559113995146	0.0739505580348086	143.51268748282	154.942640499263	160.866176629471	134.059466240965	142.943463599747	142.378379529263
CMSS1	cms1 ribosomal small subunit homolog (yeast)	-1.12304111044969	0.0237032862024577	0.151546095105102	66.5603233870284	65.0422542664489	63.2960839493053	59.3496853002207	54.1949598292156	59.9991407695009	-1.2415582391264	2.81562490247253e-05	0.000267750996880958	59.3333457984578	58.6404788417861	51.1717507958911	44.9398320445663	47.9622245070743	43.3868228799321
COX11	COX11 cytochrome c oxidase copper chaperone	-1.1385261492439	0.0114419944339633	0.0940779269425703	57.1550602997309	52.7177574696311	58.6777931329505	49.9671982858475	46.3439318933377	51.6498310136046	-1.17298141246645	0.00154687380607063	0.00842087464432306	74.991106123719	70.3422193387538	73.9492625310374	60.1649469925618	59.1156818285326	67.5578602123441
CREG1	cellular repressor of E1A-stimulated genes 1	-1.11688134060723	0.0201029036692848	0.136278144901187	42.3960320704333	44.345982168009	44.9929191188437	36.8753559402106	40.1444146883079	40.9827317986582	-1.17584357887219	0.000356107438165262	0.00238933021874536	83.1724117599086	80.857972623191	83.5002873381612	71.0995706106068	73.0987689144201	66.4041565525028
CTGF	connective tissue growth factor	-1.12183826692606	0.00484905336468187	0.0541849338517826	274.170653812481	281.642509682954	282.112402812548	241.035364074671	250.343618939176	255.588964893432	-2.98367891572979	1.24029296821048e-144	3.11375549669241e-141	190.662181195384	188.59832206374	200.416219733225	67.9123484797865	65.8360525190519	60.654551428048
CTHRC1	collagen triple helix repeat containing 1	-3.11391137117207	0.00123571943525217	0.0208697324758551	0.115757084151354	0.310888207487294	0.36832994240867	0.121220762459601	0.0762235721929896	0.0526770331602291	-1.42483175127685	0.00448037685704689	0.0200473551937641	18.3009513769532	15.8658733765192	16.746647832545	11.8907902572911	11.6958030263072	12.1422581904605
CYP1B1	cytochrome P450, family 1, subfamily B, polypeptide 1	-1.26576377585756	0.000632042670685785	0.0126601845060372	7.46633192776232	7.08380987060334	8.72658632783619	5.96406151301237	6.02166220324618	6.34758249580761	-1.58301687649898	4.65262680480243e-21	3.65013112295516e-19	164.230270678464	180.190990490468	190.425174813035	110.081748979871	112.972968344834	114.765144392078
CYR61	cysteine-rich, angiogenic inducer, 61	-1.11957840448884	0.00377243630793786	0.0454593664851743	554.302797458757	567.748485773403	547.819956651664	527.286072546773	487.373520601975	476.858842682974	-2.10823498384729	4.2654657388586e-80	2.47118117017027e-77	834.744907372448	837.227906232369	842.767934200412	397.25046296678	415.649032146607	380.00350710706
DBF4	DBF4 zinc finger	-1.17604477871366	0.00320390819988142	0.0403198959974209	42.9169389491144	42.8803663327118	44.3979245964912	36.8026234827349	36.282420363863	37.6114016764036	-1.13295010959702	0.0350542754803205	0.10132844973327	17.6212736779467	19.4765455568899	18.6361459651197	15.2986662279375	16.4354328817261	17.3812075966249
DCAF13	DDB1 and CUL4 associated factor 13	-1.12073943570197	0.0101698256512304	0.0875860970751766	116.972533534943	113.762877639815	104.520704426583	100.807186061404	95.4827281004183	102.878245761927	-1.16738538063861	0.000940105333064107	0.005559798442067	43.2728135034149	44.9884482619905	46.2797624800472	36.8491912509456	39.8506191823774	38.5261369687976
DECR1	2,4-dienoyl CoA reductase 1, mitochondrial	-1.14663708013936	0.0259559609763534	0.159581485790536	36.5213600497521	29.8452679187802	31.0247143798072	28.3899025680386	26.779881697137	29.6835081857891	-1.2217690589684	0.000658025886033247	0.0040921141956066	74.991106123719	69.4461401115085	67.5042620514335	54.2808445972012	62.7706202742536	56.4369134584644
DEPDC1	DEP domain containing 1	-1.14631559004822	0.0149726216384686	0.112653646223902	64.6792707695689	73.7915366771627	69.3593614628019	63.4227029188633	64.4851420752692	53.4408501410524	-1.13227207412302	0.031980512170605	0.0945999224545852	34.2356174314394	36.5284061459396	37.3499425384274	30.5728153625609	32.3049398105663	32.5684869220763
DESI2	desumoylating isopeptidase 2	-1.08625682468493	0.0496622778108514	0.235313900806812	146.345893638349	153.512155597119	155.605234131417	144.907299444207	136.516417797644	137.8821342969	-1.12641004043952	0.00527993820405745	0.0228211504068056	103.789301963106	100.861623607872	109.79795997783	98.9264715219995	92.3874118086122	87.9651757692084
DIO2	deiodinase, iodothyronine, type II	-12.5499029674676	0.0229404816909913	0.148305783567125	0	0	0.113332289971899	0	0	0	-2.78563434817041	0.0153873486540169	0.0534208716882555	2.49215156302389	2.08206643977578	2.82130543083062	0.588410239536057	1.34407413810385	0.718700640556852
DKFZP586I1420	NA	-1.40089864710665	0.0172358675481933	0.122986202216218	14.2959998926922	14.7671898556465	14.5915323338819	10.934112773856	9.37549937973772	10.8514688310072	-1.59981424846004	0.00355798270836994	0.0166079620502561	2.51732481113525	2.55646132478798	3.23544200783328	1.78974781192217	2.28728405958024	1.15370365984126
DNAJB11	DnaJ (Hsp40) homolog, subfamily B, member 11	-1.14026317848754	0.0102322060000729	0.0878220620963518	89.740679488337	87.0264917959075	79.8142652127095	81.8725029652145	71.8788285779892	71.2456873492099	-1.11550094525229	0.0334745414250641	0.0975860300920729	67.917423404429	67.5485605714597	70.4808686986401	58.6448872070937	59.3514843089017	66.5176356010118
DNAJC9	DnaJ (Hsp40) homolog, subfamily C, member 9	-1.15756508689178	0.0140022586446615	0.107281801609632	37.8815057885305	36.7070147840355	34.5380153689361	32.7296058640923	29.0157731481314	32.5280679764415	-1.24950064506858	9.17883008242147e-05	0.000744336888683599	86.6966664954979	91.6636338929134	83.6038214824119	66.7110109074004	63.8788919319884	78.9246782379933
DOK7	docking protein 7	-2.00424522250506	0.000585010006229927	0.0118679550668598	1.47590282292976	2.90902537005968	3.22997026419911	1.30918423456369	1.80395787523409	0.684801431082978	-1.97681189977918	0.000153802563027522	0.0011548993055252	22.353844322881	19.1339270288255	22.8551623433343	11.4985167642671	11.4128400498643	9.64571912326302
DSN1	DSN1 homolog, MIS12 kinetochore complex component	-1.2063728936738	0.00534915962208556	0.0579029312450314	28.1579107198168	26.7585921444421	29.6930599726374	23.2501422397515	24.9759238219029	21.8609687614951	-1.27176519595982	0.000321102727980685	0.00218265811894091	32.3727970711993	27.9102324015512	30.0249018326928	22.0163497959741	25.7024703602316	23.3010312938432
DUSP1	dual specificity phosphatase 1	-1.12326967667669	0.0060432137179162	0.0626552623146137	74.5765014645097	73.0143161584445	73.2126593218464	66.8896167252079	66.009613519129	63.6338560575567	-1.28483409603719	2.66009856796723e-10	7.1679901125743e-09	728.236894613315	664.258260102642	675.715592451964	538.395369175492	555.173359781002	516.235104842086
DUSP14	dual specificity phosphatase 14	-1.11869474289645	0.0499067059539886	0.236026597106728	32.0068337678493	33.5759264086278	37.0596588208108	29.4566452776831	30.8197310233655	31.4745273132369	-1.18557342181266	0.0023204909893089	0.0117807737687765	48.0809038926832	45.4891984183923	42.8631357197753	40.2570672215919	38.5772857883843	36.3132955228725
DYNLT3	dynein, light chain, Tctex-type 3	-1.29177107994881	2.86295831172827e-05	0.00112891992276343	37.0422669284332	32.3323735786786	32.0447049895543	27.8322870607244	27.1864074154996	23.4149412397218	-1.16488196636249	0.00984863224840642	0.0377001137376737	48.8109280879124	50.1013709115665	54.1483574430977	45.0379004178223	44.3308663093902	42.0629006473273
E2F6	E2F transcription factor 6	-1.16446857361107	0.000699583622744941	0.0135621983390052	76.5154326240448	80.2757764333263	74.4876475840303	66.9865933351755	65.3490092267897	66.3467232653086	-1.13028154957268	0.00770399467836448	0.030895972268425	49.6416452755871	52.3679242510692	49.9811081370085	45.8959986838124	46.7596318571919	41.9115952493154
ECT2	epithelial cell transforming 2	-1.13506288684422	0.0145099878577512	0.110218833636564	74.692258548661	90.535087280407	80.1259290101323	74.1628624727839	71.4977107170242	70.6399014678672	-1.13586416757956	0.0121882920523241	0.0446587796604616	127.653541172668	147.325967067678	150.253926843777	124.448765661876	125.281857820101	124.618908437608
EGR1	early growth response 1	-1.16049974299196	5.95269725000973e-05	0.00210482344311964	1392.44196525663	1454.17959052182	1560.69896520301	1264.744703046	1277.38003066752	1255.6361009238	-2.26906349949756	3.61051101554902e-103	4.94410249338317e-100	531.709346607987	532.37648206925	540.810602493348	233.893070215583	229.813097367722	243.507124925512
EGR2	early growth response 2	-1.2535745737129	0.0320854659511121	0.181420185293394	18.2028014828004	17.2542955155448	22.1281296170132	14.7404447150875	16.3118444492998	14.8549233511846	-1.64985839533545	1.23757770495755e-05	0.000131002339914094	7.19954895984681	6.56246257600213	6.96267120085721	3.87370074361237	3.84358043001628	4.80394638688001
EID1	EP300 interacting inhibitor of differentiation 1	-1.10550407539362	0.0135022843901081	0.104783570205151	188.481472269442	185.689085072054	169.885102667876	167.79377939658	158.392583017032	165.985331487882	-1.16953301511624	0.000108486093267231	0.000861426474899471	194.387821915864	200.721746902941	198.91497464159	167.059473841612	169.447662393233	171.372276423306
EIF2B3	eukaryotic translation initiation factor 2B, subunit 3 gamma, 58kDa	-1.12709316139496	0.0400500647761527	0.208098080733606	45.6951089687469	48.0766406578565	45.757912076154	41.7484305910866	39.8395203995359	42.2469805945037	-1.28901063694789	3.58366922415099e-05	0.000331373907448658	25.3746340962433	24.1677838642328	21.4315678598876	17.7748926526517	20.0667910794102	17.2677285481159
ERI1	exoribonuclease 1	-1.21740987020168	0.00379954239332724	0.045603591291385	37.4184774519251	44.6346640749615	38.7596431703893	33.7478602687529	35.9775260750911	29.5781541194686	-1.21779374510385	0.0033219516961288	0.0157353957228893	47.1746669606745	55.1615830183633	47.7292404995565	43.4197722590982	42.3972859703637	37.4669991827138
FAM120AOS	family with sequence similarity 120A opposite strand	-1.1332818418313	0.0265188332358589	0.161967958097015	44.1613276037415	41.4369567979493	38.5046455179525	37.9178544973632	35.7234475011145	35.8467210655359	-1.13394276472342	0.0235483212735083	0.074659727077006	50.7240949443752	46.3062118314689	51.1458672598285	46.9011995096865	40.1807426548941	43.61378097695
FAM172A	family with sequence similarity 172, member A	-1.23956530002816	0.0145578999967719	0.110415733963432	24.9745909056546	25.0265007027272	21.0514728622801	19.3710778410442	18.2174337541245	19.7538874350859	-1.29222230215621	0.00344357753344855	0.0161994404704358	20.9189691805339	26.4870477465146	23.9163873219036	15.7154568142755	18.3454329727158	21.0503634984152
FAR1	fatty acyl CoA reductase 1	-1.13570720252975	0.0132317649273304	0.103430241359822	123.397051705343	132.038662979961	123.24886534444	118.287220008079	113.19200470659	101.982736198204	-1.24193134186892	2.62235409204331e-05	0.000251067771432841	98.2260141304973	115.515154500471	119.840771970145	89.3893222228526	89.0390165873711	90.1401908656305
FARSB	phenylalanyl-tRNA synthetase, beta subunit	-1.13998230686484	0.00357113831513024	0.04338069067807	72.9848415574285	73.1475539616533	66.6393865034763	61.7741005494127	62.5287370556491	62.3959457782914	-1.1402931320037	0.00348317766950084	0.0163296312591631	62.8827737821585	69.4461401115085	66.7018724334909	57.2228957948815	57.1585212414691	60.0871561855031
FERMT1	fermitin family member 1	-4.15072420125459	0.00528633101731468	0.0575346850533317	0.0578785420756769	0.0888252021392269	0.311663797422721	0.0969766099676808	0	0	-2.74049313325477	1.00010886086268e-06	1.3922957274653e-05	11.2272686576632	11.1219245263972	10.0169284562518	4.48662807646243	4.50382737504975	2.83697621272442
FILIP1	filamin A interacting protein 1	-1.32029373072759	2.73149232750956e-05	0.00107990732097839	103.400015418197	109.366030133923	103.954042976724	89.024527950331	77.2652943462938	73.58981532484	-1.52892525036836	0.0170060771168946	0.0578636863816993	0.503464962227049	0.632526513349603	0.983574370381317	0.51485895959405	0.0707407441107291	0.737613815308348
FKBP3	FK506 binding protein 3, 25kDa	-1.12412026342752	0.00879843905646568	0.0799390276312943	193.777358869366	174.097396192885	172.321746902272	162.290356780914	151.837355808435	166.354070720004	-1.20100955640166	5.76530818614064e-05	0.000500535084771391	102.656505798095	96.1703853005293	93.3360310419744	79.7050703638217	81.1160532469694	82.4236155670201
FLAD1	flavin adenine dinucleotide synthetase 1	-1.19392452893336	0.00403610776840385	0.0476830520121311	33.8010685721953	31.4885341583559	35.5580059786832	28.5353674829901	27.9486431374295	27.9188275749214	-1.18733026973997	0.00632646000767843	0.0263903259749821	23.7383729690054	25.7754554189963	23.1657647760863	21.3543882764961	18.8406181814909	20.9936239741607
FLRT3	fibronectin leucine rich transmembrane protein 3	-1.36770718573138	0.000312521293181614	0.00762572766454992	19.7944613898815	19.0085932577945	22.8931225743235	15.0071303924986	14.5332944314634	15.5397247822676	-1.7231459361957	2.08407416044751e-10	5.7495254723115e-09	25.2991143519092	32.1534310952715	30.5943396260715	17.6523071860817	18.6048157011218	14.8846685294274
FOS	FBJ murine osteosarcoma viral oncogene homolog	-1.19189225387867	1.55022512359773e-05	0.000667172601050075	305.627641430612	324.744939021013	300.670565295447	270.540497657338	252.960628251135	257.722384736421	-4.31024990543035	2.4008908276497e-241	3.61646185368875e-237	152.298151073682	160.345471134124	163.506297307863	37.6827724236216	36.0777794964718	36.710472192654
FOXE1	forkhead box E1	-15.0342953174962	0.0083073110569403	0.0769102805474442	0.0289392710378384	0.0888252021392269	0	0	0	0	-1.30417254677995	0.0442103201486867	0.12112405463799	18.0240456477284	18.6331768724237	17.4196197701744	13.6069867892713	15.657284696508	12.2179108894665
GCC2	GRIP and coiled-coil domain containing 2	-1.14333584494434	0.0200626082905121	0.13610964478802	50.6437243162173	58.1583011006588	56.2128158260617	47.3730739692121	49.7994004994199	47.2249602281454	-1.15839202253323	0.0106252255893165	0.04008208691507	46.6208555022248	53.1585823927562	58.082654924623	47.0728191628845	46.0050639200108	43.2355174819201
GCLC	glutamate-cysteine ligase, catalytic subunit	-1.16994481815976	0.00815053533914906	0.0759904654080708	38.5760482934386	36.0408257679913	36.2946658635005	35.0812886558085	29.498522438687	30.1576014842312	-1.19295910534525	0.00218773935246131	0.0112088156007227	55.2301063563073	60.0636634968227	58.6520927180017	53.2266095846991	45.8164219357156	46.8101075099529
GCSH	glycine cleavage system protein H (aminomethyl carrier)	-1.12442149890789	0.0230174380741422	0.1484846551224	240.31170669821	214.090943456072	200.484820960288	197.929260944037	180.649866097385	203.807441296926	-1.17297216879847	0.00284134125292858	0.0138598197191914	65.6266578262959	60.9070321812889	59.4285987998817	52.368511318709	55.9795088396236	50.2523053147252
GGH	gamma-glutamyl hydrolase (conjugase, folylpolygammaglutamyl hydrolase)	-1.18158145430867	0.00531172995189959	0.0576279028941424	86.0075135244558	86.6489846868158	76.6126280210034	70.2353097690928	63.9769849273159	76.803114347614	-1.2018358479457	0.00217014304220806	0.0111342584365277	73.8079634624854	74.2691547757993	71.6715113575228	57.9584085943016	55.3428421426271	69.4113513379907
GPAM	glycerol-3-phosphate acyltransferase, mitochondrial	-1.1971224815919	0.0273154292431428	0.165241891843157	21.3282427548869	22.0508564310631	20.116481470012	17.6982313191018	20.0467994867563	15.3026781330466	-1.28292198020921	0.00188131419374014	0.00995022320937771	24.065625194453	28.0420087584991	29.8696006163168	20.545324197134	21.0571614969604	22.2608066825109
GPATCH4	G patch domain containing 4	-1.21733136466862	0.00101105663500282	0.0179593703927447	34.1772790956872	31.6883908631692	28.7864016528622	28.850541465385	25.1283709662889	23.7310034386832	-1.25454122441769	8.04653482362678e-05	0.000665961285979617	54.0973101912965	54.7135434047407	53.8636385464084	42.6842594596781	43.8592613486521	43.1220384334111
GPCPD1	glycerophosphocholine phosphodiesterase 1	-1.21943495871414	0.00230433135922141	0.0325611100037075	115.67026633824	117.426917228058	117.15725475845	108.08043180898	96.2195559649505	82.8873116776205	-1.17819581804964	0.0179804618586086	0.0605093156783335	19.8616927598571	25.432836890932	25.7282348462902	19.9569139575979	20.6091367842591	19.7075280910589
GRB14	growth factor receptor-bound protein 14	-1.31699016858504	0.0241434224070023	0.153125209143863	7.11906067530826	6.77292166311605	6.43160745590524	4.50941236349716	5.92003077365553	5.00431815022176	-1.25494581497155	0.0453390419154155	0.123274727142943	22.3034978266583	19.5029008282794	18.144358779929	15.2005978546815	13.5350623731862	18.9888274505021
GREM1	gremlin 1, DAN family BMP antagonist	-1.16469567388485	0.00222609009452142	0.0316634514577679	105.599400017072	114.673335961742	112.652296232067	97.6312020849627	96.8039366850968	91.4473295661577	-10.6318610568625	8.83271392713224e-14	3.61541222511937e-12	0.352425473558935	0.764302870297437	0.388253040939993	0.0735512799420071	0.0707407441107291	0
GSKIP	GSK3B interacting protein	-1.24705431086607	0.000111682183614136	0.00344247378298275	65.2580561903257	65.8638873862367	64.6277383564751	50.1853956582748	53.1024219611161	53.7042353068536	-1.13382373199905	0.0331866517405842	0.0970284423851746	30.7365359439614	35.7377480042526	33.6744804175288	30.3766786160489	32.1398780743079	25.9110494095497
GTF2A1	general transcription factor IIA, 1, 19/37kDa	-1.13410560850881	0.0304937193257971	0.176122275385154	50.8462992134821	49.4756375915494	53.4645077942431	43.6152303329645	46.470971180326	45.4866181338578	-1.64463319025337	5.19599267012211e-16	2.72708144913064e-14	28.3954238696056	30.1240751982749	27.6436165149275	19.0742985982938	18.0860502443097	15.3385847234633
GTF2H2C_2	GTF2H2 family member C, copy 2	-1.16712539329612	0.000581406275896758	0.0118187891144843	114.107545702197	118.892533063355	106.957348660979	97.1220748826323	98.07432955498	96.1619240339982	-1.10707496981995	0.0282385108323331	0.086017530569754	57.0929267165474	53.3957798352623	59.8168518408216	53.7414685442932	51.8765456812014	48.3231614900726
HAT1	histone acetyltransferase 1	-1.22552931167987	4.85055328712951e-06	0.000261877721018035	91.9111248161749	94.8875221852291	85.6225450737693	71.108099258802	74.2417593159719	77.0401609968351	-1.13336639355477	0.00521895815065744	0.0226224939923318	71.6682373730205	66.8369682439414	73.0174552327814	63.2050665634981	63.195064738918	60.2952011077696
HGD	homogentisate 1,2-dioxygenase	-15.8270205641111	4.63711205275748e-06	0.000253995704911585	0	0.399713409626521	0.0849992174789239	0	0	0.0263385165801145	-2.00491878955687	3.07559826057168e-07	4.86125252875039e-06	34.6887358974437	37.2663537448475	34.2439182109074	20.251119077366	19.0056799177492	13.7498780443377
HMGN3	high mobility group nucleosomal binding domain 3	-1.18689706547015	0.00381968762159875	0.0456997256903432	99.6957887253534	93.9104449616976	86.3025388136007	78.381345006378	76.0965329060013	81.3596777159738	-1.16265838637191	0.0114413076606062	0.0425216919051842	74.4121214171579	71.4491407371156	63.4923139617202	54.4279471570852	57.1113607453953	68.3900399014099
HMGN5	high mobility group nucleosome binding domain 5	-1.46941333934922	0.0113335591176733	0.0937492591924837	9.05799183484343	7.41690437862544	9.40658006766758	6.86109515521342	5.69136005707656	5.03065666680188	-1.65666010207229	0.00169215650920097	0.00908373253674064	4.17875918648451	3.21534310952715	4.50373527490392	2.30460677151622	2.07506182724805	2.78023668846993
HNF1B	HNF1 homeobox B	-2.60597895677614	0.00334049552188249	0.0415054493566228	0.115757084151354	0.377507109091714	0.283330724929746	0.0969766099676808	0.0762235721929896	0.131692582900573	-1.22753989207612	0.0153882468469323	0.0534208716882555	45.5384058334366	45.3310667900549	49.3081361993792	42.3410201532821	39.3554339736023	32.5684869220763
HPRT1	hypoxanthine phosphoribosyltransferase 1	-1.10387572131211	0.0426698066141906	0.215105521094228	76.3707362688556	71.9928263338434	66.2427234885747	62.7923549540733	64.0023927847136	67.6373105777342	-1.13020269083707	0.0113189830859184	0.0421398522548663	84.5569404060329	81.2005911512553	75.1399051899201	68.4026903460666	70.5992626225077	74.0829055016103
HSP90AA1	heat shock protein 90kDa alpha (cytosolic), class A member 1	-1.22450931140111	2.55773816003963e-08	2.48562644546303e-06	3140.40287521311	3153.69438935218	2839.17219530351	2578.92323302303	2446.21769453222	2433.62625496942	-1.08086359424797	0.0322265652310593	0.0951525668866518	4036.3792951667	4235.55566501728	4235.21947178982	3803.28765161456	3760.1535124617	4007.89086158954
HSPA6	heat shock 70kDa protein 6 (HSP70B')	-1.7929436361237	4.47939725503363e-09	5.1902431425055e-07	3.24119835623791	3.21991357754697	3.11663797422721	1.67284652194249	1.85477359002941	1.8173576440279	-2.13052408449725	1.36538006841821e-43	3.42778666176391e-41	105.148657361119	91.9798971495882	95.613782215489	46.1656867102664	44.9911132544237	46.242712267408
HSPA8	heat shock 70kDa protein 8	-1.16119828499526	3.77684468399699e-06	0.000215494740435783	1353.14243518725	1348.65525038042	1281.47653578475	1139.52365542523	1148.56219366136	1142.27512556299	-1.10023424795229	0.00304381253752267	0.0146669700104619	1894.74003884528	1939.43171101544	1925.39859709355	1724.33620696041	1732.5351442639	1777.91407933964
IL1RL1	interleukin 1 receptor-like 1	-12.3198139709475	0.0178815587725244	0.125982188863674	0	0	0.113332289971899	0	0	0	-1.65299143595118	0.000499198229002608	0.00319975443551757	16.6143437534926	14.3372676359243	15.2195192048477	10.101042445369	9.31419797457933	8.52984181292475
IMPACT	impact RWD domain protein	-1.15587679743478	0.0023130869495444	0.0326236223979282	80.5090520272665	91.4233393017992	77.6609517032435	71.6414706136242	72.2091307241588	72.2465509792542	-1.1014901092215	0.0439638380504906	0.120602311519676	60.9696069256957	64.4386385474908	64.2429365075376	55.9970411291814	56.0502495837344	60.0493298360001
ING3	inhibitor of growth family, member 3	-1.40455204422001	5.06565593007878e-05	0.0018475538807452	29.8363884400114	30.3782191316156	29.7780591901163	21.5530515653171	22.104835935967	20.4123503495888	-1.41716020892895	0.000114560077346628	0.0008978243730865	10.8244966878816	11.5436088686303	8.87805286949452	7.60029892734073	8.06444482862312	6.43047941550868
ITGA4	integrin, alpha 4 (antigen CD49D, alpha 4 subunit of VLA-4 receptor)	-4.83114349644192	0.0480747885264893	0.230551321262796	0	0.0222063005348067	0.141665362464873	0.0242441524919202	0	0	-2.22362276443178	0.000143018163336191	0.00108473443823416	6.01640629861324	7.80116033131177	7.63564313848654	2.54977770465625	3.79641993394246	3.29089240676032
ITGB3BP	integrin beta 3 binding protein (beta3-endonexin)	-1.14212115206668	0.0428167667507309	0.215485786022806	30.993959281525	34.1754965230675	30.118056060032	26.13519638629	25.9414224030141	31.4481887966568	-1.17247221896823	0.0154165352926497	0.0534944185932233	31.3155206505225	27.7784560446034	29.0413274623115	24.5416104073164	25.3016061436041	25.3247409922533
KIAA0101	KIAA0101	-1.17269263839274	0.0322475896848924	0.182131774811974	79.5829953540557	73.6805051744887	67.007716445885	64.0288067311613	55.6432077008824	68.1640809093364	-1.76952084468754	7.05235365463258e-14	2.92643534710002e-12	45.2615001042117	46.8860278020393	45.3479551817912	26.5029778724366	30.3241989754659	20.9747107994092
KIAA1524	KIAA1524	-1.18661093584711	0.0118183796415742	0.0960713721214422	35.6821211896548	40.7263551808355	35.2463421812604	32.2689669667458	34.24979177205	27.6291038925402	-1.38389763346298	1.94626531771727e-06	2.54705425549741e-05	32.2972773268652	35.0525109481239	38.618235805498	26.6010462456926	25.5609888720101	24.435821778933
KIF20B	kinesin family member 20B	-1.17142284334785	0.00568832096755055	0.0605534832043915	65.7210845269311	66.2636007958632	69.3026953178159	59.3254411477287	57.1676791447422	55.3108848182406	-1.50053078626319	9.54714960618669e-11	2.78634218626961e-09	18.6030303542895	23.1399282800397	22.182190405705	15.2005978546815	14.1481488221458	13.2959618503018
KIF23	kinesin family member 23	-1.16230587827975	0.00216341616437805	0.0310357501752633	62.8560966941851	57.6253498878234	64.2877414865594	56.6585843736175	53.2040533907067	48.9633023224329	-1.26603522903067	7.03331482519835e-07	1.0245920813536e-05	110.913331178619	113.354022246527	120.953764020839	90.3945230487267	87.2704979846028	94.9441372525105
KLHDC7A	kelch domain containing 7A	-2.03567186192685	0.0127504998399845	0.100837956500696	0.260453439340546	0.310888207487294	0.79332602980329	0.193953219935362	0.406525718362611	0.0526770331602291	-1.50953822734928	0.014759139411373	0.0516895877594774	18.5275106099554	17.2363474887767	20.318575809193	11.7927218840351	14.360371054478	11.0074677053707
KLHL4	kelch-like family member 4	-1.13208750411856	0.0354340121356429	0.192254278001283	108.030298784251	121.135369417371	122.483872387129	108.565314858819	107.830946795683	94.2392123236499	-4.0313615898905	5.4839579984056e-22	4.80260810058044e-20	1.93834010457414	2.16113225394448	1.34594387525864	0.269688026454026	0.565925952885833	0.491742543538899
KRT5	keratin 5, type II	-37.4642786869344	2.10945413975626e-05	0.000863443144215995	0	0.244269305882874	0.0566661449859493	0	0	0	-5.34512417236415	1.3358215097862e-81	8.38394975079566e-79	126.092799789765	107.872125797497	112.852217233225	24.3454736608043	22.9200010918762	17.7027315674004
KRT81	keratin 81, type II	-3.05599095977286	2.10140622619175e-05	0.000863373758232001	0.723481775945961	0.532951212835361	0.311663797422721	0.121220762459601	0.152447144385979	0.237046649221031	-1.33622152171219	0.00948484243278044	0.0365437031444271	30.3589372222911	29.5442592277044	25.0811464447236	21.084700250042	19.2650626461552	23.2253785948372
LFNG	LFNG O-fucosylpeptide 3-beta-N-acetylglucosaminyltransferase	-1.21270713614269	0.00557834337907769	0.0597931149890514	57.2129388418066	51.8072991477041	47.3445641357606	45.5062742273342	42.7106082854718	40.693008116277	-1.66932003610845	6.84177136154866e-10	1.72337127122086e-08	7.97991965129873	8.98714754384228	8.98158701374518	5.93313658198857	5.06975332793559	4.59590146461355
LGI2	leucine-rich repeat LGI family, member 2	-1.96733576829743	0.0134779647274172	0.104702724439962	0.92605667321083	1.48782213583205	1.04832368224006	0.727324574757606	0.533565005350927	0.500431815022176	-1.76091789728475	0.0252234385571535	0.0788749543255974	2.11455284135361	2.16113225394448	2.25186763745196	1.54457687878215	0.990370417550208	1.17261683459276
LGMN	legumain	-1.12085703901171	0.00820215247352901	0.0763119349652672	105.165310951505	109.143967128575	102.169059409667	93.5339403138282	92.0272594943361	96.8730639816613	-1.1023157138723	0.0265138042610065	0.0819235761197007	71.6178908767978	70.1313771676373	69.9890815134495	67.7407288265885	65.5059290465352	58.9901920499164
LIMK2	LIM domain kinase 2	-1.14289884929982	0.037151877704544	0.198235470727434	32.064712309925	28.9792221979228	33.7163562666398	29.3596686677154	25.9668302604118	27.4974113096396	-1.38625656219789	3.29057047677842e-07	5.17929603884152e-06	36.6522492501292	30.4403384549497	33.8556651699674	24.4925762206884	23.9575320055003	24.3790822546785
LIPG	lipase, endothelial	-1.40368538842181	0.0475345956001339	0.229144254025873	3.55953033765413	4.2858160032177	3.11663797422721	2.5213918591597	2.56619359716398	2.73920572433191	-1.46482745804068	0.0247898532347567	0.077858540299237	4.53118466004344	3.21534310952715	3.39074322420928	2.28008967820222	2.57024703602316	2.74241033896694
LIX1	limb and CNS expressed 1	-1.18171261831147	0.00620108816492089	0.0640212412804683	64.1004853488121	67.6848040300909	64.0610769066156	58.6950931829388	53.5851712516717	53.4671886576325	-5.64531155388789	9.85017827046307e-05	0.000793015688337708	0.453118466004344	0.0263552713895668	0.0517670721253325	0.0980683732560095	0	0
LMO4	LIM domain only 4	-1.1252869993891	0.00747373078523634	0.0720722194737612	88.5252301047478	94.4878087756026	92.0541525296746	86.284938718744	78.3578322143933	79.8320437543272	-1.20437375122106	5.31195459504186e-05	0.000465468133014052	48.2571166294627	45.9899485747941	48.4022124371858	39.9873791951379	37.7755573551294	40.6444125409651
LMO7	LIM domain 7	-1.36118050189363	0.00731911070117934	0.0709901896277298	4.19619430048657	3.66403958824311	4.22162780145322	3.03051906149003	2.99812717292426	2.81822127407226	-1.33444673240307	0.00239708779871361	0.0121124902757542	20.6168902031977	23.0081519230918	24.5117086513449	17.2109995064297	16.4354328817261	17.4001207713764
LOC100130691	NA	-1.36929519365742	0.0274998731781877	0.165957768302501	8.24769224578396	10.0816604428022	8.13159180548372	7.3217340525599	6.37737220681346	5.63644254814451	-1.4424445270112	0.0226932371312575	0.0726521213407294	2.46697831491254	2.55646132478798	2.30363470957729	1.47102559884014	1.98074083510042	1.62653302862867
LOC79160	NA	-2.11613030808951	0.0311007447555239	0.178184328318565	0.3762105234919	0.999283524066302	0.198331507450822	0.339418134886883	0.228670716578969	0.184369616060802	-2.50495916723506	0.00128502718353131	0.00724414837781892	8.05543939563279	4.24319869372026	7.22150656148388	2.69688026454026	2.71172852424462	2.38306001868851
LPAR4	lysophosphatidic acid receptor 4	-1.52555804933342	0.0480484032176128	0.230551321262796	5.20906878681092	4.9520050192619	4.19329472896024	3.00627490899811	3.58250789307051	2.81822127407226	-7.70491126324806	0.00480623169505349	0.0212930200066443	0.0503464962227049	0.105421085558267	0.0776506081879987	0	0.0235802480369097	0
LRRFIP2	leucine rich repeat (in FLII) interacting protein 2	-1.15337341117397	0.0151830148020149	0.113394914767042	85.1103961222829	81.2528536568578	76.4142965135526	71.0353668013262	69.2872271234275	70.1658081694252	-1.2395921756485	0.0244929702467471	0.0770224657258353	3.5997744799234	2.76730349590451	2.64012067839196	2.84398282442427	2.52308653994934	1.98588334890709
MACROD2	MACRO domain containing 2	-1.49518339314445	0.00924308357308895	0.0827281112661206	4.80391899228118	6.19555784921107	3.11663797422721	3.83057609372339	2.92190360073127	2.7128672077518	-1.40288873561658	0.0173504124791728	0.0588216465096457	23.1845615105556	23.667033707831	24.9258452283476	19.5156062779459	17.5672847874977	14.1092283646161
MAGEA2B	melanoma antigen family A2B	-3.04197188469836	0.00905149212754869	0.0813500154637625	1.82317407538382	3.04226317326852	2.71997495932556	0.727324574757606	0.762235721929896	1.00086363004435	-7.33224885192656	0.00402790525768477	0.0183688576737831	0.10069299244541	0	0.284718896689328	0	0.0471604960738194	0
MALL	mal, T-cell differentiation protein-like	-9.46336303615444	0.0393311304454302	0.2059072976326	0	0	0.0849992174789239	0	0	0	-1.44143334093904	4.48591463977126e-08	8.59686160545476e-07	76.5518475066228	65.6773363028005	73.8457283867867	47.4405755625946	49.4241998853627	52.9947156536921
MAPK1IP1L	mitogen-activated protein kinase 1 interacting protein 1-like	-1.11427652075416	0.0120388567962399	0.097025842654768	185.008759744901	186.288655186494	195.498200201525	162.411577543373	169.241738125835	177.02116993495	-1.11351839938805	0.0138479175573806	0.0493590113977341	113.783081463313	119.415734666127	108.736734999261	108.193932794692	100.26321465294	98.6889458533067
MBNL1	muscleblind-like splicing regulator 1	-1.18122476797718	0.00264071374170588	0.0358029442766118	27.6370038411357	29.5343797112929	31.4780435396948	24.8017679992344	23.2990052336572	26.9706409780373	-1.13805096612264	0.0116453122304687	0.0430867335439533	82.7192932939042	91.1101731937325	89.2981994161985	76.0765405533493	73.6646948673059	81.3833909556878
MCL1	myeloid cell leukemia 1	-1.08013692247715	0.0385905313851816	0.202964097156072	566.949258902293	576.475561883582	558.954854141404	530.849962963085	539.180141835811	506.068257570321	-1.0827659143916	0.0326299881906246	0.095866103396797	573.068993254939	612.206599108247	609.971410852792	551.683633751681	568.637681410078	537.739384534537
MCTS1	malignant T cell amplified sequence 1	-1.21509291702344	6.65315919699892e-05	0.00229854442624759	38.4313519382494	37.3732038000797	38.8446423878682	31.0325151896579	31.5819667452954	31.7115739624579	-1.27200556430622	4.292524649835e-07	6.61127799595753e-06	49.8933777567006	47.0968699731559	46.7974332013005	36.9227425308876	38.6008660364212	37.5237387069683
MDFIC	MyoD family inhibitor domain containing	-1.15510545057707	0.0189559955724412	0.131039082747903	49.8334247271578	45.611741298493	46.947901120859	43.8091835528998	42.2278589949162	37.1636468945416	-1.19503208243599	0.00804454853675089	0.032039935116097	15.4563743403704	15.4968995770653	15.2971698130357	13.3127816695033	13.7708648535553	11.6883419964246
MDH1	malate dehydrogenase 1, NAD (soluble)	-1.11728749424932	0.0120119936999417	0.0968611676136089	168.108225458804	159.130349632425	154.046915144303	138.482599033848	138.422007102469	153.869613861029	-1.11319563193724	0.0150826568847603	0.0525173510529691	156.502083508278	152.0699159178	146.190211681939	130.185765497353	139.547907882432	138.747049976975
MFAP3L	microfibrillar-associated protein 3-like	-1.23370912440143	0.00152630999899412	0.0240835314571076	13.7750930140111	14.2342386428111	13.3165440716981	13.3100397180642	10.4680372478372	9.69257410148215	-1.28768360149298	7.25501447058387e-06	8.11301284115849e-05	102.857891782986	110.902982007297	112.748683088974	83.06391214784	83.6863002829925	86.7736457598642
MGAT2	mannosyl (alpha-1,6-)-glycoprotein beta-1,2-N-acetylglucosaminyltransferase	-1.14778825447028	0.0106704647594818	0.0902105179545851	24.714137466314	23.7607415722432	21.6181343121396	20.971191905511	19.7164973405866	20.3860118330087	-1.10423422701922	0.0418863167001604	0.116251649411009	68.2446756298765	65.0448097894509	67.8666315563108	58.5223017405236	60.7662991911163	62.8295665244701
MIEN1	migration and invasion enhancer 1	-1.20811764812208	0.000234589165194519	0.00611352352132359	30.6177487580331	26.8030047455117	27.0014180858048	22.2803761400747	22.7654402283062	24.7845441018878	-1.33526353820796	1.27906288730141e-10	3.66283731395838e-09	342.255481321948	370.238852480634	365.967316390038	265.740774430472	280.392729406893	261.569206813191
MPC2	mitochondrial pyruvate carrier 2	-1.15435524761171	0.0180749851120624	0.126988573107741	64.7660885826824	55.0938316268555	53.8045046641588	47.4458064266878	49.5453219254432	53.4145116244723	-1.20739930433085	0.00203318701627663	0.0105898672289678	53.7197114696262	44.0133032205766	46.7197825931125	39.6686569820558	40.5816068715216	39.4150561821179
MPHOSPH10	M-phase phosphoprotein 10 (U3 small nucleolar ribonucleoprotein)	-1.20428846381498	0.00787237316857245	0.0743924448169428	43.3799672857198	39.6160401540952	33.6880231941468	34.8146029783974	33.0556224743598	28.9987067547061	-1.17326671043911	0.0227466897252078	0.0727768452274436	31.2651741542998	33.3921288505811	35.9004645189181	30.4747469893049	27.5653099551474	27.6888878361903
MPHOSPH6	M-phase phosphoprotein 6	-1.13816968917841	0.0479677666627032	0.230551321262796	33.6563722170061	29.8896805198498	27.7380779706222	28.9232739228608	24.9251081071076	26.3121780635344	-1.16826501666545	0.015992784662022	0.05508788368718	38.6912823471487	33.523905207529	33.7003639535914	30.1560247762229	30.2534582313552	30.2610796023938
MRPL1	mitochondrial ribosomal protein L1	-1.28360220119958	5.93687544203579e-05	0.00210416834784435	42.3092142573198	38.6833755316333	36.5779965884302	32.8993149315357	27.0593681285113	31.6062198961375	-1.25936361244465	0.000203680168116876	0.00146936512085465	36.6522492501292	36.2121428892648	36.8840388892994	27.0423539253446	30.4185199676135	29.6558580103459
MRPL3	mitochondrial ribosomal protein L3	-1.09136923949101	0.0213988320313639	0.141650249755816	170.365488599755	165.126050776823	165.720141011409	151.792638751912	150.643186510745	156.793189201422	-1.21171356018062	6.65130623147571e-07	9.73650396158587e-06	116.954910725344	110.929337278687	112.878100769287	91.9390999275089	95.6886465337796	93.6013018451543
MRPL30	mitochondrial ribosomal protein L30	-1.12416102008547	0.0342461469130023	0.189094468823517	57.3576351969958	59.623916935956	59.0177900028662	52.0279512476608	51.9844762356189	52.5716790939086	-1.23422444488887	0.000148634593352267	0.00112000144055288	55.6580515742003	51.2610028527074	53.3459678251551	39.7176911686838	40.5580266234847	49.4201256256593
MRPL47	mitochondrial ribosomal protein L47	-1.18302251051243	0.00438743873716775	0.0505646439923167	53.1614408965092	48.7650359744355	51.1978619948052	40.0755840691441	42.4311218540975	46.908898029184	-1.12734296879952	0.0426284464967234	0.117636453524294	41.4351663912862	46.9387383448185	43.2513887607153	35.6968878651874	38.4122240521259	42.5357300161147
MRPS35	mitochondrial ribosomal protein S35	-1.14199093735953	0.00340717696689667	0.0419986142818041	66.8497160974068	57.8030002921019	61.369435019783	56.3676545437145	51.0443855119054	55.3372233348207	-1.09888748469371	0.02979246152337	0.0895736223406231	135.658634072078	133.120475788702	129.521214457582	122.75708622321	121.461857638122	118.282994895857
MYEOV2	myeloma overexpressed 2	-1.19829613911931	0.0137917850135483	0.106209436431022	30.8203236552979	27.802288269578	24.4231084889441	23.4683396121788	20.6311802069025	25.2059603671696	-1.17757116378782	0.0224695460271413	0.0720584994266189	46.1677370362204	38.874025299611	39.7571113922553	33.1471101605312	37.7755573551294	35.0650259892738
NAB1	NGFI-A binding protein 1 (EGR1 binding protein 1)	-1.11066993607373	0.0393860924311307	0.205937927174095	82.7663151682179	91.6231960066125	91.7141556597589	81.0482017804893	83.6172586957096	74.959418187006	-1.17387333521676	0.00146674027871729	0.00807216252039407	109.881228006054	117.41273404052	125.923402944871	92.1842708606489	101.819511023376	106.783784646947
NAT1	N-acetyltransferase 1 (arylamine N-acetyltransferase)	-1.55463161933981	0.000542150474566322	0.0113738337024965	8.82647766654072	8.66045720857462	8.64158711035726	6.01254981799621	5.41187362570226	5.37305738234337	-1.3859735323502	0.0132001456323968	0.0475461155540747	5.03464962227049	5.37647536347163	5.07317306828258	3.28529050407632	3.41913596535191	4.42568289185009
NCAPG	non-SMC condensin I complex, subunit G	-1.16047281827203	0.0061048196302121	0.0632006172439071	70.2356108088339	78.4104471884025	64.5427391389962	65.0955494408058	57.9045070092744	60.8156347834845	-1.17985074607624	0.00208431974650421	0.0107779293997916	79.5474640318738	88.6591329545027	90.1782396423291	70.8298825841528	71.8018552723901	76.2957469475353
NDC80	NDC80 kinetochore complex component	-1.310015465519	4.35144716647661e-05	0.00162242199674845	48.8494895118713	46.9663256311162	44.8512537563788	38.7906439870723	32.0139003210556	36.557861013199	-1.22487625526071	0.00201435167946044	0.0105281677125998	46.7467217427815	49.2580022271004	43.7431759459059	33.2206614404732	38.129261075683	42.6302958898722
NDFIP1	Nedd4 family interacting protein 1	-1.10736137812604	0.0188691915553376	0.130678911447379	79.9881451485854	77.7220518718235	70.407685145042	72.0293770534949	65.4252327989827	68.5591586580382	-1.10239783450636	0.0202004142348736	0.0664945016651882	147.943179150418	147.721296138522	146.992601299881	135.187252533409	137.260623822851	129.158070377967
NDFIP2	Nedd4 family interacting protein 2	-1.14316964106818	0.0130708852783521	0.102545179660321	78.3386066994287	79.964888225839	74.6293129464952	69.6049618043029	68.0422421109421	66.1360151326676	-1.1430801933285	0.0159073121752884	0.0548436354535062	38.7416288433715	43.1435792647209	43.5878747295299	32.3380460811691	37.1388906581328	40.1526699974262
NDUFAF1	NADH dehydrogenase (ubiquinone) complex I, assembly factor 1	-1.18013763283246	0.0337594835442869	0.187507043004275	19.3024937822382	19.4749255690255	19.5214869476595	16.8739301343765	15.0668594368143	17.4624364926159	-1.28536293149266	0.00144894831607853	0.00798299505672673	17.7219666703921	16.2084919045836	16.1772100391664	13.5824696959573	13.1813586526325	12.2557372389695
NDUFB9	NADH dehydrogenase (ubiquinone) 1 beta subcomplex, 9, 22kDa	-1.1204192399763	0.046268185905507	0.225731384724352	128.172031426586	114.695542262277	116.165597221196	103.377066225548	101.199496014893	115.836795919344	-1.15190941441665	0.0135053354433805	0.0483438374010552	112.650285298302	91.4791469931864	89.7123359932011	82.622604468188	87.9307449296363	84.5608043139391
NDUFS5	NADH dehydrogenase (ubiquinone) Fe-S protein 5, 15kDa (NADH-coenzyme Q reductase)	-1.1193387726167	0.0402487055842907	0.208625688993865	109.708776504446	105.679784245145	99.2790860153831	93.7278935337635	87.4792530201544	99.9283319049546	-1.13498851055953	0.0208436248861263	0.0681914574321522	122.266466076839	101.125176321768	104.051814971918	93.581745179547	90.8075351901393	104.04137430798
NOL11	nucleolar protein 11	-1.14449347686101	0.00210221372202074	0.0303310778685809	67.9783476678825	64.9534290643096	67.4043794607866	56.6100960686337	61.3853834727543	56.9965498793679	-1.11644650761696	0.0108606319653543	0.0407456287158484	73.7324437181514	80.3572224667892	74.8034192211054	68.0594510396706	67.0386451689343	69.8652675320266
NPTXR	neuronal pentraxin receptor	-1.31671781585352	0.00217350775110827	0.0311138206345983	4.16725502944873	6.06232004600223	5.97827829601765	4.84883049838404	4.06525718362611	3.42400715541489	-1.1444513432192	0.0478222106615678	0.128329233173696	83.3737977447994	76.9310371861455	77.158821002808	67.2749040536225	67.1565464091188	73.0237677155265
OAT	ornithine aminotransferase	-1.10899828589652	0.0160696105234116	0.117503176366092	72.4928739497853	73.8137429776975	73.0993270318746	64.3197365610643	66.2636920931056	67.2949098621927	-1.18104230459191	8.95087768313802e-05	0.000729189132185549	84.204514932474	87.4731457419722	83.5261708742239	75.6107157803833	73.381731890863	67.2174230668172
ODF2L	outer dense fiber of sperm tails 2-like	-1.26554057667826	0.016053487439782	0.117442293008954	20.3732468106383	21.3846674150189	15.611522943629	14.570735647644	16.3118444492998	14.486184119063	-1.26333173518984	0.016261781699401	0.0557721351862653	18.2002583845078	20.319914241356	21.1209654271356	16.1812815872416	17.5672847874977	13.5040067725682
ORMDL1	ORMDL sphingolipid biosynthesis regulator 1	-1.13670839329318	0.0110177246387556	0.091752473514215	49.6308498298929	52.273631458935	47.3162310632676	41.9666279635139	43.5490675795947	45.8553573659794	-1.10783147542485	0.0437525257212116	0.120153927974222	41.9386313535132	40.4026310402059	41.2324729478273	34.9858921590814	38.5065450442736	38.0154812505072
P2RY2	purinergic receptor P2Y, G-protein coupled, 2	-1.50794803664103	0.00159114718902377	0.0246578704817542	3.53059106661629	4.35243490482212	5.18495226621436	2.59412431663546	3.04894288771958	3.02892940671317	-1.35513855664189	0.00763926997610914	0.030677239042957	18.9302825797371	19.7928088135647	20.862130066509	14.9554269215414	16.199630401357	12.8420456562659
PBK	PDZ binding kinase	-1.16124141871431	0.0336279021305265	0.186983052710269	23.0356597461194	23.4054407636863	20.2298137599839	21.3833424978736	19.4370109092123	16.5932654454722	-1.39351019832347	5.5213613919804e-07	8.25901356975181e-06	68.1943291336538	75.5869183452776	74.5704673965414	47.0973362561985	52.3481506419395	57.1556140990212
PCDHB8	protocadherin beta 8	-1.75054386936924	0.0318247061035427	0.180419369768073	0.289392710378384	0.510744912300554	0.566661449859493	0.339418134886883	0.203262859181306	0.237046649221031	-2.10178325737716	3.24624609541146e-07	5.11487499321996e-06	17.0422889713856	20.9787960260952	19.1020496142477	8.87518777966886	10.8704943450154	7.45179085208947
PCDHGA11	protocadherin gamma subfamily A, 11	-2.72909347882596	0.000531557522597674	0.0112298049970389	0.954995944248669	0.599570114439781	0.679993739831391	0.387906439870723	0.101631429590653	0.316062198961375	-1.92841812829394	0.00315360076601232	0.0150754326685	4.35497192326398	5.3237648206925	4.42608466671592	2.1084700250042	2.75888902031844	2.439799542943
PDGFC	platelet derived growth factor C	-1.13652590560421	0.0207289575919154	0.13914451346124	19.1867366980869	21.0959855080664	17.878168743067	16.9466625918522	18.6493673298848	15.6714173651682	-1.14287692339352	0.00486932200828541	0.0214526462155025	131.40435514126	133.041409974533	130.013001642772	111.013398525803	114.859388187787	119.20974045868
PKIA	protein kinase (cAMP-dependent, catalytic) inhibitor alpha	-1.2303550826906	0.00435070375254664	0.0502181230839924	27.0871576914168	30.3116002300112	27.3130818832275	21.7227606327605	25.7635674012305	21.4132139796331	-1.17310135059459	0.0252395684169181	0.0788783782313146	33.782498965435	37.1345773878996	35.9263480549807	29.5430974433728	26.9993840022616	34.4408912224744
PLK2	polo-like kinase 2	-1.29080499148057	2.28704117977799e-09	2.89493288159628e-07	50.7884206714065	48.5651792696223	48.8745500503812	38.9845972070077	38.2388253834831	37.5587246432433	-1.16649099575311	5.64759614979488e-05	0.00049173260580555	452.11153607989	473.208897799672	482.986782929352	410.759381382796	403.363722919377	393.223816258356
PLK4	polo-like kinase 4	-1.11764858633024	0.0262110734599798	0.160756270165992	43.3220887436441	43.1690482396643	39.6663014901645	39.808898391733	36.2061967916701	36.8739232121604	-1.18036755811978	0.000771813390194285	0.00469351033366835	47.0991472163405	47.5185543153889	49.8775739927578	40.1344817550219	40.9117303440383	41.3442000067705
PON2	paraoxonase 2	-1.17779786965568	0.00234597836043955	0.0329026741557738	45.6951089687469	43.2578734418035	42.9812709718425	35.7358807730904	35.6980396437168	40.5876540499565	-1.20072420487215	0.000548036542846714	0.00348315377421943	50.8751344330433	54.634477590572	51.3011684762045	42.8068449262481	41.2890143126289	46.4129308401715
PPA2	pyrophosphatase (inorganic) 2	-1.21418189302236	0.000123796990187603	0.00370726453915678	62.4220076286175	53.1840897808621	56.7794772759212	47.9549336290182	44.8448683068755	49.0686563887534	-1.28021031362985	7.73422063758483e-07	1.11483794702335e-05	69.0502195694398	65.9672442880857	64.0358682190362	51.657515612603	53.5979037878958	50.2712184894767
PPIL1	peptidylprolyl isomerase (cyclophilin)-like 1	-1.11124109424357	0.043806979889164	0.218604522870956	84.907821225018	81.7635985691583	70.351019000056	73.823444337897	68.0422421109421	71.4563954818508	-1.28282311766977	2.27748396761576e-06	2.92461560138075e-05	70.208188982562	67.2850078575641	68.7725553185042	53.2266095846991	57.441484217912	50.1955657904707
PRKRIR	protein-kinase, interferon-inducible double stranded RNA dependent inhibitor, repressor of (P58 repressor)	-1.1842671129658	7.59033600302171e-05	0.00256352536353175	108.435448578781	109.654712040876	102.509056279582	93.5096961613362	89.2832108953885	87.9443068610025	-1.16479147314422	0.000295595268511907	0.00203684882415135	126.394878767101	143.267255273685	142.51474956104	118.196906866805	117.42963522381	118.207342196851
PROCR	protein C receptor, endothelial	-1.19043214626709	0.0461722964177848	0.225589782984461	20.0838541002599	21.140398109136	18.9264924253071	18.1346260639563	15.4479772977792	16.9620046775938	-1.39100675186482	0.000296227012188016	0.00203933614469291	11.4538278906654	11.1482797977868	12.8382338870824	8.2867775401328	9.03123499813642	8.17049149264632
PRPF40A	PRP40 pre-mRNA processing factor 40 homolog A	-1.09868122588164	0.0186178485198513	0.129435800932365	187.237083614815	192.017880724474	189.746586485451	177.879346833219	165.201888799606	174.8350730588	-1.09552147056176	0.022792740777529	0.0728777444983909	159.170447808082	168.304763093774	168.13945026308	145.48443172529	150.748525699964	156.071518049346
PRSS23	protease, serine, 23	-1.11935237901143	0.00459708946737398	0.0521430411498902	74.2871087541313	72.7700468525616	73.750987699213	69.3382761268918	65.3490092267897	62.5012998446118	-1.28010975249326	9.21247184758032e-11	2.69975609805647e-09	159.447353537307	154.705443056757	156.673043787319	121.874470863906	120.754450197015	125.129564155898
PSMA1	proteasome subunit alpha 1	-1.09485944650767	0.0357173420665357	0.19325083460784	124.901893799311	121.246400920045	108.430668430614	106.577294354481	109.075931808168	108.251303144271	-1.16328456781047	0.00037298670502641	0.00248707336777902	180.769094687622	183.274557243048	174.247964773869	153.967346011935	150.70136520389	158.01957504875
PSMA3	proteasome subunit alpha 3	-1.16997300709301	0.000555457137781937	0.01158843610306	92.3452138817425	83.2070081039208	85.3675474213326	72.1748419684465	70.4813964211177	80.3061370527693	-1.13680438547146	0.00405386381360959	0.0184648777213188	127.703887668891	121.840419633967	118.417177486698	104.540885890906	109.223708906966	109.885545306192
PSMC6	proteasome 26S subunit, ATPase 6	-1.08845499312535	0.0443488501879768	0.22032086336742	93.9947523308992	96.4419632226656	90.8358304124767	88.1517384606219	83.0836936903587	87.2331669133394	-1.12779523527721	0.00386529947612904	0.0177292953742179	112.323033072855	114.592720001836	117.821856157257	96.0579716042613	100.94704184601	108.523796724085
PSMD6	proteasome 26S subunit, non-ATPase 6	-1.11305644449628	0.00848590784371199	0.0780838300854207	99.9851814357318	96.6862325285484	95.9357834612121	88.6366215104603	87.4030294479614	86.8117506480576	-1.11857376281482	0.00455931271017276	0.0203487192158021	190.158716233157	183.353623057216	184.213126157996	161.567644939276	175.743588619088	161.348293805013
PTTG1	pituitary tumor-transforming 1	-1.17298957091732	0.00212741060800069	0.0306066723861647	103.22637979197	95.820186807691	82.8175708969649	75.6417557747911	81.3559593873176	83.3350664594824	-1.20240610785253	0.000443099446913461	0.00287938178121547	70.9382131777913	66.5734155300458	69.5490614003841	55.6292847294714	58.0545706668717	58.4984495063775
PVRL3	poliovirus receptor-related 3	-1.15604735280942	0.0309023495481336	0.177535909104152	67.6310764154284	77.4111636643362	63.636080819221	62.0650303793157	63.4180120645673	55.1001766855996	-1.19956339273094	0.00744827874916309	0.0300613584120094	40.3275434743867	47.8348175720637	52.9577147842151	40.0609304750799	40.8645698479645	36.7482985421569
RAD18	RAD18 E3 ubiquitin protein ligase	-1.17006285400866	0.00817409494522228	0.0760978937947362	36.0872709841845	34.8860981401813	36.2379997185146	29.8930400225376	29.9304560144472	31.7905895121983	-1.23029466845839	0.000494122168178602	0.00317126639082841	33.1783410107626	32.7068917944524	33.3638779847768	23.5364095814423	27.9897544198118	29.050636418298
RBMS1	RNA binding motif, single stranded interacting protein 1	-1.10996339638547	0.00660031748154686	0.0659725164064634	194.12463012182	196.237077826087	194.364877301806	177.588417003316	177.931225355835	171.279373320485	-1.17366303462069	3.06375780039459e-05	0.000288975477441101	183.059860265755	189.626177647933	186.154391362695	161.665713312532	151.738896117514	162.69112921237
RCL1	RNA terminal phosphate cyclase-like 1	-1.17297575198086	0.0325515233564265	0.183093202508534	36.2898458814494	31.1554396503338	31.251378959751	27.4201364683618	27.8724195652365	28.8143371386453	-1.23031196385419	0.00818238193982855	0.0325286933649083	16.715036745938	15.8922286479088	14.1065271541531	13.6805380692133	13.063457412448	11.2911653266432
RCN2	reticulocalbin 2, EF-hand calcium binding domain	-1.13647450326471	0.000845760668818304	0.0156250036401086	194.645537000501	185.378196864566	183.116647522095	165.611805672307	160.094909462676	169.778077875418	-1.25415246555092	1.1922059449969e-08	2.51515380244933e-07	86.2938945257163	86.7615534144539	88.4699262621932	68.6478612792066	69.3730897245884	70.4704891240745
RPL6	ribosomal protein L6	-1.09265727846688	0.040492958692266	0.209171960487518	1804.88445608791	1755.76335808503	1681.36952095059	1548.42553135396	1544.18794120038	1704.91851674739	-1.09678435156203	0.0330897887347769	0.0968204133084585	952.22845630813	859.392689470994	851.853055358408	784.767639887902	780.223247045268	863.348601056294
RPS12	ribosomal protein S12	-1.12171139809009	0.0492212415029458	0.234255785389849	1277.92926975991	1113.40170251467	1048.74867832746	991.00397725973	954.954320291171	1120.83557306677	-1.13493312629571	0.0306671513720125	0.0914369162938685	548.978194812375	476.107977652524	461.581098605527	442.950324904081	461.606935570544	405.441727147822
RPS24	ribosomal protein S24	-1.22265117332651	0.000183680888161102	0.005086002239652	1006.53678596706	933.175367374183	867.785344314827	716.075288001355	744.780523897701	835.405068888073	-1.12221178710371	0.0322118193035992	0.0951525668866518	544.019064934438	488.310468305894	474.238147740171	419.97780846886	435.810144218165	486.617073181243
RPS3A	ribosomal protein S3A	-1.15367238563322	0.00119872817113753	0.0204965480055182	2502.8417949785	2314.87359295039	2130.47705303673	1955.55758415078	1931.70858222954	2135.42157024937	-1.16405295245858	0.000595023526923535	0.0037548552099075	1043.55700045612	972.562224817794	981.037783847175	819.189638900761	861.645843516718	893.855551930458
SAR1B	secretion associated, Ras related GTPase 1B	-1.15821990268378	0.0125708135530487	0.0998703399523063	35.103335768898	32.6876743872355	34.0563531365555	28.6080999404658	30.2353503032192	29.0513837878663	-1.18776681629698	0.00226105512114955	0.0115139531067869	70.7116539447891	66.8896787867206	65.6924145270469	60.7778743254119	60.9549411754116	49.5714310236713
SASS6	SAS-6 centriolar assembly protein	-1.18398326967717	0.0378782683570554	0.200550444483888	22.6883884936653	24.582374692031	28.8997339428341	22.2803761400747	20.0722073441539	21.9663228278155	-1.1856166218883	0.0467360637259338	0.126252748906697	11.6300406274448	12.6505302669921	11.5699406200118	10.444281751765	9.80938318335444	9.98615626878995
SCP2	sterol carrier protein 2	-1.1007535657185	0.0423986020758976	0.214384069509649	53.9428012145309	52.739963770166	57.2328064358088	50.3066164207344	51.9336605208236	46.5928358302226	-1.26310745466522	3.06582500927654e-07	4.85089518011897e-06	98.7546523408357	107.608573083601	106.148381392994	85.8833778789503	83.0732138340329	78.5275015682118
SELT	selenoprotein T	-1.10408800918402	0.0396642336683993	0.207020911901281	75.415740324607	85.4498444579362	75.4226389762985	66.7926401152402	70.837106424685	76.566067698393	-1.13112559145572	0.00946491568148254	0.0364964373311175	101.62440262553	103.866124546283	99.2892443363876	85.6872411324383	89.9114857647367	93.7715204179177
SEMA3A	sema domain, immunoglobulin domain (Ig), short basic domain, secreted, (semaphorin) 3A	-1.24151905089171	0.00445424672828947	0.0509835246719029	9.60783798456236	10.3703423497547	10.7099014023444	8.53394167715591	8.25755365424054	7.92789349061448	-1.15066139459158	0.0343986243018884	0.0998547847098371	32.4734900636447	36.686537774277	35.6157456222287	30.4257128026769	29.4517297981002	31.1499988157141
SEPP1	selenoprotein P, plasma, 1	-1.26039959979927	0.0124603398315711	0.099412128645633	17.913408772422	16.2994245925481	14.0248708840224	12.2190528559278	14.3554394296797	11.6943013615709	-1.21368696405941	0.0346642023783071	0.100509505375253	17.2688482043878	17.2363474887767	16.2289771112917	13.0676107363633	14.1481488221458	14.563144558652
SESN3	sestrin 3	-1.19481733698912	0.000100128616295579	0.003175236520548	134.596549596987	142.120323422763	132.315448542192	115.571874928984	113.522306852759	113.308298327653	-1.50882731961492	0.0131020753580193	0.047282357718698	0.604157954672459	0.922434498634838	0.750622545817321	0.710995706106069	0.448024712701284	0.378263495029922
SESTD1	SEC14 and spectrin domains 1	-1.22155496490868	0.000585400691407878	0.0118679550668598	60.0779266745526	77.9663211777064	65.5060636037573	60.3679397048813	55.1604584103268	51.2284147483228	-1.16693778631275	0.00671517550012778	0.0277370503250214	119.849834258149	127.13782918327	131.25541137378	107.458419995272	109.530252131446	107.143134967225
SGMS2	sphingomyelin synthase 2	-1.21217131111348	0.00254177935074371	0.0347598066760842	37.7368094333413	40.2822291701394	36.2379997185146	32.0750137468104	31.2770724565234	30.9477569816346	-1.19618733168428	0.0046857852208231	0.020832934705212	33.4300734918761	41.8785262380217	41.957211957582	34.1768280797193	31.1023471606839	32.7387054948398
SGOL2	shugoshin-like 2 (S. pombe)	-1.19603457982688	0.00293085489319433	0.0382560374836969	32.411983562379	30.8445514428465	30.5147190749337	25.8927548613708	25.7635674012305	26.7335943288163	-1.38441974630011	1.3638320045818e-07	2.3371332747458e-06	22.3286710747696	24.9584420059198	24.4340580431569	16.5245208936376	18.015309500199	17.2488153733645
SH3BGRL	SH3 domain binding glutamate-rich protein like	-1.16988666510929	0.00728413574808649	0.0707342856707584	35.9136353579575	42.7249222289681	37.7679856331352	30.9597827321821	34.1989760572547	34.4771182033699	-1.17183490802341	0.00492527817893314	0.021616977042328	69.9564565014485	70.3685746101434	75.062254581732	58.4487504605816	58.1253114109824	67.1228571930597
SKA2	spindle and kinetochore associated complex subunit 2	-1.20083762394267	9.52114995281221e-05	0.00304494865688345	65.0844205640987	64.2428274471958	62.0494287596144	55.5675975114811	52.2131469521979	51.5708154638643	-1.11019011667561	0.0238313396213658	0.0753666740954509	67.2125724573111	75.5869183452776	69.3161095758201	62.714724697218	61.6623486165189	66.5932883000178
SKP1	S-phase kinase-associated protein 1	-1.12453966316957	0.00665659965172014	0.0663589414651625	275.096710485692	269.98420190218	267.804201203596	227.749568509098	232.583526618209	262.568671787162	-1.1547738144859	0.000810490482801658	0.00489511553425877	421.57638612082	401.654335976998	393.248563400088	347.137524232959	343.682115137959	362.56555998618
SLC25A19	solute carrier family 25 (mitochondrial thiamine pyrophosphate carrier), member 19	-1.32913948230813	0.0272587498442944	0.165031571103138	7.29269630153529	8.08309339466964	8.55658789287834	6.30347964789925	5.51350505529291	6.18955139632692	-1.32292499984916	0.0274826895530765	0.0841919366967644	8.40786486919172	10.1731347563728	9.18865530224651	8.40936300670281	6.79111143463	5.8252578234608
SLC30A5	solute carrier family 30 (zinc transporter), member 5	-1.10679950405446	0.0315719134968197	0.179595065333307	59.9332303193634	67.3517095220688	59.7827829601765	57.1677115759478	57.2184948595375	54.7577759700581	-1.10425061458057	0.0339028491860349	0.0986437352306826	67.2880922016451	66.4152839017083	70.2479168740761	61.5624213114599	64.1854351564682	59.0091052246679
SLC39A8	solute carrier family 39 (zinc transporter), member 8	-1.1345375473335	0.0175664241481155	0.124460511262024	47.8076757545091	52.8065826717704	47.1178995558168	43.5182537229968	42.1008197079279	44.6964626364544	-1.1824679839779	0.00133902155352547	0.00749245232568875	58.4774553626718	63.9905989338682	67.0642419383682	56.6344855553455	53.4092618036005	50.3090448389797
SLC7A11	solute carrier family 7 (anionic amino acid transporter light chain, xc- system), member 11	-1.12798539645047	0.00876621038682982	0.0798339945929973	230.877504339875	234.009995035793	222.669616722288	213.906157436212	202.576847031569	193.06132653224	-1.18071681758696	0.000292309832236201	0.00201790238449766	223.211191003362	245.921037336048	263.597931262193	206.507476983842	201.752602203799	212.262560236041
SLC9A2	solute carrier family 9, subfamily A (NHE2, cation proton antiporter 2), member 2	-6.17444986726758	9.24569391967872e-05	0.0029758095622248	0.231514168302708	0.288681906952487	0.141665362464873	0.0242441524919202	0	0.0790155497403437	-1.80141761674876	0.00164070448712283	0.00883903136249325	8.83581008708472	7.88022614548048	8.80040226130652	4.75631610291646	5.87148176119052	3.55567685328127
SMC4	structural maintenance of chromosomes 4	-1.10653749233298	0.0421850296718908	0.213577808696468	143.857116329095	159.729919746865	151.950267779823	137.464344629188	142.411040713902	131.876952516634	-1.30984005626539	4.87431555197057e-08	9.2939006530801e-07	212.235654826813	242.784760040689	249.413753499852	179.538674338439	168.622353711941	189.547837359494
SNRPD1	small nuclear ribonucleoprotein D1 polypeptide 16kDa	-1.11878742127298	0.0151122990241999	0.113157259513986	110.692711719732	103.103853383108	97.5224355208187	97.0250982726647	91.0871687706226	90.1040652205719	-1.14705987665271	0.00282494922900102	0.0138022089641396	114.588625402876	109.585218437819	112.51573126441	89.8061128091907	101.25358507049	102.377014929848
SNRPF	small nuclear ribonucleoprotein polypeptide F	-1.18802096697875	0.00988420118045858	0.0863606278313501	88.7567442730505	73.3474106664666	71.7676726247047	65.8713623205472	60.1149906028711	70.824271083928	-1.1568073232163	0.0283198194808658	0.0861780688566226	95.4317835901372	85.232947673859	80.808399587644	66.6864938140864	76.2349419033291	83.0288371590679
SPDL1	spindle apparatus coiled-coil protein 1	-1.15401765451165	0.00451544185312873	0.0514883426447223	55.2740076822714	53.4949779883494	53.2945093592853	51.2036500629355	46.5726026099166	42.5893813100452	-1.15286017995908	0.00297589650873208	0.0143857282127828	173.947144449446	194.185639598328	194.488889974874	161.150854352938	155.653217291641	171.126405151537
SRP9	signal recognition particle 9kDa	-1.11314318474006	0.00549122821270372	0.0591239246375669	375.892191510483	379.505676139847	356.203387381677	329.211346687784	323.340393242662	346.140784895865	-1.17737534289357	2.3805110188857e-05	0.000231638484996611	339.889195999481	345.807515902506	331.412795746378	283.638252549693	296.639520304324	283.621968573436
SSR2	signal sequence receptor, beta (translocon-associated protein beta)	-1.12730505106667	0.0101389796469061	0.0874178990710585	110.548015364543	119.114596068703	101.715730249779	98.0191085248334	92.9673502180496	103.115292411148	-1.18685940971362	0.000241362234539727	0.00170847713292853	108.421179615595	99.8864785664582	99.7810315215783	84.6084890266222	88.779633858965	86.2062505173193
ST20-MTHFS	ST20-MTHFS readthrough	-253.86870796663	0.00909421638028103	0.0816365800573142	2.34408095406491	0	0	0	0	0	-766.664500502525	0.00317825768639202	0.0151596249303746	0	0	7.09208888117055	0	0	0
STMN1	stathmin 1	-1.08949157612419	0.0429099537658058	0.215810562128325	352.943349577478	327.542932888399	322.090368100136	300.11836369748	292.749332935875	327.335084057664	-1.30644691249535	2.74580553285794e-10	7.34637100203182e-09	370.701251687776	357.219348414188	357.011612912355	266.795009442974	279.520260229528	284.075884767472
STRAP	serine/threonine kinase receptor associated protein	-1.11083422826824	0.010565401224075	0.0897612175060587	377.512790688602	362.762125536602	341.328524322865	333.938956423709	311.983080985906	327.756500322945	-1.12824411979637	0.00390641471193784	0.0178852051081823	149.680133270102	161.030708190253	158.484891311705	136.462141385737	142.259636406676	137.139430123098
STXBP3	syntaxin binding protein 3	-1.11143281021505	0.043961711514539	0.219124838035573	72.4639346787474	73.0143161584445	62.8710878619107	64.5864222384754	60.2420298898594	62.6856694606726	-1.1535749230952	0.00714138028507747	0.0291124793597082	48.9619675765805	55.9258858886608	51.3011684762045	45.1850029777064	47.1604960738194	43.0842120839081
SYT13	synaptotagmin XIII	-1.60728791578232	0.0245210376367762	0.154350350991542	2.48877730925411	4.26360970268289	3.25830333669208	2.0365088093213	2.413746452778	1.79101912744779	-1.70443420066766	0.0135456589619102	0.0484651451171623	2.39145857057848	2.16113225394448	2.69188775051729	1.61812815872416	1.01395066558712	1.60761985387717
TACC2	transforming, acidic coiled-coil containing protein 2	-1.13230269053088	0.0435496940548683	0.217647326326636	29.5759350006709	33.8424020150454	32.9513633093295	28.9960063803366	28.5076160001781	27.6554424091203	-1.13216223682711	0.0415357858084366	0.115476844155128	34.1852709352166	32.9177339655689	37.4275931466154	30.4992640826189	33.3896312202641	28.5021543505046
TAX1BP1	Tax1 (human T-cell leukemia virus type I) binding protein 1	-1.10545342247688	0.0232764226867131	0.149764451461423	231.514168302708	231.722746080708	213.773031959494	213.663715911293	206.921590646569	191.849754769554	-1.10889453749467	0.0214585358665196	0.06952676398309	106.432493014798	118.546010710271	117.045350075377	103.167928665322	101.630869039081	103.606371288696
TERF1	telomeric repeat binding factor (NIMA-interacting) 1	-1.15337645568411	0.00211585933666177	0.0304695881339734	59.0361129171904	57.0923986749881	59.2727876553029	53.5553328546517	50.6378597935428	47.8044075929079	-1.27203554292429	1.9105822766082e-07	3.15560316146374e-06	60.6675279483594	59.1148737267983	64.0099846829736	48.2251225486426	46.9011133454134	49.3255597519019
TFPI2	tissue factor pathway inhibitor 2	-1.16808585978483	0.00129889768401533	0.0214296777812957	39.5599835087251	48.0766406578565	42.471275666969	36.0752989079773	37.6544446633369	37.8484483256246	-1.18794634737759	0.000115531920119874	0.000904499642809593	200.379054966366	194.844521383067	193.608849748743	162.646397045092	171.923588437109	161.140248882747
TGFA	transforming growth factor, alpha	-2.59587318027738	0.00341034785331208	0.0420033276487653	0.115757084151354	0.510744912300554	0.113332289971899	0.121220762459601	0.0762235721929896	0.105354066320458	-1.38880289364222	6.21630766159635e-05	0.000534453437823207	54.9028541308597	57.0855178298017	59.6874341605083	43.7139773788662	44.9439527583499	35.0271996397708
TIA1	TIA1 cytotoxic granule-associated RNA binding protein	-1.09066532015689	0.0459177589884756	0.225017134178572	118.564193442024	128.15256038637	121.662213284833	110.359382143221	115.478711872379	112.017711015227	-1.13199485011034	0.00545239808596319	0.0234320891209311	63.1093330151606	71.1855880232199	73.0692223049068	61.856626431228	59.7523485255292	61.5434706413683
TIPIN	TIMELESS interacting protein	-1.22137835215769	0.0293953338242213	0.172759232693814	20.6626395210166	17.3875333187537	17.7365033806021	15.2738160699097	14.2538080000891	16.1191721470301	-1.30507833601606	0.00407096507254446	0.0185203705489994	16.4633042648245	13.810162208133	15.7630734621637	10.346213378509	12.3796302193776	12.5205216854904
TM4SF1	transmembrane 4 L six family member 1	-1.77275583929493	0.00142208697054483	0.0229320643024195	0.983935215286507	0.577363813904975	0.73665988481734	0.363662287378803	0.406525718362611	0.500431815022176	-1.4185485100586	2.96014929806735e-14	1.28869158603435e-12	353.558269723945	332.629880207723	340.860286409252	227.003766994348	241.603221386177	255.308945970446
TMCO1	transmembrane and coiled-coil domains 1	-1.12591205470822	0.0115033470959783	0.094427747851074	69.6278861170393	67.8402481338345	66.6110534309834	59.8345683500591	57.9807305814674	63.4494864414959	-1.14817780499155	0.00317813469154569	0.0151596249303746	67.6153444270927	68.1547318134198	61.1369121800176	54.7957035567953	56.8755582650262	59.7467190399762
TMEM30A	transmembrane protein 30A	-1.1199645655813	0.00680236661714243	0.0673662382340673	146.027561656933	159.552269342586	156.11522943629	139.622074200968	139.362097826183	133.32557092854	-1.22522048836018	9.6769246548237e-07	1.35593968442427e-05	201.38598489082	216.165935937227	215.066301144694	167.794986641032	169.424082145196	179.013199022911
TPD52L1	tumor protein D52-like 1	-1.26162668206637	0.000146849438907364	0.00427851663106698	13.3988824905192	13.0573047144663	14.3365346814452	10.6916712489368	9.17223652055642	12.4581183423942	-1.18693514224752	0.00050895240575274	0.00325535035577644	164.985468121804	154.600021971199	154.343525541679	131.043863763343	132.120129750805	136.099205511766
TPRKB	TP53RK binding protein	-1.22091994053126	0.00225153355223101	0.0319649857655567	38.9522588169305	36.2628887733394	32.6963656568927	29.3839128202073	27.7453802782482	31.263819180596	-1.21407757129787	0.00304635074108133	0.0146730946105474	35.6956658218978	30.9937991541306	29.4554640393142	25.6939137930745	26.0325938327483	27.4430165644209
TSC22D1	TSC22 domain family, member 1	-1.15851417491268	0.000307067026537846	0.0075226512085334	199.507334534858	204.564440526639	189.293257325564	172.497144980012	172.646391017121	167.091549184247	-1.10113520457953	0.0197405972688316	0.0652661581783165	117.710108168684	118.835918695557	122.040872535471	105.79125764992	114.882968435824	105.024859395058
TTC14	tetratricopeptide repeat domain 14	-1.23748217564221	0.000962940402895234	0.0173087962873639	31.1965341787898	32.5988491850963	30.7413836548775	27.7353104507567	25.6619359716398	22.99352497444	-1.29048623168682	0.000101745040203349	0.000814338756951673	24.4683971642346	23.1399282800397	25.2364476610996	18.5594396386998	18.0860502443097	19.7642676153134
TUBB4A	tubulin, beta 4A class IVa	-1.66324106362371	0.0079608261700498	0.0748993907554404	1.21544938358921	0.910458321927075	1.27498826218386	0.581859659806085	0.838459294122886	0.605785881342635	-1.36658162732578	0.0207022745678858	0.0678351885612493	16.5136507610472	15.8658733765192	14.6241978754064	11.9643415372332	13.1577784045956	9.30528197773609
TWF1	twinfilin actin binding protein 1	-1.13056568299578	0.00640129874496699	0.0645045221816122	67.2548658919365	66.3968385990721	66.2710565610677	61.8710771593804	58.8191898755903	56.101040315644	-1.09312321630047	0.037694872674865	0.107131673038017	180.54253545462	206.124577537802	201.710396536358	180.715494817511	173.692107039877	183.779319060288
UACA	uveal autoantigen with coiled-coil domains and ankyrin repeats	-1.17729928894446	0.00241142560733301	0.0335705211860048	113.586638823516	112.852419317888	102.735720859526	97.2190514926	94.3647823749211	88.0233224107428	-1.25289597899356	3.88210149174803e-05	0.000354830672149275	61.4730718879227	67.2059420433954	65.7700651352349	57.3699983547655	52.230249401755	45.7320565491176
USP1	ubiquitin specific peptidase 1	-1.13250737767721	0.00600181368047151	0.0624144554038004	86.152209879645	84.6060050376136	84.885885188952	79.9572149183528	74.3433907455625	71.3773799321104	-1.1174620595042	0.0132352024334301	0.0476439900319653	91.3788906442095	97.3036619702806	101.955248550842	81.6909549222559	90.4538314695856	87.8895230702024
VAMP3	vesicle-associated membrane protein 3	-1.14851622542618	0.00187038750863554	0.0278098514727809	68.4703152755257	63.4434006279428	68.084373200618	58.0889893706408	58.8191898755903	57.1282424622685	-1.12494428789239	0.00552019031546977	0.0236635562702494	174.853381381454	179.347621806002	178.596398832397	161.052785979682	167.608403046354	145.101876693478
WDR12	WD repeat domain 12	-1.12617268915462	0.0196263152225076	0.134133932031139	65.026542022023	71.8817948311693	65.931059691152	57.7010829307701	59.6068334549179	62.9227161098937	-1.12909459110245	0.0214294746616849	0.0694923954421873	36.7277689944632	36.5547614173292	36.3922517041087	29.8127854698269	32.2813595625294	34.9326337660133
WDR75	WD repeat domain 75	-1.15164787251694	0.00657485378100113	0.0657616351283002	88.5541693757856	87.5150304076733	81.3725841998231	78.1146593289669	76.121940763399	69.2966371222814	-1.12971202146102	0.0226415830679367	0.0725328105933339	42.5931358044084	43.0381581791626	48.2986782929352	39.8647937285678	36.6672856973946	41.9494215988184
WEE1	WEE1 G2 checkpoint kinase	-1.09448211453682	0.0279414993626183	0.167083288963525	284.849244825444	294.366719889398	264.942560881806	266.322015123743	257.661081869703	247.371347720436	-1.10791176862656	0.0147792945300451	0.0517224303239054	120.277779476042	114.566364730447	115.104084870677	104.271197864452	104.15395557903	107.407919413746
ZBED5	zinc finger, BED-type containing 5	-1.28158130359531	0.000857645658178643	0.0157930520160696	23.9617164193302	21.3180485134144	19.8898168900682	15.9041640346997	16.7183701676624	18.2262534734393	-1.18815522870469	0.0169512032661522	0.0577291374176014	29.2261410572802	31.2573518680262	29.6366487917528	24.3454736608043	27.8718531796273	23.6603816141216
ZBTB38	zinc finger and BTB domain containing 38	-1.17789692573692	0.00929105008664545	0.0829998099361029	49.6308498298929	51.8295054482389	51.1695289223122	47.0094116818333	43.6252911517877	38.9283275054093	-1.2144259388604	0.00173181755207698	0.00925376650831345	59.9878502493529	74.5854180324741	77.391772827372	55.9725240358674	59.9409905098245	58.593015380135
ZCCHC10	zinc finger, CCHC domain containing 10	-1.36180875797551	4.73040681539821e-07	3.56270589301716e-05	45.8108660528982	46.4777870193505	45.8712443661259	35.0812886558085	33.2588853335411	33.107515341204	-1.13213676722823	0.048193983878525	0.12898826921859	25.5760200811341	26.039008132892	28.2389378443689	21.9918327026601	21.5759269537724	26.837794972373
ZNF518A	zinc finger protein 518A	-1.13413629038789	0.0408732489360112	0.210271089044787	55.1582505981201	64.4648904525439	58.5077946979926	56.1009688663034	53.6105791090693	47.4093298442062	-1.32784921031826	0.000114267185030303	0.00089646177505805	9.213408808755	10.1731347563728	9.39572359074784	7.18350834100269	7.54567937181111	6.96004830855057
ZNF93	zinc finger protein 93	-14.8723722700554	0.00932790090059123	0.0831889705539406	0	0.111031502674034	0	0	0	0	-1.69927622476766	0.0122770119797875	0.0449182976564341	8.91132983141877	7.11592327518304	10.1463461365652	3.89821783692638	5.68283977689524	5.80634464870931
ZW10	zw10 kinetochore protein	-1.14128106481479	0.0283080224343945	0.168739114336875	30.9071414684115	33.1318003979316	32.0447049895543	27.7595546032486	27.9994588522248	28.4719364231038	-1.21186260515665	0.00160632967645239	0.00868802295023426	25.8277525622476	26.1444292184503	29.0154439262488	20.986631876786	23.9811122535372	21.8636300127295
