# Supplementary material for: ATAD2 is a driver and a therapeutic target in ovarian cancer that functions by upregulating CENPE
Source: Cell Death Dis. 2023 Jul 21;14(7):456. doi: 10.1038/s41419-023-05993-9 (PMC10362061; doi:10.1038/s41419-023-05993-9)
Supplement: Supplementary file 5 — Supplementary Table 4 [file 41419_2023_5993_MOESM5_ESM.txt]

Gene_Symbol	NAME	Foldchange.x	PValue.x	FDR.x	A1	A2	A3	B1	B2	B3	Foldchange.y	PValue.y	FDR.y	C1	C2	C3	D1	D2	D3
VEGFA	vascular endothelial growth factor A	1.8451926747379	1.63551316789479e-49	2.23961225890902e-46	103.457893960272	104.880357425892	115.457270408872	199.092980263649	200.442587010165	197.82859803324	2.26858948815081	5.32023758196882e-89	4.71404345277625e-86	170.322196721411	177.502752808732	180.692965253473	389.89533497258	408.905081208051	400.164951392155
DDIT4	DNA-damage-inducible transcript 4	2.08130358521509	1.41884536259201e-43	1.33575423104521e-40	484.211883005113	462.002082626654	401.422971080465	1008.1930813765	882.643558137422	914.051879396295	3.04423970568364	3.64476729247689e-92	3.92150926618424e-89	75.0414526199417	73.6366282624496	71.5938607493348	221.070630412359	241.225937417586	208.366446237233
NDRG1	N-myc downstream regulated 1	1.83949961500052	1.340740608611e-48	1.55350582980827e-45	282.100014076849	260.346667470074	262.562582792396	513.248708253951	483.714789136712	483.680518477224	1.74819527288347	6.47617114775243e-41	1.43456714703816e-38	205.766130062195	212.107224143234	200.908006918415	369.350010775446	372.167054766546	340.342579653172
PFKFB4	6-phosphofructo-2-kinase/fructose-2,6-biphosphatase 4	2.22821323074869	1.35224304741204e-46	1.45491693022626e-43	82.9978293365206	79.5207622151428	84.6592206090082	172.08499438765	180.395787523409	198.223675781942	2.37007522367006	2.18826392376177e-31	3.29618194836235e-29	3.87668020914828	4.13777760816199	4.99552246009458	11.7436876974071	9.85654367942826	9.32419515248758
INSIG1	insulin induced gene 1	1.96278656919748	1.92319319543313e-27	9.65635303426974e-25	14.9326638555246	12.7242102064442	13.3448771441911	27.7595546032486	26.9831445563183	25.5746995992912	2.19026274075299	4.72114166970094e-42	1.1288024915985e-39	29.9058187562867	32.3115627236089	29.4295805032515	66.7600450940284	62.9592622585489	70.9433184928619
LOX	lysyl oxidase	2.54512515213899	2.06035672546309e-38	1.72417518642503e-35	5.38270441303795	5.41833733049284	5.97827829601765	13.8191669203945	14.6603337184517	14.1964604366817	1.80284467560174	8.54267218518861e-23	8.1441943750314e-21	26.8346824867017	26.645179374852	28.1612872361809	50.8974857198689	49.4006196373258	46.9424997332133
BNIP3	BCL2/adenovirus E1B 19kDa interacting protein 3	1.49198220885809	1.50617582109763e-22	5.97040168241936e-20	312.659884292807	318.482762270198	323.592020942263	454.699079985963	463.922068223932	505.88388795426	1.8998365217291	3.66361762637294e-52	1.10370144612111e-49	93.3424039968949	87.6312773703096	88.2887415097545	174.855909515465	165.439020226958	171.2966237243
ZNF395	zinc finger protein 395	1.83874817291765	1.84310659436254e-37	1.38813573154414e-34	36.7818134890927	35.2413989487383	38.9013085328542	70.792925276407	71.1165928560593	61.8691754466891	1.48826055214145	3.78609845762025e-19	2.59227277577881e-17	173.368159742884	173.786659542804	177.276338493201	269.83512901391	258.321617244346	252.396317058716
TNIP1	TNFAIP3 interacting protein 1	1.53287020168503	1.94976031184807e-20	6.99267608984941e-18	70.8433355006285	66.9297898119074	63.4377493117702	106.456073592022	103.740281754659	98.189989810667	1.4698113604174	6.19970226450524e-18	3.95703878009502e-16	176.565162253026	163.03370881586	170.236016684156	262.455483926395	251.742728042048	235.298807083363
STC2	stanniocalcin 2	1.62951338270239	1.71545529095543e-17	4.96921212455032e-15	37.5342345360765	38.4613125262852	36.1813335735286	66.1622921504502	59.4797941679295	57.1809194954287	2.9722952975331	2.21092113242449e-69	9.00083919397568e-67	12.5614508075649	13.0985698806147	12.0358442691398	35.6233365852454	35.8655572641397	40.4741939682017
ENO2	enolase 2 (gamma, neuronal)	1.58984866766539	3.03820356855241e-14	7.26420005604841e-12	191.925245522945	193.039370549075	201.108148555134	294.881626759225	314.269788151696	322.620489589823	2.02773590499652	1.98274222814768e-27	2.48883718188237e-25	23.5369869841146	20.9524407547056	19.7491380158143	47.8328490556186	46.736051609155	35.8782925035881
BHLHE40	basic helix-loop-helix family, member e40	1.82287740656504	1.72561909567169e-58	3.24912505476283e-55	191.230703018036	194.282923379024	199.54982956802	355.928402733881	356.52305500401	354.0423398699	1.32195753345328	3.39509393146889e-14	1.46533810572252e-12	282.066245087704	276.783060133231	280.681065063553	379.426536127501	374.218536345757	356.286385968684
SLC2A3	solute carrier family 2 (facilitated glucose transporter), member 3	1.70075471550592	4.44201394906028e-43	3.93588565380558e-40	1386.50941469388	1411.09936748429	1386.5355685887	2388.99454240133	2399.56886835011	2327.6927412842	3.91418414021183	5.00032406508121e-14	2.12168679978361e-12	0.226559233002172	0.448039613622636	0.103534144250665	0.588410239536057	1.08469140969785	1.30500905785323
ALDOC	aldolase C, fructose-bisphosphate	1.4720165426481	1.10488742369095e-13	2.48401780045624e-11	77.8176998207476	78.5436849916113	79.5309344877798	105.874213932216	115.961461162935	125.450354471086	2.84867811846227	3.51845834557415e-68	1.39469836998377e-65	9.46514128986853	11.4908983258511	10.0686955283772	30.2786102427929	28.0369149158856	30.0152083306243
CDKN1C	cyclin-dependent kinase inhibitor 1C (p57, Kip2)	2.35188139434049	3.15380255711571e-44	3.1670485278556e-41	31.9200159547358	29.1124600011316	26.6614212158891	64.5379339334916	67.1783749594215	74.5380019217242	1.58308077440966	1.78657258357466e-13	6.97179865968527e-12	23.0586952699989	21.9539410675091	19.8785556961277	32.9754905073332	35.3939523034015	34.3652385234684
FAM162A	family with sequence similarity 162, member A	1.43595060340612	1.60151241723444e-13	3.54758552070623e-11	150.281634499495	141.143246199231	125.8271749413	195.747287219764	191.371981919199	212.077735503082	1.44136966863329	1.67351584455514e-12	5.87603010874918e-11	37.0550212199108	36.2121428892648	33.4932956650901	53.9130881974912	50.4617307989868	49.5714310236713
P4HA1	prolyl 4-hydroxylase, alpha polypeptide I	1.30857394929589	8.34128601283408e-12	1.5673466991063e-09	347.068677556796	364.405391776178	348.185127866165	475.718760196458	460.36496818826	450.65201868576	1.44377720626206	2.5610905979758e-19	1.78600498506062e-17	80.277488227103	86.577066514727	87.8228378606265	124.620385315074	122.92383301641	120.174312371006
PLIN2	perilipin 2	1.46786166550601	1.40394035247501e-11	2.54789801558206e-09	48.2128255490388	44.1239191626609	40.7429582448975	66.8896167252079	62.5287370556491	65.8989684834466	1.96430017965849	3.61661573023789e-29	4.95246206768849e-27	17.5961004298354	17.2099922173871	16.901949048921	35.9665758916415	34.8280263505156	30.8852143691931
FOSL2	FOS-like antigen 2	1.39204019306644	3.64054747659835e-11	5.89651254193558e-09	101.229570090359	92.5780669296092	101.857395612244	139.961492335855	133.010133476767	138.461581661662	1.48692146642321	1.12940972812699e-15	5.6707662449256e-14	128.131832886784	136.335818898229	143.18772149867	211.484446926584	213.212602749738	181.585390789114
KDM3A	lysine (K)-specific demethylase 3A	1.96821575292697	3.43717924820181e-58	5.75269233507376e-55	82.5058617288774	92.7557173338876	88.4275192505738	176.182256158784	179.430288942298	163.641203512252	1.32115196412586	6.70197741668662e-11	2.00915859843581e-09	64.4435151650623	64.5440596330491	67.4007279071829	87.2563351045344	85.6198806220191	86.5845140123492
FAM210A	family with sequence similarity 210, member A	1.66910953238609	1.61603234299678e-28	8.69367685091446e-26	33.6274329459683	37.2399659968709	37.2863234007546	57.0707349659802	60.1912141750641	63.4231479249158	1.31929656426971	1.97621563168901e-10	5.48208767221577e-09	96.489060010814	93.1922396335082	101.54111197384	127.366299766242	129.785685195151	127.077621155302
CLK3	CDC-like kinase 3	1.33675629293361	4.27846748058205e-10	6.13776720571499e-08	66.2998699476879	70.0164655862456	71.1726781023523	88.2487150705896	88.9020930344235	100.297071137076	1.41808452507841	2.41132260229631e-13	9.28945073104585e-12	42.2910568270721	41.2987102674512	41.6207259887673	61.93017771117	57.983829922761	57.7040961668146
RBPJ	recombination signal binding protein for immunoglobulin kappa J region	1.29627959381807	4.24360473521797e-10	6.13776720571499e-08	67.1391088077852	73.0365224589793	74.4026483665514	91.9823145543453	91.2396159150086	95.0293678210533	1.30567338790919	9.67043650382398e-11	2.81208079260812e-09	76.4763277622888	75.4287867169402	79.643640464824	104.124095304568	99.5322269637959	98.7267722028097
PTTG1IP	pituitary tumor-transforming 1 interacting protein	1.2701103020574	3.704132378369e-10	5.4701319622914e-08	243.234573073032	237.252114913875	224.284601854387	308.046201562338	284.949120714793	302.155462207074	1.27005523742234	2.08006672270272e-10	5.74899909065524e-09	598.972265561521	582.794116237491	591.542333176174	753.165106606153	748.460652939551	750.588253187875
ANKZF1	ankyrin repeat and zinc finger domain containing 1	1.35588897673838	1.8240206024804e-09	2.32840867247137e-07	59.6148983379472	53.3173275840709	61.1144373673463	75.5932674698072	78.4848715013816	81.7547554646756	1.4405013954159	2.94305172740193e-12	1.00752700386035e-10	32.3727970711993	30.2031410124436	33.4415285929648	47.8818832422466	46.8303726013027	43.689433675956
SCD	stearoyl-CoA desaturase (delta-9-desaturase)	1.28888547805881	2.95046430866412e-09	3.5902973416822e-07	374.416288687554	370.889631532342	372.239906412701	503.938953697053	483.638565564519	452.759100012169	2.63270715040683	3.30748405949519e-103	4.94410249338317e-100	61.3723788954773	65.6509810314109	67.6595632678095	166.397512322134	165.321118986774	180.696471575794
PGK1	phosphoglycerate kinase 1	1.22775807028299	2.95556575960029e-09	3.5902973416822e-07	1319.05197390468	1255.23334403048	1238.15526794299	1542.0008309436	1543.12081118968	1595.58733442334	1.28194564197439	9.242816035941e-13	3.32278133530738e-11	570.803400924917	565.320571306208	559.162029561778	737.596752351761	736.175343712321	699.598334057841
GPT2	glutamic pyruvate transaminase (alanine aminotransferase) 2	1.37869158644673	3.67191386117069e-09	4.38968559450905e-07	81.2614730742503	72.1260641370522	69.7843575501965	108.20165257144	101.22490387229	98.1636512940869	1.56787798718433	1.26761656008796e-15	6.30168588930854e-14	34.0845779427712	32.7068917944524	35.1757255091634	53.9376052908052	58.0309904188348	48.0205506940486
PDK1	pyruvate dehydrogenase kinase, isozyme 1	1.39026671090498	3.51393613843107e-11	5.75330652752036e-09	88.2937159364451	85.249987753123	83.3842323468243	120.420705427368	116.317171166502	120.446036320864	1.36202434649695	4.37180679123303e-09	9.91754905065408e-08	26.9605487272585	33.2867077650229	28.5495402771208	39.5215544221718	38.6244462844581	42.6870354141267
OAS3	2'-5'-oligoadenylate synthetase 3, 100kDa	1.72269097857691	4.6624067719555e-09	5.36105596992104e-07	1.41802428085408	1.9985670481326	2.74830803181854	3.70935533126379	3.25220574690089	3.66105380463592	2.19818430680037	4.1165575614833e-59	1.44203968717728e-56	114.563452154765	125.31931545739	120.901996948714	275.057269889793	266.904827529781	251.166960699868
TNFAIP2	tumor necrosis factor, alpha-induced protein 2	1.90284697796824	1.56182064707947e-08	1.61134961691493e-06	1.79423480434598	0.954870922996689	1.44498669714171	2.06075296181322	2.23589145099436	3.55569973831546	2.06916751853557	3.76998049224819e-31	5.56737413281711e-29	84.9345391277032	82.4656441779545	82.4908294317173	175.591422314885	180.388897482359	161.159162057498
LONP1	lon peptidase 1, mitochondrial	1.31150870600043	1.6185045203682e-08	1.65847167280994e-06	182.230589725269	160.018601653817	177.506699168486	218.415569799709	221.226214361453	241.866597755192	1.363827950716	9.56342634469487e-11	2.78634218626961e-09	190.284582473713	168.779157978786	174.558567206621	249.608527029858	246.861616698408	231.402693084555
GPRC5C	G protein-coupled receptor, class C, group 5, member C	2.37263138918229	5.19906463571694e-14	1.20482324012006e-11	0.954995944248669	0.732807917648622	1.6716512770855	2.44865940168394	2.82027217114062	2.528497591691	1.36186345678144	2.09766993446388e-08	4.26412985463286e-07	69.3019520505533	65.09752033223	70.1443827298255	92.5765443536729	94.8161773564139	91.1993286517142
FADS2	fatty acid desaturase 2	1.27464402544314	2.48435490408862e-08	2.44587175949588e-06	70.1487929957204	71.7929696290301	73.9776522791568	89.5578993051532	95.3810966708277	90.2884348366327	1.40875472746807	7.16345602785419e-15	3.3200965583867e-13	56.9167139797679	53.5012009208206	51.8964898056458	78.6018011646916	77.7204975296544	72.4563724729816
C4orf3	chromosome 4 open reading frame 3	1.2858409005459	3.63618773652269e-08	3.42324349220258e-06	153.783286295073	139.344535855912	143.563678321902	182.122073519305	183.419322553731	195.879547806312	1.3404817421261	2.36345958013262e-10	6.43775617640826e-09	95.633169575028	85.1275265883008	84.0438415954772	116.652329988023	122.876672520336	115.502758207387
CA12	carbonic anhydrase XII	2.06616017770715	1.43702265306476e-12	2.84814108198874e-10	1.04181375736218	1.6654725401105	1.41665362464873	2.93354245152234	3.35383717649154	2.37046649221031	1.27877393806327	4.00483114935662e-08	7.74387311973798e-07	161.335347145658	174.682738770049	172.720836146172	214.303912657695	212.481615060593	223.705030960696
RIOK3	RIO kinase 3	1.26861393064548	1.13393771788746e-08	1.21138325138573e-06	129.676873520554	128.574480096531	132.712111557093	174.800339466745	165.989532378934	155.107524140295	1.25563750742511	3.93078056489781e-08	7.61045599602258e-07	143.034395768705	150.119625834973	145.724308032811	178.190234206169	183.902354439859	188.904789417943
INSIG2	insulin induced gene 2	1.8387958980221	3.37698964433032e-32	2.21163456576294e-29	65.0554812930608	63.7320825348953	62.8994209344037	117.80233695824	118.273576186122	116.389904767526	1.33498071942636	5.48907019703111e-08	1.03094593987381e-06	33.4804199880988	37.3717748304057	34.8910066124741	43.8365628454362	53.2442000673421	44.1244366952404
SLC16A3	solute carrier family 16 (monocarboxylate transporter), member 3	1.59491389458655	8.57903648141975e-18	2.6372658473393e-15	84.734185598791	83.7399593167561	76.8109595284542	141.149455807959	127.522036278872	122.553117647273	1.33077428775663	8.06925758120212e-08	1.45217714391455e-06	219.913495500775	197.242851079518	198.940858177653	287.610021666562	287.160260593486	245.266050177402
CD9	CD9 molecule	1.32452159455687	9.96062754102887e-08	8.62281222129413e-06	92.1715782555154	77.7886707734279	74.1476507141146	106.383341134546	103.384571751092	113.466329427133	1.64987707282224	2.73833831068358e-19	1.9008105978722e-17	25.852925810359	25.6963896048276	26.0906043511676	43.4933235390402	42.9160514271757	41.7224635018004
SNX33	sorting nexin 33	1.46258041690171	1.87071851180116e-08	1.90396168535547e-06	15.8587205287355	15.277934767947	19.6348192376314	25.3351393540566	24.5439902461427	24.2577737702855	1.40990123524011	9.42966425468505e-08	1.6749885927868e-06	34.2607906795507	30.2031410124436	31.5261469243275	44.0081824986342	46.6417306170074	44.7107451125368
MXI1	MAX interactor 1, dimerization protein	1.61527484927111	8.83164231140818e-31	5.32124112546965e-28	64.6792707695689	66.5300764022809	67.9427078381532	105.098401052474	109.736536100507	106.881700282105	1.24505048218718	1.42799327375284e-07	2.43324238490261e-06	64.2169559320601	67.7066921997971	61.0851451078923	82.5000190016179	79.8191396049394	78.035759024673
HK2	hexokinase 2	2.91568402715972	6.24029012549503e-124	1.56662483600553e-120	120.242671162219	121.801558433415	119.168902905451	377.651163366641	353.626559260676	321.93568815874	1.27054956500182	2.20455294863917e-07	3.58996552057857e-06	52.3855293197245	56.1894386025564	54.6401446282884	68.3291390661246	70.7879046068029	68.2576476781495
ECE1	endothelin converting enzyme 1	1.31301636293512	3.8999771036547e-09	4.62561851278352e-07	128.027335071397	137.878920020615	143.73367675686	176.909580733542	187.027238304199	173.965902011657	1.25786314695888	5.97008526089117e-07	8.8598418014585e-06	164.859601881247	171.256553489405	171.426659343038	224.62560894289	218.400257317858	195.524400580967
PLOD2	procollagen-lysine, 2-oxoglutarate 5-dioxygenase 2	2.09377709966315	4.63126724306682e-38	3.67161992012187e-35	65.4606310875906	75.945547829039	67.6593771132234	155.501994083176	147.8737300544	134.589819724385	1.32337829848797	9.09340716131875e-07	1.28493425957734e-05	60.0885432417983	72.9777464777105	71.7750455017734	85.6136898524963	95.311362565189	90.121277690879
ITPR3	inositol 1,4,5-trisphosphate receptor, type 3	1.35350763440446	9.70073527511697e-07	6.76491553005032e-05	15.1641780238273	14.700570954042	16.2065174659815	22.0379346151555	21.9777966489787	18.2525919900194	1.40810875672791	2.1302479020735e-10	5.84479492694593e-09	250.876590677739	268.454794374127	293.312230662134	400.633821844113	390.323845754966	353.411583406456
FAM20C	family with sequence similarity 20, member C	2.52645760884666	7.64645324211438e-11	1.18740747614401e-08	0.781360318021638	0.710601617113815	0.878325247282214	2.0365088093213	2.36293073798268	1.55397247822676	1.47006096299801	1.88835716293538e-06	2.47988874850005e-05	46.2180835324431	44.3295664772514	43.1996216885899	73.5267628486931	69.1608674922562	54.0349402650244
ITGA3	integrin, alpha 3 (antigen CD49C, alpha 3 subunit of VLA-3 receptor)	1.1942642963964	2.45560156882732e-06	0.000152845976988619	126.551432248467	123.911156984221	130.700463410092	147.695376980778	154.581404407383	152.868750230985	1.35746306987038	3.08291872361227e-17	1.85011971050883e-15	1151.14746288404	1164.19140309133	1177.67500731525	1615.11255624653	1621.89662047472	1504.75109640378
SIAH2	siah E3 ubiquitin protein ligase 2	1.30890500901068	7.14419956374725e-07	5.12443228708214e-05	46.3607122026172	51.1411101316599	54.6261637664551	59.7133475875995	66.8988885280472	72.5889516947957	1.29216920380101	1.77774827047591e-06	2.34485308215224e-05	63.1596795113833	61.750400865755	60.8263097472656	80.2689635100437	76.8244481042518	82.8775317610559
STBD1	starch binding domain 1	1.67130285474115	1.83368801876878e-06	0.000120615033304429	12.2123723779678	11.3474195732862	11.7582250845845	16.2678263220785	21.2409687844464	21.5185680459536	1.71460058199673	7.65022400983992e-07	1.10484491141149e-05	9.51548778609123	8.93443700106315	7.53210899423587	14.8328414549714	12.9927166683372	16.7003333055711
HSPA6	heat shock 70kDa protein 6 (HSP70B')	-1.7929436361237	4.47939725503363e-09	5.1902431425055e-07	3.24119835623791	3.21991357754697	3.11663797422721	1.67284652194249	1.85477359002941	1.8173576440279	-2.13052408449725	1.36538006841821e-43	3.42778666176391e-41	105.148657361119	91.9798971495882	95.613782215489	46.1656867102664	44.9911132544237	46.242712267408
ANKRD1	ankyrin repeat domain 1 (cardiac muscle)	-1.258902099579	2.20658922585656e-08	2.19795636329946e-06	523.656109429687	506.925428608568	479.112255856201	422.502845476693	390.976109635241	385.701236799197	-1.37922383474862	5.22667046845787e-15	2.48357530808773e-13	589.456777775429	596.867831159519	593.198879484185	411.789099301984	425.033970865297	453.292059269107
HGD	homogentisate 1,2-dioxygenase	-15.8270205641111	4.63711205275748e-06	0.000253995704911585	0	0.399713409626521	0.0849992174789239	0	0	0.0263385165801145	-2.00491878955687	3.07559826057168e-07	4.86125252875039e-06	34.6887358974437	37.2663537448475	34.2439182109074	20.251119077366	19.0056799177492	13.7498780443377
AKR1C2	aldo-keto reductase family 1, member C2	-1.67046173851454	1.10223335809679e-05	0.000501599428187674	1.99680970161085	1.79871034331934	2.60664266935367	1.38191669203945	1.16876144029251	1.23791027926538	-1.76180185338614	2.36403984067459e-22	2.18463387239763e-20	96.5394065070367	94.3518715746492	84.8203476773572	53.6924343576652	51.2398789842048	51.5762275473299
FOS	FBJ murine osteosarcoma viral oncogene homolog	-1.19189225387867	1.55022512359773e-05	0.000667172601050075	305.627641430612	324.744939021013	300.670565295447	270.540497657338	252.960628251135	257.722384736421	-4.31024990543035	2.4008908276497e-241	3.61646185368875e-237	152.298151073682	160.345471134124	163.506297307863	37.6827724236216	36.0777794964718	36.710472192654
KRT5	keratin 5, type II	-37.4642786869344	2.10945413975626e-05	0.000863443144215995	0	0.244269305882874	0.0566661449859493	0	0	0	-5.34512417236415	1.3358215097862e-81	8.38394975079566e-79	126.092799789765	107.872125797497	112.852217233225	24.3454736608043	22.9200010918762	17.7027315674004
PLK2	polo-like kinase 2	-1.29080499148057	2.28704117977799e-09	2.89493288159628e-07	50.7884206714065	48.5651792696223	48.8745500503812	38.9845972070077	38.2388253834831	37.5587246432433	-1.16649099575311	5.64759614979488e-05	0.00049173260580555	452.11153607989	473.208897799672	482.986782929352	410.759381382796	403.363722919377	393.223816258356
EGR1	early growth response 1	-1.16049974299196	5.95269725000973e-05	0.00210482344311964	1392.44196525663	1454.17959052182	1560.69896520301	1264.744703046	1277.38003066752	1255.6361009238	-2.26906349949756	3.61051101554902e-103	4.94410249338317e-100	531.709346607987	532.37648206925	540.810602493348	233.893070215583	229.813097367722	243.507124925512
MCTS1	malignant T cell amplified sequence 1	-1.21509291702344	6.65315919699892e-05	0.00229854442624759	38.4313519382494	37.3732038000797	38.8446423878682	31.0325151896579	31.5819667452954	31.7115739624579	-1.27200556430622	4.292524649835e-07	6.61127799595753e-06	49.8933777567006	47.0968699731559	46.7974332013005	36.9227425308876	38.6008660364212	37.5237387069683
PPA2	pyrophosphatase (inorganic) 2	-1.21418189302236	0.000123796990187603	0.00370726453915678	62.4220076286175	53.1840897808621	56.7794772759212	47.9549336290182	44.8448683068755	49.0686563887534	-1.28021031362985	7.73422063758483e-07	1.11483794702335e-05	69.0502195694398	65.9672442880857	64.0358682190362	51.657515612603	53.5979037878958	50.2712184894767
CHST2	carbohydrate (N-acetylglucosamine-6-O) sulfotransferase 2	-1.41412522974074	0.000128938396174042	0.00383076737982169	3.18331981416223	3.10888207487294	4.24996087394619	2.78807753657082	2.36293073798268	2.23877390930974	-1.46783199165666	8.07151502907534e-15	3.71808045513645e-13	228.497573106746	226.628978678885	226.19622165164	163.67611496428	159.355316233436	141.262502218924
ING3	inhibitor of growth family, member 3	-1.40455204422001	5.06565593007878e-05	0.0018475538807452	29.8363884400114	30.3782191316156	29.7780591901163	21.5530515653171	22.104835935967	20.4123503495888	-1.41716020892895	0.000114560077346628	0.0008978243730865	10.8244966878816	11.5436088686303	8.87805286949452	7.60029892734073	8.06444482862312	6.43047941550868
MIEN1	migration and invasion enhancer 1	-1.20811764812208	0.000234589165194519	0.00611352352132359	30.6177487580331	26.8030047455117	27.0014180858048	22.2803761400747	22.7654402283062	24.7845441018878	-1.33526353820796	1.27906288730141e-10	3.66283731395838e-09	342.255481321948	370.238852480634	365.967316390038	265.740774430472	280.392729406893	261.569206813191
MRPL1	mitochondrial ribosomal protein L1	-1.28360220119958	5.93687544203579e-05	0.00210416834784435	42.3092142573198	38.6833755316333	36.5779965884302	32.8993149315357	27.0593681285113	31.6062198961375	-1.25936361244465	0.000203680168116876	0.00146936512085465	36.6522492501292	36.2121428892648	36.8840388892994	27.0423539253446	30.4185199676135	29.6558580103459
FLRT3	fibronectin leucine rich transmembrane protein 3	-1.36770718573138	0.000312521293181614	0.00762572766454992	19.7944613898815	19.0085932577945	22.8931225743235	15.0071303924986	14.5332944314634	15.5397247822676	-1.7231459361957	2.08407416044751e-10	5.7495254723115e-09	25.2991143519092	32.1534310952715	30.5943396260715	17.6523071860817	18.6048157011218	14.8846685294274
PRKRIR	protein-kinase, interferon-inducible double stranded RNA dependent inhibitor, repressor of (P58 repressor)	-1.1842671129658	7.59033600302171e-05	0.00256352536353175	108.435448578781	109.654712040876	102.509056279582	93.5096961613362	89.2832108953885	87.9443068610025	-1.16479147314422	0.000295595268511907	0.00203684882415135	126.394878767101	143.267255273685	142.51474956104	118.196906866805	117.42963522381	118.207342196851
ALCAM	activated leukocyte cell adhesion molecule	-1.19594266809585	0.00036625332946515	0.00859393859364925	30.8492629263358	33.1095940973968	32.9230302368365	29.16571544778	26.2971324065814	25.5483610827111	-1.21984110074481	7.79361727532804e-06	8.66385660651412e-05	462.432567805545	511.424041314544	523.779235764114	405.954031093251	412.795822134141	408.9595776516
CYP1B1	cytochrome P450, family 1, subfamily B, polypeptide 1	-1.26576377585756	0.000632042670685785	0.0126601845060372	7.46633192776232	7.08380987060334	8.72658632783619	5.96406151301237	6.02166220324618	6.34758249580761	-1.58301687649898	4.65262680480243e-21	3.65013112295516e-19	164.230270678464	180.190990490468	190.425174813035	110.081748979871	112.972968344834	114.765144392078
TPD52L1	tumor protein D52-like 1	-1.26162668206637	0.000146849438907364	0.00427851663106698	13.3988824905192	13.0573047144663	14.3365346814452	10.6916712489368	9.17223652055642	12.4581183423942	-1.18693514224752	0.00050895240575274	0.00325535035577644	164.985468121804	154.600021971199	154.343525541679	131.043863763343	132.120129750805	136.099205511766
BZW2	basic leucine zipper and W2 domains 2	-1.17765074094029	0.000722286285486868	0.0139127855732592	113.2683068421	104.414025114661	106.560685646078	94.2370207360938	87.5808844497451	93.4490568262464	-1.42889566531037	8.64371421226481e-12	2.82430080649338e-10	37.6591791745833	32.6541812516733	31.9143999652675	23.9286830744663	24.3348159740908	23.3199444685947
DOK7	docking protein 7	-2.00424522250506	0.000585010006229927	0.0118679550668598	1.47590282292976	2.90902537005968	3.22997026419911	1.30918423456369	1.80395787523409	0.684801431082978	-1.97681189977918	0.000153802563027522	0.0011548993055252	22.353844322881	19.1339270288255	22.8551623433343	11.4985167642671	11.4128400498643	9.64571912326302
RCN2	reticulocalbin 2, EF-hand calcium binding domain	-1.13647450326471	0.000845760668818304	0.0156250036401086	194.645537000501	185.378196864566	183.116647522095	165.611805672307	160.094909462676	169.778077875418	-1.25415246555092	1.1922059449969e-08	2.51515380244933e-07	86.2938945257163	86.7615534144539	88.4699262621932	68.6478612792066	69.3730897245884	70.4704891240745
TTC14	tetratricopeptide repeat domain 14	-1.23748217564221	0.000962940402895234	0.0173087962873639	31.1965341787898	32.5988491850963	30.7413836548775	27.7353104507567	25.6619359716398	22.99352497444	-1.29048623168682	0.000101745040203349	0.000814338756951673	24.4683971642346	23.1399282800397	25.2364476610996	18.5594396386998	18.0860502443097	19.7642676153134
GPATCH4	G patch domain containing 4	-1.21733136466862	0.00101105663500282	0.0179593703927447	34.1772790956872	31.6883908631692	28.7864016528622	28.850541465385	25.1283709662889	23.7310034386832	-1.25454122441769	8.04653482362678e-05	0.000665961285979617	54.0973101912965	54.7135434047407	53.8636385464084	42.6842594596781	43.8592613486521	43.1220384334111
TFPI2	tissue factor pathway inhibitor 2	-1.16808585978483	0.00129889768401533	0.0214296777812957	39.5599835087251	48.0766406578565	42.471275666969	36.0752989079773	37.6544446633369	37.8484483256246	-1.18794634737759	0.000115531920119874	0.000904499642809593	200.379054966366	194.844521383067	193.608849748743	162.646397045092	171.923588437109	161.140248882747
TM4SF1	transmembrane 4 L six family member 1	-1.77275583929493	0.00142208697054483	0.0229320643024195	0.983935215286507	0.577363813904975	0.73665988481734	0.363662287378803	0.406525718362611	0.500431815022176	-1.4185485100586	2.96014929806735e-14	1.28869158603435e-12	353.558269723945	332.629880207723	340.860286409252	227.003766994348	241.603221386177	255.308945970446
MFAP3L	microfibrillar-associated protein 3-like	-1.23370912440143	0.00152630999899412	0.0240835314571076	13.7750930140111	14.2342386428111	13.3165440716981	13.3100397180642	10.4680372478372	9.69257410148215	-1.28768360149298	7.25501447058387e-06	8.11301284115849e-05	102.857891782986	110.902982007297	112.748683088974	83.06391214784	83.6863002829925	86.7736457598642
SLC9A2	solute carrier family 9, subfamily A (NHE2, cation proton antiporter 2), member 2	-6.17444986726758	9.24569391967872e-05	0.0029758095622248	0.231514168302708	0.288681906952487	0.141665362464873	0.0242441524919202	0	0.0790155497403437	-1.80141761674876	0.00164070448712283	0.00883903136249325	8.83581008708472	7.88022614548048	8.80040226130652	4.75631610291646	5.87148176119052	3.55567685328127
RPS3A	ribosomal protein S3A	-1.15367238563322	0.00119872817113753	0.0204965480055182	2502.8417949785	2314.87359295039	2130.47705303673	1955.55758415078	1931.70858222954	2135.42157024937	-1.16405295245858	0.000595023526923535	0.0037548552099075	1043.55700045612	972.562224817794	981.037783847175	819.189638900761	861.645843516718	893.855551930458
NDC80	NDC80 kinetochore complex component	-1.310015465519	4.35144716647661e-05	0.00162242199674845	48.8494895118713	46.9663256311162	44.8512537563788	38.7906439870723	32.0139003210556	36.557861013199	-1.22487625526071	0.00201435167946044	0.0105281677125998	46.7467217427815	49.2580022271004	43.7431759459059	33.2206614404732	38.129261075683	42.6302958898722
TERF1	telomeric repeat binding factor (NIMA-interacting) 1	-1.15337645568411	0.00211585933666177	0.0304695881339734	59.0361129171904	57.0923986749881	59.2727876553029	53.5553328546517	50.6378597935428	47.8044075929079	-1.27203554292429	1.9105822766082e-07	3.15560316146374e-06	60.6675279483594	59.1148737267983	64.0099846829736	48.2251225486426	46.9011133454134	49.3255597519019
KIF23	kinesin family member 23	-1.16230587827975	0.00216341616437805	0.0310357501752633	62.8560966941851	57.6253498878234	64.2877414865594	56.6585843736175	53.2040533907067	48.9633023224329	-1.26603522903067	7.03331482519835e-07	1.0245920813536e-05	110.913331178619	113.354022246527	120.953764020839	90.3945230487267	87.2704979846028	94.9441372525105
GREM1	gremlin 1, DAN family BMP antagonist	-1.16469567388485	0.00222609009452142	0.0316634514577679	105.599400017072	114.673335961742	112.652296232067	97.6312020849627	96.8039366850968	91.4473295661577	-10.6318610568625	8.83271392713224e-14	3.61541222511937e-12	0.352425473558935	0.764302870297437	0.388253040939993	0.0735512799420071	0.0707407441107291	0
UACA	uveal autoantigen with coiled-coil domains and ankyrin repeats	-1.17729928894446	0.00241142560733301	0.0335705211860048	113.586638823516	112.852419317888	102.735720859526	97.2190514926	94.3647823749211	88.0233224107428	-1.25289597899356	3.88210149174803e-05	0.000354830672149275	61.4730718879227	67.2059420433954	65.7700651352349	57.3699983547655	52.230249401755	45.7320565491176
ABCD3	ATP-binding cassette, sub-family D (ALD), member 3	-1.1700109799589	0.00255403340203489	0.0348451276166717	59.643837608985	63.4878132290124	62.1910941220793	53.4098679397002	52.2639626669932	52.7560487099694	-1.35779881433566	2.3774205248303e-09	5.57805067998736e-08	81.6620168732274	88.158382798101	94.9408102778597	66.6864938140864	69.6324724529944	58.7821471276499
PTTG1	pituitary tumor-transforming 1	-1.17298957091732	0.00212741060800069	0.0306066723861647	103.22637979197	95.820186807691	82.8175708969649	75.6417557747911	81.3559593873176	83.3350664594824	-1.20240610785253	0.000443099446913461	0.00287938178121547	70.9382131777913	66.5734155300458	69.5490614003841	55.6292847294714	58.0545706668717	58.4984495063775
PON2	paraoxonase 2	-1.17779786965568	0.00234597836043955	0.0329026741557738	45.6951089687469	43.2578734418035	42.9812709718425	35.7358807730904	35.6980396437168	40.5876540499565	-1.20072420487215	0.000548036542846714	0.00348315377421943	50.8751344330433	54.634477590572	51.3011684762045	42.8068449262481	41.2890143126289	46.4129308401715
SGOL2	shugoshin-like 2 (S. pombe)	-1.19603457982688	0.00293085489319433	0.0382560374836969	32.411983562379	30.8445514428465	30.5147190749337	25.8927548613708	25.7635674012305	26.7335943288163	-1.38441974630011	1.3638320045818e-07	2.3371332747458e-06	22.3286710747696	24.9584420059198	24.4340580431569	16.5245208936376	18.015309500199	17.2488153733645
HSPA8	heat shock 70kDa protein 8	-1.16119828499526	3.77684468399699e-06	0.000215494740435783	1353.14243518725	1348.65525038042	1281.47653578475	1139.52365542523	1148.56219366136	1142.27512556299	-1.10023424795229	0.00304381253752267	0.0146669700104619	1894.74003884528	1939.43171101544	1925.39859709355	1724.33620696041	1732.5351442639	1777.91407933964
TGFA	transforming growth factor, alpha	-2.59587318027738	0.00341034785331208	0.0420033276487653	0.115757084151354	0.510744912300554	0.113332289971899	0.121220762459601	0.0762235721929896	0.105354066320458	-1.38880289364222	6.21630766159635e-05	0.000534453437823207	54.9028541308597	57.0855178298017	59.6874341605083	43.7139773788662	44.9439527583499	35.0271996397708
ABCE1	ATP-binding cassette, sub-family E (OABP), member 1	-1.13787864744782	0.00342860901905872	0.0421429404767621	172.767448095895	177.472753874175	172.831742207145	158.241583314763	155.013337983143	146.442152185437	-1.19723712037557	4.85080921939429e-05	0.000431257098772108	140.063952491565	148.116625209365	149.140934793083	117.731082093839	115.354573396562	132.032872940194
PCDHGA11	protocadherin gamma subfamily A, 11	-2.72909347882596	0.000531557522597674	0.0112298049970389	0.954995944248669	0.599570114439781	0.679993739831391	0.387906439870723	0.101631429590653	0.316062198961375	-1.92841812829394	0.00315360076601232	0.0150754326685	4.35497192326398	5.3237648206925	4.42608466671592	2.1084700250042	2.75888902031844	2.439799542943
CYR61	cysteine-rich, angiogenic inducer, 61	-1.11957840448884	0.00377243630793786	0.0454593664851743	554.302797458757	567.748485773403	547.819956651664	527.286072546773	487.373520601975	476.858842682974	-2.10823498384729	4.2654657388586e-80	2.47118117017027e-77	834.744907372448	837.227906232369	842.767934200412	397.25046296678	415.649032146607	380.00350710706
PRSS23	protease, serine, 23	-1.11935237901143	0.00459708946737398	0.0521430411498902	74.2871087541313	72.7700468525616	73.750987699213	69.3382761268918	65.3490092267897	62.5012998446118	-1.28010975249326	9.21247184758032e-11	2.69975609805647e-09	159.447353537307	154.705443056757	156.673043787319	121.874470863906	120.754450197015	125.129564155898
PSMA3	proteasome subunit alpha 3	-1.16997300709301	0.000555457137781937	0.01158843610306	92.3452138817425	83.2070081039208	85.3675474213326	72.1748419684465	70.4813964211177	80.3061370527693	-1.13680438547146	0.00405386381360959	0.0184648777213188	127.703887668891	121.840419633967	118.417177486698	104.540885890906	109.223708906966	109.885545306192
CTGF	connective tissue growth factor	-1.12183826692606	0.00484905336468187	0.0541849338517826	274.170653812481	281.642509682954	282.112402812548	241.035364074671	250.343618939176	255.588964893432	-2.98367891572979	1.24029296821048e-144	3.11375549669241e-141	190.662181195384	188.59832206374	200.416219733225	67.9123484797865	65.8360525190519	60.654551428048
HAT1	histone acetyltransferase 1	-1.22552931167987	4.85055328712951e-06	0.000261877721018035	91.9111248161749	94.8875221852291	85.6225450737693	71.108099258802	74.2417593159719	77.0401609968351	-1.13336639355477	0.00521895815065744	0.0226224939923318	71.6682373730205	66.8369682439414	73.0174552327814	63.2050665634981	63.195064738918	60.2952011077696
FERMT1	fermitin family member 1	-4.15072420125459	0.00528633101731468	0.0575346850533317	0.0578785420756769	0.0888252021392269	0.311663797422721	0.0969766099676808	0	0	-2.74049313325477	1.00010886086268e-06	1.3922957274653e-05	11.2272686576632	11.1219245263972	10.0169284562518	4.48662807646243	4.50382737504975	2.83697621272442
TPRKB	TP53RK binding protein	-1.22091994053126	0.00225153355223101	0.0319649857655567	38.9522588169305	36.2628887733394	32.6963656568927	29.3839128202073	27.7453802782482	31.263819180596	-1.21407757129787	0.00304635074108133	0.0146730946105474	35.6956658218978	30.9937991541306	29.4554640393142	25.6939137930745	26.0325938327483	27.4430165644209
SRP9	signal recognition particle 9kDa	-1.11314318474006	0.00549122821270372	0.0591239246375669	375.892191510483	379.505676139847	356.203387381677	329.211346687784	323.340393242662	346.140784895865	-1.17737534289357	2.3805110188857e-05	0.000231638484996611	339.889195999481	345.807515902506	331.412795746378	283.638252549693	296.639520304324	283.621968573436
