# Supplementary material for: ATAD2 is a driver and a therapeutic target in ovarian cancer that functions by upregulating CENPE
Source: Cell Death Dis. 2023 Jul 21;14(7):456. doi: 10.1038/s41419-023-05993-9 (PMC10362061; doi:10.1038/s41419-023-05993-9)
Supplement: Supplementary file 6 — Supplementary Table 5 [file 41419_2023_5993_MOESM6_ESM.csv]

PATH_ID	Description	GeneRatio	BgRatio	pvalue	p.adjust	qvalue	geneID	Count
R-HSA-68877	Mitotic Prometaphase	20/165	204/10704	3.87943066315186e-11	1.32545292589565e-08	1.04792454648464e-08	CCNB1/CDK1/CENPC/CENPE/CENPH/CENPK/CENPN/CENPQ/CENPU/DSN1/HSP90AA1/ITGB3BP/NCAPG/NDC80/PLK4/SKA2/SMC4/SPDL1/TUBB4A/ZW10	20
R-HSA-68882	Mitotic Anaphase	21/165	236/10704	7.68510857490977e-11	1.32545292589565e-08	1.04792454648464e-08	CCNB1/CDK1/CENPC/CENPE/CENPH/CENPK/CENPN/CENPQ/CENPU/DSN1/ITGB3BP/NDC80/PSMA1/PSMA3/PSMC6/PSMD6/PTTG1/SKA2/SPDL1/TUBB4A/ZW10	21
R-HSA-2500257	Resolution of Sister Chromatid Cohesion	16/165	126/10704	8.07094203981422e-11	1.32545292589565e-08	1.04792454648464e-08	CCNB1/CDK1/CENPC/CENPE/CENPH/CENPK/CENPN/CENPQ/CENPU/DSN1/ITGB3BP/NDC80/SKA2/SPDL1/TUBB4A/ZW10	16
R-HSA-2555396	Mitotic Metaphase and Anaphase	21/165	237/10704	8.32239730997769e-11	1.32545292589565e-08	1.04792454648464e-08	CCNB1/CDK1/CENPC/CENPE/CENPH/CENPK/CENPN/CENPQ/CENPU/DSN1/ITGB3BP/NDC80/PSMA1/PSMA3/PSMC6/PSMD6/PTTG1/SKA2/SPDL1/TUBB4A/ZW10	21
R-HSA-2467813	Separation of Sister Chromatids	19/165	191/10704	9.59083159114075e-11	1.32545292589565e-08	1.04792454648464e-08	CENPC/CENPE/CENPH/CENPK/CENPN/CENPQ/CENPU/DSN1/ITGB3BP/NDC80/PSMA1/PSMA3/PSMC6/PSMD6/PTTG1/SKA2/SPDL1/TUBB4A/ZW10	19
R-HSA-69620	Cell Cycle Checkpoints	22/165	294/10704	7.50406163689546e-10	8.6421776518246e-08	6.83264559569955e-08	CCNB1/CCNE2/CDK1/CENPC/CENPE/CENPH/CENPK/CENPN/CENPQ/CENPU/DBF4/DSN1/ITGB3BP/NDC80/PSMA1/PSMA3/PSMC6/PSMD6/SKA2/SPDL1/WEE1/ZW10	22
R-HSA-68886	M Phase	26/165	418/10704	1.04434863237548e-09	1.03092129281637e-07	8.15063067974248e-08	CCNB1/CDK1/CENPC/CENPE/CENPH/CENPK/CENPN/CENPQ/CENPU/DSN1/HSP90AA1/ITGB3BP/KIF23/NCAPG/NDC80/PLK4/PSMA1/PSMA3/PSMC6/PSMD6/PTTG1/SKA2/SMC4/SPDL1/TUBB4A/ZW10	26
R-HSA-141424	Amplification of signal from the kinetochores	13/165	96/10704	2.30301930935933e-09	1.76820704751922e-07	1.39797312462865e-07	CENPC/CENPE/CENPH/CENPK/CENPN/CENPQ/CENPU/DSN1/ITGB3BP/NDC80/SKA2/SPDL1/ZW10	13
R-HSA-141444	Amplification of signal from unattached kinetochores via a MAD2 inhibitory signal	13/165	96/10704	2.30301930935933e-09	1.76820704751922e-07	1.39797312462865e-07	CENPC/CENPE/CENPH/CENPK/CENPN/CENPQ/CENPU/DSN1/ITGB3BP/NDC80/SKA2/SPDL1/ZW10	13
R-HSA-9648025	EML4 and NUDC in mitotic spindle formation	14/165	117/10704	2.86222358583056e-09	1.97779649780891e-07	1.56367793794322e-07	CENPC/CENPE/CENPH/CENPK/CENPN/CENPQ/CENPU/DSN1/ITGB3BP/NDC80/SKA2/SPDL1/TUBB4A/ZW10	14
R-HSA-69618	Mitotic Spindle Checkpoint	13/165	113/10704	1.74715967816227e-08	1.09753394328193e-06	8.67728108101644e-07	CENPC/CENPE/CENPH/CENPK/CENPN/CENPQ/CENPU/DSN1/ITGB3BP/NDC80/SKA2/SPDL1/ZW10	13
R-HSA-5663220	RHO GTPases Activate Formins	14/165	140/10704	2.98367973231207e-08	1.71810224585637e-06	1.35835945707892e-06	CENPC/CENPE/CENPH/CENPK/CENPN/CENPQ/CENPU/DSN1/ITGB3BP/NDC80/SKA2/SPDL1/TUBB4A/ZW10	14
R-HSA-69206	G1/S Transition	11/165	131/10704	5.38360976089812e-06	0.000286159564983123	0.00022624238590333	CCNB1/CCNE2/CDK1/DBF4/E2F6/PSMA1/PSMA3/PSMC6/PSMD6/SKP1/WEE1	11
R-HSA-2514853	Condensation of Prometaphase Chromosomes	4/165	11/10704	1.65133452428915e-05	0.000815051540202715	0.000644392945944412	CCNB1/CDK1/NCAPG/SMC4	4
R-HSA-453279	Mitotic G1 phase and G1/S transition	11/165	149/10704	1.84387891094501e-05	0.000849413551642	0.000671560108617866	CCNB1/CCNE2/CDK1/DBF4/E2F6/PSMA1/PSMA3/PSMC6/PSMD6/SKP1/WEE1	11
R-HSA-8852276	The role of GTSE1 in G2/M progression after G2 checkpoint	8/165	77/10704	2.29378302342555e-05	0.00099062754324191	0.00078320617707754	CCNB1/CDK1/HSP90AA1/PSMA1/PSMA3/PSMC6/PSMD6/TUBB4A	8
R-HSA-6791226	Major pathway of rRNA processing in the nucleolus and cytosol	12/165	184/10704	2.66281274290242e-05	0.00108235506196798	0.000855727438740777	DCAF13/ERI1/MPHOSPH10/MPHOSPH6/NOL11/RCL1/RPL6/RPS12/RPS24/RPS3A/WDR12/WDR75	12
R-HSA-195258	RHO GTPase Effectors	16/165	327/10704	4.39140494441176e-05	0.00163149186206326	0.00128988388515627	CALM1/CENPC/CENPE/CENPH/CENPK/CENPN/CENPQ/CENPU/DSN1/ITGB3BP/LIMK2/NDC80/SKA2/SPDL1/TUBB4A/ZW10	16
R-HSA-8868773	rRNA processing in the nucleus and cytosol	12/165	194/10704	4.48601235589029e-05	0.00163149186206326	0.00128988388515627	DCAF13/ERI1/MPHOSPH10/MPHOSPH6/NOL11/RCL1/RPL6/RPS12/RPS24/RPS3A/WDR12/WDR75	12
R-HSA-174143	APC/C-mediated degradation of cell cycle proteins	8/165	88/10704	6.0706090381036e-05	0.00199751945015695	0.0015792712234465	CCNB1/CDK1/PSMA1/PSMA3/PSMC6/PSMD6/PTTG1/SKP1	8
R-HSA-453276	Regulation of mitotic cell cycle	8/165	88/10704	6.0706090381036e-05	0.00199751945015695	0.0015792712234465	CCNB1/CDK1/PSMA1/PSMA3/PSMC6/PSMD6/PTTG1/SKP1	8
R-HSA-72312	rRNA processing	12/165	204/10704	7.30624596130608e-05	0.00229482543602841	0.00181432615019993	DCAF13/ERI1/MPHOSPH10/MPHOSPH6/NOL11/RCL1/RPL6/RPS12/RPS24/RPS3A/WDR12/WDR75	12
R-HSA-606279	Deposition of new CENPA-containing nucleosomes at the centromere	7/165	74/10704	0.000137652312036306	0.00396323948404531	0.00313340131345802	CENPC/CENPH/CENPK/CENPN/CENPQ/CENPU/ITGB3BP	7
R-HSA-774815	Nucleosome assembly	7/165	74/10704	0.000137652312036306	0.00396323948404531	0.00313340131345802	CENPC/CENPH/CENPK/CENPN/CENPQ/CENPU/ITGB3BP	7
R-HSA-72766	Translation	14/165	291/10704	0.000160085996881691	0.00433128482872439	0.00342438392277852	EIF2B3/FARSB/MRPL1/MRPL3/MRPL30/MRPL47/MRPS35/PPA2/RPL6/RPS12/RPS24/RPS3A/SRP9/SSR2	14
R-HSA-176409	APC/C:Cdc20 mediated degradation of mitotic proteins	7/165	76/10704	0.0001629716433384	0.00433128482872439	0.00342438392277852	CCNB1/CDK1/PSMA1/PSMA3/PSMC6/PSMD6/PTTG1	7
R-HSA-176814	Activation of APC/C and APC/C:Cdc20 mediated degradation of mitotic proteins	7/165	77/10704	0.000176975024648814	0.00452924970490112	0.00358089815956079	CCNB1/CDK1/PSMA1/PSMA3/PSMC6/PSMD6/PTTG1	7
R-HSA-69275	G2/M Transition	11/165	196/10704	0.000221541643852027	0.00531073998102769	0.00419875702666368	CCNB1/CDK1/HSP90AA1/PLK4/PSMA1/PSMA3/PSMC6/PSMD6/SKP1/TUBB4A/WEE1	11
R-HSA-194315	Signaling by Rho GTPases	18/165	455/10704	0.000222881996309411	0.00531073998102769	0.00419875702666368	ARHGAP18/CALM1/CENPC/CENPE/CENPH/CENPK/CENPN/CENPQ/CENPU/DSN1/ECT2/ITGB3BP/LIMK2/NDC80/SKA2/SPDL1/TUBB4A/ZW10	18
R-HSA-453274	Mitotic G2-G2/M phases	11/165	198/10704	0.000241963624767997	0.00541773932917985	0.00428335244397036	CCNB1/CDK1/HSP90AA1/PLK4/PSMA1/PSMA3/PSMC6/PSMD6/SKP1/TUBB4A/WEE1	11
R-HSA-176408	Regulation of APC/C activators between G1/S and early anaphase	7/165	81/10704	0.000243053428660746	0.00541773932917985	0.00428335244397036	CCNB1/CDK1/PSMA1/PSMA3/PSMC6/PSMD6/SKP1	7
R-HSA-69202	Cyclin E associated events during G1/S transition	7/165	83/10704	0.000282841957946678	0.00610761852941109	0.00482878211099757	CCNE2/PSMA1/PSMA3/PSMC6/PSMD6/SKP1/WEE1	7
R-HSA-187577	SCF(Skp2)-mediated degradation of p27/p21	6/165	60/10704	0.000308148085243275	0.00645243414857887	0.00510139892316617	CCNE2/PSMA1/PSMA3/PSMC6/PSMD6/SKP1	6
R-HSA-69656	Cyclin A:Cdk2-associated events at S phase entry	7/165	85/10704	0.000327706898620442	0.00666016079255074	0.00526563097164115	CCNE2/PSMA1/PSMA3/PSMC6/PSMD6/SKP1/WEE1	7
R-HSA-193368	Synthesis of bile acids and bile salts via 7alpha-hydroxycholesterol	4/165	24/10704	0.00045468542320849	0.00897678935534477	0.00709719502692351	AKR1C1/AKR1C2/AKR1C3/SCP2	4
R-HSA-75035	Chk1/Chk2(Cds1) mediated inactivation of Cyclin B:Cdk1 complex	3/165	13/10704	0.000918182677390573	0.0176240063910246	0.0139338248411026	CCNB1/CDK1/WEE1	3
R-HSA-193775	Synthesis of bile acids and bile salts via 24-hydroxycholesterol	3/165	14/10704	0.00115542083237466	0.0215679297550534	0.0170519545172865	AKR1C1/AKR1C2/AKR1C3	3
R-HSA-180534	Vpu mediated degradation of CD4	5/165	52/10704	0.00118608007336039	0.0215679297550534	0.0170519545172865	PSMA1/PSMA3/PSMC6/PSMD6/SKP1	5
R-HSA-8854050	FBXL7 down-regulates AURKA during mitotic entry and in early mitosis	5/165	54/10704	0.00140803357674026	0.0234940706057541	0.0185747926641578	PSMA1/PSMA3/PSMC6/PSMD6/SKP1	5
R-HSA-9604323	Negative regulation of NOTCH4 signaling	5/165	54/10704	0.00140803357674026	0.0234940706057541	0.0185747926641578	PSMA1/PSMA3/PSMC6/PSMD6/SKP1	5
R-HSA-193807	Synthesis of bile acids and bile salts via 27-hydroxycholesterol	3/165	15/10704	0.00142800429152196	0.0234940706057541	0.0185747926641578	AKR1C1/AKR1C2/AKR1C3	3
R-HSA-8866910	TFAP2 (AP-2) family regulates transcription of growth factors and their receptors	3/165	15/10704	0.00142800429152196	0.0234940706057541	0.0185747926641578	ATAD2/CGB5/TGFA	3
R-HSA-73886	Chromosome Maintenance	8/165	141/10704	0.00150210812965664	0.0240252078156156	0.0189947183430642	CENPC/CENPH/CENPK/CENPN/CENPQ/CENPU/ITGB3BP/TERF1	8
R-HSA-174113	SCF-beta-TrCP mediated degradation of Emi1	5/165	55/10704	0.00152982509969188	0.0240252078156156	0.0189947183430642	PSMA1/PSMA3/PSMC6/PSMD6/SKP1	5
R-HSA-450408	AUF1 (hnRNP D0) binds and destabilizes mRNA	5/165	56/10704	0.00165919547347857	0.0254778682705264	0.0201432152218801	HSPA8/PSMA1/PSMA3/PSMC6/PSMD6	5
R-HSA-1168372	Downstream signaling events of B Cell Receptor (BCR)	6/165	83/10704	0.00173702220216418	0.0258821866208137	0.0204628758568091	CALM1/PSMA1/PSMA3/PSMC6/PSMD6/SKP1	6
R-HSA-192105	Synthesis of bile acids and bile salts	4/165	34/10704	0.00176043816378907	0.0258821866208137	0.0204628758568091	AKR1C1/AKR1C2/AKR1C3/SCP2	4
R-HSA-376176	Signaling by ROBO receptors	10/165	218/10704	0.00200296885968884	0.0288344058759373	0.0227969482056691	AKAP5/FLRT3/PSMA1/PSMA3/PSMC6/PSMD6/RPL6/RPS12/RPS24/RPS3A	10
R-HSA-5676590	NIK-->noncanonical NF-kB signaling	5/165	59/10704	0.00209558018982552	0.0294401725679762	0.0232758771616721	PSMA1/PSMA3/PSMC6/PSMD6/SKP1	5
R-HSA-5607761	Dectin-1 mediated noncanonical NF-kB signaling	5/165	60/10704	0.00225807401751482	0.0294401725679762	0.0232758771616721	PSMA1/PSMA3/PSMC6/PSMD6/SKP1	5
R-HSA-5610780	Degradation of GLI1 by the proteasome	5/165	60/10704	0.00225807401751482	0.0294401725679762	0.0232758771616721	PSMA1/PSMA3/PSMC6/PSMD6/SKP1	5
R-HSA-5610783	Degradation of GLI2 by the proteasome	5/165	60/10704	0.00225807401751482	0.0294401725679762	0.0232758771616721	PSMA1/PSMA3/PSMC6/PSMD6/SKP1	5
R-HSA-5610785	GLI3 is processed to GLI3R by the proteasome	5/165	60/10704	0.00225807401751482	0.0294401725679762	0.0232758771616721	PSMA1/PSMA3/PSMC6/PSMD6/SKP1	5
R-HSA-2565942	Regulation of PLK1 Activity at G2/M Transition	6/165	88/10704	0.00234172458853387	0.0299654016792019	0.0236911318021263	CCNB1/CDK1/HSP90AA1/PLK4/SKP1/TUBB4A	6
R-HSA-6790901	rRNA modification in the nucleus and cytosol	5/165	61/10704	0.00242955747796483	0.0305240766777036	0.0241328293026555	DCAF13/MPHOSPH10/NOL11/RCL1/WDR75	5
R-HSA-8878166	Transcriptional regulation by RUNX2	7/165	121/10704	0.00264269794581324	0.0326090050099455	0.0257812074037044	CCNB1/CDK1/PSMA1/PSMA3/PSMC6/PSMD6/SKP1	7
R-HSA-69052	Switching of origins to a post-replicative state	6/165	91/10704	0.00277354953172012	0.0336232057266422	0.0265830509134394	CCNE2/PSMA1/PSMA3/PSMC6/PSMD6/SKP1	6
R-HSA-9031628	NGF-stimulated transcription	4/165	39/10704	0.00294140979047032	0.0350433476761206	0.0277058381352831	EGR1/EGR2/FOS/NAB1	4
R-HSA-69563	p53-Dependent G1 DNA Damage Response	5/165	66/10704	0.00343182367561075	0.0395231693307838	0.0312476576779295	CCNE2/PSMA1/PSMA3/PSMC6/PSMD6	5
R-HSA-69580	p53-Dependent G1/S DNA damage checkpoint	5/165	66/10704	0.00343182367561075	0.0395231693307838	0.0312476576779295	CCNE2/PSMA1/PSMA3/PSMC6/PSMD6	5
R-HSA-69306	DNA Replication	7/165	128/10704	0.00361818036827361	0.0408275179281541	0.0322788968005362	CCNE2/DBF4/PSMA1/PSMA3/PSMC6/PSMD6/SKP1	7
R-HSA-1169091	Activation of NF-kappaB in B cells	5/165	67/10704	0.00366325052322078	0.0408275179281541	0.0322788968005362	PSMA1/PSMA3/PSMC6/PSMD6/SKP1	5
R-HSA-174154	APC/C:Cdc20 mediated degradation of Securin	5/165	68/10704	0.00390566903321581	0.042169020343002	0.0333395103328784	PSMA1/PSMA3/PSMC6/PSMD6/PTTG1	5
R-HSA-69615	G1/S DNA Damage Checkpoints	5/165	68/10704	0.00390566903321581	0.042169020343002	0.0333395103328784	CCNE2/PSMA1/PSMA3/PSMC6/PSMD6	5
R-HSA-194068	Bile acid and bile salt metabolism	4/165	43/10704	0.00420804267863254	0.0447347306297706	0.0353680024325553	AKR1C1/AKR1C2/AKR1C3/SCP2	4
R-HSA-69481	G2/M Checkpoints	8/165	168/10704	0.00445001117230178	0.0464126720017255	0.0366946100523963	CCNB1/CDK1/DBF4/PSMA1/PSMA3/PSMC6/PSMD6/WEE1	8
R-HSA-5607764	CLEC7A (Dectin-1) signaling	6/165	101/10704	0.0046507538347785	0.0464126720017255	0.0366946100523963	CALM1/PSMA1/PSMA3/PSMC6/PSMD6/SKP1	6
R-HSA-9633012	Response of EIF2AK4 (GCN2) to amino acid deficiency	6/165	101/10704	0.0046507538347785	0.0464126720017255	0.0366946100523963	ATF3/IMPACT/RPL6/RPS12/RPS24/RPS3A	6
R-HSA-2454202	Fc epsilon receptor (FCERI) signaling	7/165	134/10704	0.00465415493819265	0.0464126720017255	0.0366946100523963	CALM1/FOS/PSMA1/PSMA3/PSMC6/PSMD6/SKP1	7
R-HSA-68949	Orc1 removal from chromatin	5/165	71/10704	0.00470171785835136	0.0464126720017255	0.0366946100523963	PSMA1/PSMA3/PSMC6/PSMD6/SKP1	5
R-HSA-9010553	Regulation of expression of SLITs and ROBOs	8/165	171/10704	0.00494747675703523	0.0481507949170612	0.0380687981749634	PSMA1/PSMA3/PSMC6/PSMD6/RPL6/RPS12/RPS24/RPS3A	8
R-HSA-174184	Cdc20:Phospho-APC/C mediated degradation of Cyclin A	5/165	73/10704	0.00529256869601444	0.0494211482289997	0.0390731600744167	CDK1/PSMA1/PSMA3/PSMC6/PSMD6	5
R-HSA-69017	CDK-mediated phosphorylation and removal of Cdc6	5/165	73/10704	0.00529256869601444	0.0494211482289997	0.0390731600744167	CCNE2/PSMA1/PSMA3/PSMC6/PSMD6	5
R-HSA-8939902	Regulation of RUNX2 expression and activity	5/165	73/10704	0.00529256869601444	0.0494211482289997	0.0390731600744167	PSMA1/PSMA3/PSMC6/PSMD6/SKP1	5
R-HSA-174178	APC/C:Cdh1 mediated degradation of Cdc20 and other APC/C:Cdh1 targeted proteins in late mitosis/early G1	5/165	74/10704	0.00560687932140028	0.0509783369879946	0.0403042987230851	PSMA1/PSMA3/PSMC6/PSMD6/PTTG1	5
R-HSA-179419	APC:Cdc20 mediated degradation of cell cycle proteins prior to satisfation of the cell cycle checkpoint	5/165	74/10704	0.00560687932140028	0.0509783369879946	0.0403042987230851	CDK1/PSMA1/PSMA3/PSMC6/PSMD6	5
R-HSA-6791312	TP53 Regulates Transcription of Cell Cycle Genes	4/165	48/10704	0.0062521675569333	0.056107114049882	0.0443591929193217	CCNB1/CCNE2/CDK1/PLK2	4
R-HSA-69273	Cyclin A/B1/B2 associated events during G2/M transition	3/165	25/10704	0.00644817976809876	0.0571242592276441	0.0451633643676553	CCNB1/CDK1/WEE1	3
R-HSA-1236978	Cross-presentation of soluble exogenous antigens (endosomes)	4/165	49/10704	0.00672763719352484	0.0588455354522236	0.0465242332237094	PSMA1/PSMA3/PSMC6/PSMD6	4
R-HSA-211733	Regulation of activated PAK-2p34 by proteasome mediated degradation	4/165	50/10704	0.0072264626887061	0.0624185714736989	0.0493491333610324	PSMA1/PSMA3/PSMC6/PSMD6	4
R-HSA-1799339	SRP-dependent cotranslational protein targeting to membrane	6/165	112/10704	0.00764923100051449	0.0644107336276182	0.0509241690193219	RPL6/RPS12/RPS24/RPS3A/SRP9/SSR2	6
R-HSA-983705	Signaling by the B Cell Receptor (BCR)	6/165	112/10704	0.00764923100051449	0.0644107336276182	0.0509241690193219	CALM1/PSMA1/PSMA3/PSMC6/PSMD6/SKP1	6
R-HSA-350562	Regulation of ornithine decarboxylase (ODC)	4/165	51/10704	0.00774910885505826	0.0644107336276182	0.0509241690193219	PSMA1/PSMA3/PSMC6/PSMD6	4
R-HSA-5610787	Hedgehog 'off' state	6/165	113/10704	0.00797775958198668	0.0644107336276182	0.0509241690193219	PSMA1/PSMA3/PSMC6/PSMD6/SKP1/TUBB4A	6
R-HSA-349425	Autodegradation of the E3 ubiquitin ligase COP1	4/165	52/10704	0.00829602792019974	0.0644107336276182	0.0509241690193219	PSMA1/PSMA3/PSMC6/PSMD6	4
R-HSA-69601	Ubiquitin Mediated Degradation of Phosphorylated Cdc25A	4/165	52/10704	0.00829602792019974	0.0644107336276182	0.0509241690193219	PSMA1/PSMA3/PSMC6/PSMD6	4
R-HSA-69610	p53-Independent DNA Damage Response	4/165	52/10704	0.00829602792019974	0.0644107336276182	0.0509241690193219	PSMA1/PSMA3/PSMC6/PSMD6	4
R-HSA-69613	p53-Independent G1/S DNA damage checkpoint	4/165	52/10704	0.00829602792019974	0.0644107336276182	0.0509241690193219	PSMA1/PSMA3/PSMC6/PSMD6	4
R-HSA-75815	Ubiquitin-dependent degradation of Cyclin D	4/165	52/10704	0.00829602792019974	0.0644107336276182	0.0509241690193219	PSMA1/PSMA3/PSMC6/PSMD6	4
R-HSA-2871837	FCERI mediated NF-kB activation	5/165	82/10704	0.00861065189267781	0.0653841808553887	0.0516937921607841	PSMA1/PSMA3/PSMC6/PSMD6/SKP1	5
R-HSA-9013694	Signaling by NOTCH4	5/165	82/10704	0.00861065189267781	0.0653841808553887	0.0516937921607841	PSMA1/PSMA3/PSMC6/PSMD6/SKP1	5
R-HSA-8957322	Metabolism of steroids	7/165	151/10704	0.00881006397494488	0.0658360737236536	0.052051065980008	AKR1C1/AKR1C2/AKR1C3/GPAM/LGMN/SAR1B/SCP2	7
R-HSA-169911	Regulation of Apoptosis	4/165	53/10704	0.00886765929237622	0.0658360737236536	0.052051065980008	PSMA1/PSMA3/PSMC6/PSMD6	4
R-HSA-1236974	ER-Phagosome pathway	5/165	83/10704	0.00905126918053125	0.0658360737236536	0.052051065980008	PSMA1/PSMA3/PSMC6/PSMD6/VAMP3	5
R-HSA-195253	Degradation of beta-catenin by the destruction complex	5/165	83/10704	0.00905126918053125	0.0658360737236536	0.052051065980008	PSMA1/PSMA3/PSMC6/PSMD6/SKP1	5
R-HSA-180585	Vif-mediated degradation of APOBEC3G	4/165	54/10704	0.0094644293496271	0.0681241737561701	0.0538600749172858	PSMA1/PSMA3/PSMC6/PSMD6	4
R-HSA-2465910	MASTL Facilitates Mitotic Progression	2/165	10/10704	0.00979901017120053	0.0696994511484371	0.0551055147323313	CCNB1/CDK1	2
R-HSA-69002	DNA Replication Pre-Initiation	5/165	85/10704	0.00997876054801416	0.0696994511484371	0.0551055147323313	DBF4/PSMA1/PSMA3/PSMC6/PSMD6	5
R-HSA-4641257	Degradation of AXIN	4/165	55/10704	0.0100867512515828	0.0696994511484371	0.0551055147323313	PSMA1/PSMA3/PSMC6/PSMD6	4
R-HSA-8941858	Regulation of RUNX3 expression and activity	4/165	55/10704	0.0100867512515828	0.0696994511484371	0.0551055147323313	PSMA1/PSMA3/PSMC6/PSMD6	4
R-HSA-69239	Synthesis of DNA	6/165	120/10704	0.0105680260119263	0.0721902102753939	0.0570747492313649	CCNE2/PSMA1/PSMA3/PSMC6/PSMD6/SKP1	6
R-HSA-5362768	Hh mutants that don't undergo autocatalytic processing are degraded by ERAD	4/165	56/10704	0.0107350247729754	0.0721902102753939	0.0570747492313649	PSMA1/PSMA3/PSMC6/PSMD6	4
R-HSA-5368286	Mitochondrial translation initiation	5/165	87/10704	0.0109695688551612	0.0721902102753939	0.0570747492313649	MRPL1/MRPL3/MRPL30/MRPL47/MRPS35	5
R-HSA-5389840	Mitochondrial translation elongation	5/165	87/10704	0.0109695688551612	0.0721902102753939	0.0570747492313649	MRPL1/MRPL3/MRPL30/MRPL47/MRPS35	5
R-HSA-5419276	Mitochondrial translation termination	5/165	87/10704	0.0109695688551612	0.0721902102753939	0.0570747492313649	MRPL1/MRPL3/MRPL30/MRPL47/MRPS35	5
R-HSA-4641258	Degradation of DVL	4/165	57/10704	0.0114096361579734	0.0735103619468157	0.0581184825202184	PSMA1/PSMA3/PSMC6/PSMD6	4
R-HSA-69541	Stabilization of p53	4/165	57/10704	0.0114096361579734	0.0735103619468157	0.0581184825202184	PSMA1/PSMA3/PSMC6/PSMD6	4
R-HSA-450531	Regulation of mRNA stability by proteins that bind AU-rich elements	5/165	88/10704	0.0114893185097773	0.0735103619468157	0.0581184825202184	HSPA8/PSMA1/PSMA3/PSMC6/PSMD6	5
R-HSA-5687128	MAPK6/MAPK4 signaling	5/165	89/10704	0.0120256116726161	0.0762357584016307	0.0602732250901765	CDK1/PSMA1/PSMA3/PSMC6/PSMD6	5
R-HSA-69242	S Phase	7/165	162/10704	0.012659441792235	0.0778244757308103	0.06152929073698	CCNE2/PSMA1/PSMA3/PSMC6/PSMD6/SKP1/WEE1	7
R-HSA-351202	Metabolism of polyamines	4/165	59/10704	0.0128393491075432	0.0778244757308103	0.06152929073698	PSMA1/PSMA3/PSMC6/PSMD6	4
R-HSA-5387390	Hh mutants abrogate ligand secretion	4/165	59/10704	0.0128393491075432	0.0778244757308103	0.06152929073698	PSMA1/PSMA3/PSMC6/PSMD6	4
R-HSA-68827	CDT1 association with the CDC6:ORC:origin complex	4/165	59/10704	0.0128393491075432	0.0778244757308103	0.06152929073698	PSMA1/PSMA3/PSMC6/PSMD6	4
R-HSA-983189	Kinesins	4/165	59/10704	0.0128393491075432	0.0778244757308103	0.06152929073698	CENPE/KIF20B/KIF23/TUBB4A	4
R-HSA-71291	Metabolism of amino acids and derivatives	12/165	374/10704	0.0129584977425832	0.0778636690445651	0.0615602776054982	DIO2/GCSH/HGD/OAT/PSMA1/PSMA3/PSMC6/PSMD6/RPL6/RPS12/RPS24/RPS3A	12
R-HSA-1474151	Tetrahydrobiopterin (BH4) synthesis; recycling; salvage and regulation	2/165	12/10704	0.0140845084274065	0.0827973770823018	0.0654609470724574	CALM1/HSP90AA1	2
R-HSA-417957	P2Y receptors	2/165	12/10704	0.0140845084274065	0.0827973770823018	0.0654609470724574	LPAR4/P2RY2	2
R-HSA-5368287	Mitochondrial translation	5/165	93/10704	0.0143407538418373	0.0827973770823018	0.0654609470724574	MRPL1/MRPL3/MRPL30/MRPL47/MRPS35	5
R-HSA-198725	Nuclear Events (kinase and transcription factor activation)	4/165	61/10704	0.0143787051373028	0.0827973770823018	0.0654609470724574	EGR1/EGR2/FOS/NAB1	4
R-HSA-5678895	Defective CFTR causes cystic fibrosis	4/165	61/10704	0.0143787051373028	0.0827973770823018	0.0654609470724574	PSMA1/PSMA3/PSMC6/PSMD6	4
R-HSA-8878159	Transcriptional regulation by RUNX3	5/165	96/10704	0.016261655295423	0.0928661471829526	0.0734214797592389	ITGA4/PSMA1/PSMA3/PSMC6/PSMD6	5
R-HSA-203615	eNOS activation	2/165	13/10704	0.0164783858365004	0.0933324968280471	0.0737901833403252	CALM1/HSP90AA1	2
R-HSA-174084	Autodegradation of Cdh1 by Cdh1:APC/C	4/165	64/10704	0.0168989296232282	0.0941706481423441	0.0744528393417269	PSMA1/PSMA3/PSMC6/PSMD6	4
R-HSA-4608870	Asymmetric localization of PCP proteins	4/165	64/10704	0.0168989296232282	0.0941706481423441	0.0744528393417269	PSMA1/PSMA3/PSMC6/PSMD6	4
R-HSA-1236975	Antigen processing-Cross presentation	5/165	98/10704	0.017633220903615	0.0967028225745868	0.0764548174517641	PSMA1/PSMA3/PSMC6/PSMD6/VAMP3	5
R-HSA-202424	Downstream TCR signaling	5/165	98/10704	0.017633220903615	0.0967028225745868	0.0764548174517641	PSMA1/PSMA3/PSMC6/PSMD6/SKP1	5
R-HSA-5358346	Hedgehog ligand biogenesis	4/165	65/10704	0.0177964920270389	0.0968297322101095	0.0765551542646764	PSMA1/PSMA3/PSMC6/PSMD6	4
R-HSA-6811434	COPI-dependent Golgi-to-ER retrograde traffic	5/165	99/10704	0.0183468750620671	0.0990444583428778	0.0783061526086581	CENPE/KIF20B/KIF23/TUBB4A/ZW10	5
R-HSA-1234176	Oxygen-dependent proline hydroxylation of Hypoxia-inducible Factor Alpha	4/165	66/10704	0.0187232448239053	0.100292730025725	0.0792930564145804	PSMA1/PSMA3/PSMC6/PSMD6	4
R-HSA-162658	Golgi Cisternae Pericentriolar Stack Reorganization	2/165	14/10704	0.019032213337188	0.100391293251885	0.0793709820972323	CCNB1/CDK1	2
R-HSA-3371568	Attenuation phase	2/165	14/10704	0.019032213337188	0.100391293251885	0.0793709820972323	HSP90AA1/HSPA8	2
R-HSA-8864260	Transcriptional regulation by the AP-2 (TFAP2) family of transcription factors	3/165	38/10704	0.0204496683729848	0.105775696721059	0.0836279786704695	ATAD2/CGB5/TGFA	3
R-HSA-5668541	TNFR2 non-canonical NF-kB pathway	5/165	102/10704	0.0206015185524462	0.105775696721059	0.0836279786704695	PSMA1/PSMA3/PSMC6/PSMD6/SKP1	5
R-HSA-5658442	Regulation of RAS by GAPs	4/165	68/10704	0.0206652953072981	0.105775696721059	0.0836279786704695	PSMA1/PSMA3/PSMC6/PSMD6	4
R-HSA-68867	Assembly of the pre-replicative complex	4/165	68/10704	0.0206652953072981	0.105775696721059	0.0836279786704695	PSMA1/PSMA3/PSMC6/PSMD6	4
R-HSA-446652	Interleukin-1 family signaling	6/165	140/10704	0.0211636087142692	0.107112714183921	0.0846850463271464	IL1RL1/PSMA1/PSMA3/PSMC6/PSMD6/SKP1	6
R-HSA-382556	ABC-family proteins mediated transport	5/165	103/10704	0.0213915406040248	0.107112714183921	0.0846850463271464	ABCD3/PSMA1/PSMA3/PSMC6/PSMD6	5
R-HSA-9020702	Interleukin-1 signaling	5/165	103/10704	0.0213915406040248	0.107112714183921	0.0846850463271464	PSMA1/PSMA3/PSMC6/PSMD6/SKP1	5
R-HSA-8948751	Regulation of PTEN stability and activity	4/165	69/10704	0.0216810449252633	0.107305158961027	0.0848371962842155	PSMA1/PSMA3/PSMC6/PSMD6	4
R-HSA-4419969	Depolymerisation of the Nuclear Lamina	2/165	15/10704	0.0217405531903674	0.107305158961027	0.0848371962842155	CCNB1/CDK1	2
R-HSA-5621481	C-type lectin receptors (CLRs)	6/165	142/10704	0.0225140990278592	0.109820141461593	0.0868255821746769	CALM1/PSMA1/PSMA3/PSMC6/PSMD6/SKP1	6
R-HSA-380259	Loss of Nlp from mitotic centrosomes	4/165	70/10704	0.0227268888987088	0.109820141461593	0.0868255821746769	CDK1/HSP90AA1/PLK4/TUBB4A	4
R-HSA-380284	Loss of proteins required for interphase microtubule organization from the centrosome	4/165	70/10704	0.0227268888987088	0.109820141461593	0.0868255821746769	CDK1/HSP90AA1/PLK4/TUBB4A	4
R-HSA-156711	Polo-like kinase mediated events	2/165	16/10704	0.0245980955197213	0.116419753452927	0.0920433422836002	CCNB1/WEE1	2
R-HSA-399954	Sema3A PAK dependent Axon repulsion	2/165	16/10704	0.0245980955197213	0.116419753452927	0.0920433422836002	HSP90AA1/SEMA3A	2
R-HSA-418038	Nucleotide-like (purinergic) receptors	2/165	16/10704	0.0245980955197213	0.116419753452927	0.0920433422836002	LPAR4/P2RY2	2
R-HSA-8854518	AURKA Activation by TPX2	4/165	73/10704	0.0260468311710257	0.12243782543659	0.0968013274454874	CDK1/HSP90AA1/PLK4/TUBB4A	4
R-HSA-202131	Metabolism of nitric oxide: NOS3 activation and regulation	2/165	17/10704	0.0275996557010037	0.127585042230339	0.100870800392332	CALM1/HSP90AA1	2
R-HSA-435354	Zinc transporters	2/165	17/10704	0.0275996557010037	0.127585042230339	0.100870800392332	SLC30A5/SLC39A8	2
R-HSA-5358351	Signaling by Hedgehog	6/165	149/10704	0.0276957399921142	0.127585042230339	0.100870800392332	PSMA1/PSMA3/PSMC6/PSMD6/SKP1/TUBB4A	6
R-HSA-1234174	Cellular response to hypoxia	4/165	75/10704	0.0284137399196289	0.130025789963335	0.102800495073457	PSMA1/PSMA3/PSMC6/PSMD6	4
R-HSA-6804114	TP53 Regulates Transcription of Genes Involved in G2 Cell Cycle Arrest	2/165	18/10704	0.0307401718006626	0.138670178540322	0.109634888662392	CCNB1/CDK1	2
R-HSA-5619084	ABC transporter disorders	4/165	77/10704	0.030904786534312	0.138670178540322	0.109634888662392	PSMA1/PSMA3/PSMC6/PSMD6	4
R-HSA-9009391	Extra-nuclear estrogen signaling	4/165	77/10704	0.030904786534312	0.138670178540322	0.109634888662392	CALM1/FOS/HSP90AA1/TGFA	4
R-HSA-2995383	Initiation of Nuclear Envelope (NE) Reformation	2/165	19/10704	0.0340147020629122	0.150667686701746	0.119120312892385	CCNB1/CDK1	2
R-HSA-8876725	Protein methylation	2/165	19/10704	0.0340147020629122	0.150667686701746	0.119120312892385	CALM1/HSPA8	2
R-HSA-72613	Eukaryotic Translation Initiation	5/165	119/10704	0.0367810485905952	0.159737350315648	0.126290935812051	EIF2B3/RPL6/RPS12/RPS24/RPS3A	5
R-HSA-72737	Cap-dependent Translation Initiation	5/165	119/10704	0.0367810485905952	0.159737350315648	0.126290935812051	EIF2B3/RPL6/RPS12/RPS24/RPS3A	5
R-HSA-6811442	Intra-Golgi and retrograde Golgi-to-ER traffic	7/165	202/10704	0.0368030393887521	0.159737350315648	0.126290935812051	CENPE/GCC2/KIF20B/KIF23/TUBB4A/VAMP3/ZW10	7
R-HSA-176412	Phosphorylation of the APC/C	2/165	20/10704	0.0374184224443837	0.159737350315648	0.126290935812051	CCNB1/CDK1	2
R-HSA-8978934	Metabolism of cofactors	2/165	20/10704	0.0374184224443837	0.159737350315648	0.126290935812051	CALM1/HSP90AA1	2
R-HSA-380270	Recruitment of mitotic centrosome proteins and complexes	4/165	82/10704	0.0376804458776419	0.159737350315648	0.126290935812051	CDK1/HSP90AA1/PLK4/TUBB4A	4
R-HSA-380287	Centrosome maturation	4/165	82/10704	0.0376804458776419	0.159737350315648	0.126290935812051	CDK1/HSP90AA1/PLK4/TUBB4A	4
R-HSA-202403	TCR signaling	5/165	120/10704	0.0379207452244505	0.159775822866435	0.126321352833696	PSMA1/PSMA3/PSMC6/PSMD6/SKP1	5
R-HSA-2132295	MHC class II antigen presentation	5/165	123/10704	0.0414689542529978	0.173666953871645	0.137303905947725	CENPE/KIF23/LGMN/SAR1B/TUBB4A	5
R-HSA-5632684	Hedgehog 'on' state	4/165	85/10704	0.0421238758531556	0.175346977195967	0.13863215959282	PSMA1/PSMA3/PSMC6/PSMD6	4
R-HSA-72695	Formation of the ternary complex; and subsequently; the 43S complex	3/165	51/10704	0.0437141014535291	0.180876910804722	0.143004214651003	RPS12/RPS24/RPS3A	3
R-HSA-113510	E2F mediated regulation of DNA replication	2/165	22/10704	0.0445947114877205	0.182336956437958	0.144158550371392	CCNB1/CDK1	2
R-HSA-9613829	Chaperone Mediated Autophagy	2/165	22/10704	0.0445947114877205	0.182336956437958	0.144158550371392	HSP90AA1/HSPA8	2
R-HSA-112409	RAF-independent MAPK1/3 activation	2/165	23/10704	0.0483581990858674	0.194806622505633	0.154017270287796	CDK1/DUSP1	2
R-HSA-156902	Peptide chain elongation	4/165	89/10704	0.048490215732227	0.194806622505633	0.154017270287796	RPL6/RPS12/RPS24/RPS3A	4
R-HSA-192823	Viral mRNA Translation	4/165	89/10704	0.048490215732227	0.194806622505633	0.154017270287796	RPL6/RPS12/RPS24/RPS3A	4
