# Supplementary material for: ATAD2 is a driver and a therapeutic target in ovarian cancer that functions by upregulating CENPE
Source: Cell Death Dis. 2023 Jul 21;14(7):456. doi: 10.1038/s41419-023-05993-9 (PMC10362061; doi:10.1038/s41419-023-05993-9)
Supplement: Supplementary file 7 — Supplementary Table 6 [file 41419_2023_5993_MOESM7_ESM.csv]

PATH_ID	Description	GeneRatio	BgRatio	pvalue	p.adjust	qvalue	geneID	Count
R-HSA-70171	Glycolysis	15/285	71/10704	3.97732676086071e-10	3.21368002277545e-07	2.85948860807144e-07	ALDOA/ALDOC/ENO1/ENO2/GAPDH/GPI/HK1/HK2/PFKFB3/PFKFB4/PFKL/PFKP/PGK1/PKM/TPI1	15
R-HSA-70326	Glucose metabolism	16/285	91/10704	1.81273955869751e-09	7.32346781713793e-07	6.51632167679156e-07	ALDOA/ALDOC/ENO1/ENO2/GAPDH/GPI/HK1/HK2/PFKFB3/PFKFB4/PFKL/PFKP/PGK1/PKM/SLC25A1/TPI1	16
R-HSA-70263	Gluconeogenesis	9/285	34/10704	1.73321587187168e-07	4.6681280815744e-05	4.15363663329249e-05	ALDOA/ALDOC/ENO1/ENO2/GAPDH/GPI/PGK1/SLC25A1/TPI1	9
R-HSA-71387	Metabolism of carbohydrates	23/285	295/10704	3.8207041641188e-06	0.000771782241151998	0.000686721301077143	AGRN/ALDOA/ALDOC/ENO1/ENO2/GAA/GAPDH/GPI/GYS1/HAS3/HK1/HK2/PFKFB3/PFKFB4/PFKL/PFKP/PGK1/PGM1/PKM/PPP1R3C/SGSH/SLC25A1/TPI1	23
R-HSA-1474290	Collagen formation	10/285	90/10704	0.000133499167294111	0.0215734654347284	0.0191957750025006	COL27A1/COL4A3/COL6A1/COL6A2/LAMA3/LOX/LOXL2/P4HA1/P4HA2/PLOD2	10
R-HSA-3214842	HDMs demethylate histones	7/285	50/10704	0.000329955508669409	0.0325223147369479	0.0289379116275865	JMJD6/KDM3A/KDM4B/KDM4C/KDM5B/KDM6B/KDM7A	7
R-HSA-933542	TRAF6 mediated NF-kB activation	5/285	24/10704	0.00036225350573333	0.0325223147369479	0.0289379116275865	APP/IKBKB/NFKB2/RELA/TRIM25	5
R-HSA-9660826	Purinergic signaling in leishmaniasis infection	5/285	24/10704	0.00036225350573333	0.0325223147369479	0.0289379116275865	APP/IL1A/NFKB2/NT5E/RELA	5
R-HSA-9664424	Cell recruitment (pro-inflammatory response)	5/285	24/10704	0.00036225350573333	0.0325223147369479	0.0289379116275865	APP/IL1A/NFKB2/NT5E/RELA	5
R-HSA-1474244	Extracellular matrix organization	19/285	301/10704	0.000437618261409539	0.0353595555218908	0.0314624497413385	AGRN/APP/COL27A1/COL4A3/COL6A1/COL6A2/CTSD/F11R/FN1/ITGA3/LAMA3/LOX/LOXL2/LTBP3/LTBP4/P4HA1/P4HA2/PLOD2/TNC	19
R-HSA-8875878	MET promotes cell motility	6/285	41/10704	0.000693581469471417	0.0509467115757186	0.045331688387462	COL27A1/CRKL/FN1/ITGA3/LAMA3/SRC	6
R-HSA-3000178	ECM proteoglycans	8/285	76/10704	0.000898951890597674	0.0605294273002434	0.0538582580068606	AGRN/APP/COL4A3/COL6A1/COL6A2/FN1/LAMA3/TNC	8
R-HSA-8874081	MET activates PTK2 signaling	5/285	30/10704	0.00106584707974965	0.0625553023638218	0.0556608539792734	COL27A1/FN1/ITGA3/LAMA3/SRC	5
R-HSA-2022090	Assembly of collagen fibrils and other multimeric structures	7/285	61/10704	0.00112349912653458	0.0625553023638218	0.0556608539792734	COL27A1/COL4A3/COL6A1/COL6A2/LAMA3/LOX/LOXL2	7
R-HSA-6806834	Signaling by MET	8/285	79/10704	0.00116129893002144	0.0625553023638218	0.0556608539792734	COL27A1/CRKL/FN1/HGS/ITGA3/LAMA3/SRC/STAT3	8
R-HSA-8854214	TBC/RABGAPs	6/285	46/10704	0.00129281423890324	0.0652871190646138	0.0580915871822971	GGA2/MAP1LC3B/RAB6B/TBC1D10B/TBC1D17/TBC1D20	6
R-HSA-381426	Regulation of Insulin-like Growth Factor (IGF) transport and uptake by Insulin-like Growth Factor Binding Proteins (IGFBPs)	10/285	125/10704	0.00183159207614783	0.0831767718552452	0.0740095559889689	APOL1/APP/CP/FAM20C/FN1/IGFBP6/NUCB1/QSOX1/STC2/TNC	10
R-HSA-216083	Integrin cell surface interactions	8/285	85/10704	0.00186785904770437	0.0831767718552452	0.0740095559889689	AGRN/COL4A3/COL6A1/COL6A2/F11R/FN1/ITGA3/TNC	8
R-HSA-1650814	Collagen biosynthesis and modifying enzymes	7/285	67/10704	0.0019560044635828	0.0831767718552452	0.0740095559889689	COL27A1/COL4A3/COL6A1/COL6A2/P4HA1/P4HA2/PLOD2	7
R-HSA-5218921	VEGFR2 mediated cell proliferation	4/285	21/10704	0.00205883098651597	0.0831767718552452	0.0740095559889689	ITPR3/PRKCZ/SRC/VEGFA	4
R-HSA-8957275	Post-translational protein phosphorylation	9/285	108/10704	0.0023183594357694	0.0878299959487902	0.0781499312571961	APOL1/APP/CP/FAM20C/FN1/NUCB1/QSOX1/STC2/TNC	9
R-HSA-1234158	Regulation of gene expression by Hypoxia-inducible Factor	3/285	11/10704	0.00262951049979396	0.0878299959487902	0.0781499312571961	CA9/EPAS1/VEGFA	3
R-HSA-8934903	Receptor Mediated Mitophagy	3/285	11/10704	0.00262951049979396	0.0878299959487902	0.0781499312571961	CSNK2A2/MAP1LC3B/SRC	3
R-HSA-3247509	Chromatin modifying enzymes	16/285	274/10704	0.00271751225089079	0.0878299959487902	0.0781499312571961	JMJD6/KDM3A/KDM4B/KDM4C/KDM5B/KDM6B/KDM7A/KMT2B/KMT2E/MRGBP/MTA1/NFKB2/PADI3/RELA/SMARCC1/YEATS2	16
R-HSA-4839726	Chromatin organization	16/285	274/10704	0.00271751225089079	0.0878299959487902	0.0781499312571961	JMJD6/KDM3A/KDM4B/KDM4C/KDM5B/KDM6B/KDM7A/KMT2B/KMT2E/MRGBP/MTA1/NFKB2/PADI3/RELA/SMARCC1/YEATS2	16
R-HSA-9637690	Response of Mtb to phagocytosis	4/285	23/10704	0.00292133040920073	0.0907859604090074	0.0807801080762793	ENO1/HGS/PGK1/RNF213	4
R-HSA-5260271	Diseases of Immune System	4/285	24/10704	0.00343314578989421	0.0990707785083757	0.0881518261089377	IKBKB/NFKB2/RELA/UNC93B1	4
R-HSA-5602358	Diseases associated with the TLR signaling cascade	4/285	24/10704	0.00343314578989421	0.0990707785083757	0.0881518261089377	IKBKB/NFKB2/RELA/UNC93B1	4
R-HSA-210991	Basigin interactions	4/285	25/10704	0.00400268759233738	0.111523157745124	0.0992317831421573	ITGA3/L1CAM/SLC16A3/SLC7A5	4
R-HSA-186797	Signaling by PDGF	6/285	58/10704	0.00428291972301488	0.115353304539867	0.102639795467339	COL4A3/COL6A1/COL6A2/CRKL/SRC/STAT3	6
R-HSA-9635486	Infection with Mycobacterium tuberculosis	4/285	27/10704	0.00532649072355548	0.138832403375253	0.123531177052238	ENO1/HGS/PGK1/RNF213	4
R-HSA-9007101	Rab regulation of trafficking	9/285	124/10704	0.0058248033633634	0.147076284924926	0.130866470301882	DENND4B/GGA2/MAP1LC3B/RAB3A/RAB6B/SBF1/TBC1D10B/TBC1D17/TBC1D20	9
R-HSA-1566948	Elastic fibre formation	5/285	45/10704	0.00660735765730944	0.151964787773999	0.13521619339453	FN1/LOX/LOXL2/LTBP3/LTBP4	5
R-HSA-844456	The NLRP3 inflammasome	3/285	15/10704	0.00670125048315887	0.151964787773999	0.13521619339453	APP/NFKB2/RELA	3
R-HSA-8982491	Glycogen metabolism	4/285	29/10704	0.00691485401492611	0.151964787773999	0.13521619339453	GAA/GYS1/PGM1/PPP1R3C	4
R-HSA-168142	Toll Like Receptor 10 (TLR10) Cascade	7/285	85/10704	0.00741136746454506	0.151964787773999	0.13521619339453	APP/IKBKB/MAP2K1/MAP2K7/NFKB2/RELA/RPS6KA1	7
R-HSA-168176	Toll Like Receptor 5 (TLR5) Cascade	7/285	85/10704	0.00741136746454506	0.151964787773999	0.13521619339453	APP/IKBKB/MAP2K1/MAP2K7/NFKB2/RELA/RPS6KA1	7
R-HSA-975871	MyD88 cascade initiated on plasma membrane	7/285	85/10704	0.00741136746454506	0.151964787773999	0.13521619339453	APP/IKBKB/MAP2K1/MAP2K7/NFKB2/RELA/RPS6KA1	7
R-HSA-5357956	TNFR1-induced NFkappaB signaling pathway	4/285	30/10704	0.0078147012357225	0.151964787773999	0.13521619339453	IKBKB/RBCK1/RNF31/SHARPIN	4
R-HSA-437239	Recycling pathway of L1	5/285	47/10704	0.00794666454272411	0.151964787773999	0.13521619339453	DNM2/DPYSL2/L1CAM/RPS6KA1/SRC	5
R-HSA-2173791	TGF-beta receptor signaling in EMT (epithelial to mesenchymal transition)	3/285	16/10704	0.00808723499292321	0.151964787773999	0.13521619339453	F11R/PRKCZ/SMURF1	3
R-HSA-3229121	Glycogen storage diseases	3/285	16/10704	0.00808723499292321	0.151964787773999	0.13521619339453	GAA/GYS1/PPP1R3C	3
R-HSA-3322077	Glycogen synthesis	3/285	16/10704	0.00808723499292321	0.151964787773999	0.13521619339453	GYS1/PGM1/PPP1R3C	3
R-HSA-166520	Signaling by NTRKs	9/285	134/10704	0.00952704507076121	0.165544146164297	0.147298921091994	BAX/CRKL/DNM2/FOSL1/IRS2/MAP2K1/RPS6KA1/SRC/STAT3	9
R-HSA-1810476	RIP-mediated NFkB activation via ZBP1	3/285	17/10704	0.00962942434371529	0.165544146164297	0.147298921091994	IKBKB/NFKB2/RELA	3
R-HSA-264642	Acetylcholine Neurotransmitter Release Cycle	3/285	17/10704	0.00962942434371529	0.165544146164297	0.147298921091994	PPFIA4/RAB3A/STXBP1	3
R-HSA-9617828	FOXO-mediated transcription of cell cycle genes	3/285	17/10704	0.00962942434371529	0.165544146164297	0.147298921091994	CCNG2/CDKN1B/FOXO3	3
R-HSA-975138	TRAF6 mediated induction of NFkB and MAP kinases upon TLR7/8 or 9 activation	7/285	91/10704	0.0106294869244674	0.170709774863849	0.151895226982815	APP/IKBKB/MAP2K1/MAP2K7/NFKB2/RELA/RPS6KA1	7
R-HSA-445989	TAK1 activates NFkB by phosphorylation and activation of IKKs complex	4/285	33/10704	0.0109651555341282	0.170709774863849	0.151895226982815	APP/IKBKB/NFKB2/RELA	4
R-HSA-975155	MyD88 dependent cascade initiated on endosome	7/285	92/10704	0.0112512058744904	0.170709774863849	0.151895226982815	APP/IKBKB/MAP2K1/MAP2K7/NFKB2/RELA/RPS6KA1	7
R-HSA-181429	Serotonin Neurotransmitter Release Cycle	3/285	18/10704	0.0113311190089775	0.170709774863849	0.151895226982815	PPFIA4/RAB3A/STXBP1	3
R-HSA-181430	Norepinephrine Neurotransmitter Release Cycle	3/285	18/10704	0.0113311190089775	0.170709774863849	0.151895226982815	PPFIA4/RAB3A/STXBP1	3
R-HSA-2243919	Crosslinking of collagen fibrils	3/285	18/10704	0.0113311190089775	0.170709774863849	0.151895226982815	COL4A3/LOX/LOXL2	3
R-HSA-449147	Signaling by Interleukins	21/285	461/10704	0.0115511991063362	0.170709774863849	0.151895226982815	APP/CEBPD/CRKL/FN1/FOXO3/IKBKB/IL1A/INPPL1/IRS2/LIF/MAP2K1/MAP2K7/NFKB2/OSMR/PTPRZ1/RELA/RPS6KA1/STAT2/STAT3/STXBP2/VEGFA	21
R-HSA-187037	Signaling by NTRK1 (TRKA)	8/285	115/10704	0.0116200960612769	0.170709774863849	0.151895226982815	CRKL/DNM2/FOSL1/IRS2/MAP2K1/RPS6KA1/SRC/STAT3	8
R-HSA-168181	Toll Like Receptor 7/8 (TLR7/8) Cascade	7/285	93/10704	0.0118988772402955	0.171683800181406	0.152761901412064	APP/IKBKB/MAP2K1/MAP2K7/NFKB2/RELA/RPS6KA1	7
R-HSA-5663084	Diseases of carbohydrate metabolism	4/285	34/10704	0.0121727549983177	0.172554141028785	0.153536318815346	GAA/GYS1/PPP1R3C/SGSH	4
R-HSA-168164	Toll Like Receptor 3 (TLR3) Cascade	7/285	94/10704	0.0125730768669314	0.175155967387596	0.155851388386827	APP/IKBKB/MAP2K1/MAP2K7/NFKB2/RELA/RPS6KA1	7
R-HSA-166058	MyD88:MAL(TIRAP) cascade initiated on plasma membrane	7/285	95/10704	0.0132743750322406	0.178320811345715	0.158667423331323	APP/IKBKB/MAP2K1/MAP2K7/NFKB2/RELA/RPS6KA1	7
R-HSA-168188	Toll Like Receptor TLR6:TLR2 Cascade	7/285	95/10704	0.0132743750322406	0.178320811345715	0.158667423331323	APP/IKBKB/MAP2K1/MAP2K7/NFKB2/RELA/RPS6KA1	7
R-HSA-5357905	Regulation of TNFR1 signaling	4/285	35/10704	0.0134623384803077	0.178320811345715	0.158667423331323	IKBKB/RBCK1/RNF31/SHARPIN	4
R-HSA-168138	Toll Like Receptor 9 (TLR9) Cascade	7/285	96/10704	0.0140033358974079	0.180554637199077	0.160655051077345	APP/IKBKB/MAP2K1/MAP2K7/NFKB2/RELA/RPS6KA1	7
R-HSA-373760	L1CAM interactions	8/285	119/10704	0.0140778986925023	0.180554637199077	0.160655051077345	CNTNAP1/CSNK2A2/DNM2/DPYSL2/L1CAM/MAP2K1/RPS6KA1/SRC	8
R-HSA-1234174	Cellular response to hypoxia	6/285	75/10704	0.0146665953817954	0.184728626409253	0.164369009689317	CA9/EGLN1/EGLN3/EPAS1/VEGFA/WTIP	6
R-HSA-1655829	Regulation of cholesterol biosynthesis by SREBP (SREBF)	5/285	55/10704	0.0151848578667699	0.184728626409253	0.164369009689317	INSIG1/INSIG2/LSS/MVD/SCD	5
R-HSA-622312	Inflammasomes	3/285	20/10704	0.0152231923760189	0.184728626409253	0.164369009689317	APP/NFKB2/RELA	3
R-HSA-168179	Toll Like Receptor TLR1:TLR2 Cascade	7/285	98/10704	0.0155464685591946	0.184728626409253	0.164369009689317	APP/IKBKB/MAP2K1/MAP2K7/NFKB2/RELA/RPS6KA1	7
R-HSA-181438	Toll Like Receptor 2 (TLR2) Cascade	7/285	98/10704	0.0155464685591946	0.184728626409253	0.164369009689317	APP/IKBKB/MAP2K1/MAP2K7/NFKB2/RELA/RPS6KA1	7
R-HSA-166166	MyD88-independent TLR4 cascade	7/285	99/10704	0.0163617332866268	0.188861149937063	0.16804607270325	APP/IKBKB/MAP2K1/MAP2K7/NFKB2/RELA/RPS6KA1	7
R-HSA-937061	TRIF(TICAM1)-mediated TLR4 signaling	7/285	99/10704	0.0163617332866268	0.188861149937063	0.16804607270325	APP/IKBKB/MAP2K1/MAP2K7/NFKB2/RELA/RPS6KA1	7
R-HSA-1606322	ZBP1(DAI) mediated induction of type I IFNs	3/285	21/10704	0.0174172526076027	0.195460279263097	0.17391788788001	IKBKB/NFKB2/RELA	3
R-HSA-445144	Signal transduction by L1	3/285	21/10704	0.0174172526076027	0.195460279263097	0.17391788788001	CSNK2A2/L1CAM/MAP2K1	3
R-HSA-8939243	RUNX1 interacts with co-factors whose precise effect on RUNX1 targets is not known	4/285	38/10704	0.0178400007294039	0.197439506444728	0.175678977203946	CSNK2A2/PHC2/RYBP/SMARCC1	4
R-HSA-5607764	CLEC7A (Dectin-1) signaling	7/285	101/10704	0.0180823310357795	0.197439506444728	0.175678977203946	IKBKB/ITPR3/NFATC1/NFKB2/RELA/RELB/SRC	7
R-HSA-3000171	Non-integrin membrane-ECM interactions	5/285	59/10704	0.020066970137248	0.216188158278619	0.192361271631444	AGRN/COL4A3/FN1/LAMA3/TNC	5
R-HSA-9663891	Selective autophagy	6/285	81/10704	0.0207378057948726	0.220475619503382	0.19617619609277	CSNK2A2/EPAS1/HSF1/MAP1LC3B/PLIN2/SRC	6
R-HSA-114608	Platelet degranulation	8/285	129/10704	0.0218507404663035	0.226351260215042	0.201404260978209	ALDOA/APP/CD9/FN1/QSOX1/STXBP2/VEGFA/VEGFB	8
R-HSA-166016	Toll Like Receptor 4 (TLR4) Cascade	8/285	129/10704	0.0218507404663035	0.226351260215042	0.201404260978209	APP/DNM2/IKBKB/MAP2K1/MAP2K7/NFKB2/RELA/RPS6KA1	8
R-HSA-212676	Dopamine Neurotransmitter Release Cycle	3/285	23/10704	0.0223067916900059	0.228150477031959	0.203005179537295	PPFIA4/RAB3A/STXBP1	3
R-HSA-168898	Toll-like Receptor Cascades	9/285	155/10704	0.0227487463870199	0.229762338508901	0.204439391872824	APP/DNM2/IKBKB/MAP2K1/MAP2K7/NFKB2/RELA/RPS6KA1/UNC93B1	9
R-HSA-419037	NCAM1 interactions	4/285	42/10704	0.024917006597261	0.235854180503037	0.209859829707627	AGRN/COL4A3/COL6A1/COL6A2	4
R-HSA-210500	Glutamate Neurotransmitter Release Cycle	3/285	24/10704	0.0250030268185933	0.235854180503037	0.209859829707627	PPFIA4/RAB3A/STXBP1	3
R-HSA-452723	Transcriptional regulation of pluripotent stem cells	3/285	24/10704	0.0250030268185933	0.235854180503037	0.209859829707627	EPAS1/NR6A1/STAT3	3
R-HSA-6783589	Interleukin-6 family signaling	3/285	24/10704	0.0250030268185933	0.235854180503037	0.209859829707627	LIF/OSMR/STAT3	3
R-HSA-194138	Signaling by VEGF	7/285	108/10704	0.0251032914891847	0.235854180503037	0.209859829707627	CYFIP2/ITPR3/JUP/PRKCZ/SRC/VEGFA/VEGFB	7
R-HSA-6785807	Interleukin-4 and Interleukin-13 signaling	7/285	108/10704	0.0251032914891847	0.235854180503037	0.209859829707627	CEBPD/FN1/FOXO3/IL1A/LIF/STAT3/VEGFA	7
R-HSA-375165	NCAM signaling for neurite out-growth	5/285	63/10704	0.0258777800203456	0.240336163867118	0.213847837312717	AGRN/COL4A3/COL6A1/COL6A2/SRC	5
R-HSA-76005	Response to elevated platelet cytosolic Ca2+	8/285	134/10704	0.0267031103875421	0.245183104467432	0.218160578883866	ALDOA/APP/CD9/FN1/QSOX1/STXBP2/VEGFA/VEGFB	8
R-HSA-191273	Cholesterol biosynthesis	3/285	25/10704	0.0278667094403554	0.250545627860695	0.222932078984959	DHCR24/LSS/MVD	3
R-HSA-5633008	TP53 Regulates Transcription of Cell Death Genes	4/285	44/10704	0.0290066136070096	0.250545627860695	0.222932078984959	BAX/BNIP3L/NDRG1/TNFRSF10B	4
R-HSA-75893	TNF signaling	4/285	44/10704	0.0290066136070096	0.250545627860695	0.222932078984959	IKBKB/RBCK1/RNF31/SHARPIN	4
R-HSA-8948216	Collagen chain trimerization	4/285	44/10704	0.0290066136070096	0.250545627860695	0.222932078984959	COL27A1/COL4A3/COL6A1/COL6A2	4
R-HSA-9694635	Translation of structural proteins	4/285	44/10704	0.0290066136070096	0.250545627860695	0.222932078984959	MGAT1/MGAT4B/MOGS/PARP10	4
R-HSA-9614085	FOXO-mediated transcription	5/285	65/10704	0.0291476349243878	0.250545627860695	0.222932078984959	CCNG2/CDKN1B/FOXO3/STK11/YWHAG	5
R-HSA-202733	Cell surface interactions at the vascular wall	8/285	137/10704	0.0299497256485984	0.254730298148079	0.226655541473603	F11R/FN1/ITGA3/L1CAM/SLC16A3/SLC7A5/SRC/TNFRSF10B	8
R-HSA-3899300	SUMOylation of transcription cofactors	4/285	45/10704	0.0311919068703949	0.262531882825824	0.23359728500526	DAXX/MBD1/PCGF2/PHC2	4
R-HSA-2586552	Signaling by Leptin	2/285	11/10704	0.0331565285831435	0.267904750951799	0.238377989708284	IRS2/STAT3	2
R-HSA-4755510	SUMOylation of immune response proteins	2/285	11/10704	0.0331565285831435	0.267904750951799	0.238377989708284	NFKB2/RELA	2
R-HSA-9614399	Regulation of localization of FOXO transcription factors	2/285	11/10704	0.0331565285831435	0.267904750951799	0.238377989708284	FOXO3/YWHAG	2
R-HSA-9664873	Pexophagy	2/285	11/10704	0.0331565285831435	0.267904750951799	0.238377989708284	EPAS1/MAP1LC3B	2
R-HSA-9694516	SARS-CoV-2 Infection	5/285	68/10704	0.0345225962315796	0.276180769852637	0.245741878334225	MAP1LC3B/MGAT1/MGAT4B/MOGS/PARP10	5
R-HSA-9683701	Translation of structural proteins	3/285	28/10704	0.0374544231188678	0.292528522922215	0.260287885820574	MGAT1/MOGS/PARP10	3
R-HSA-6806667	Metabolism of fat-soluble vitamins	4/285	48/10704	0.0383154016496811	0.292528522922215	0.260287885820574	AGRN/LDLR/LRP1/VKORC1	4
R-HSA-1475029	Reversible hydration of carbon dioxide	2/285	12/10704	0.0391003471232663	0.292528522922215	0.260287885820574	CA12/CA9	2
R-HSA-170968	Frs2-mediated activation	2/285	12/10704	0.0391003471232663	0.292528522922215	0.260287885820574	CRKL/MAP2K1	2
R-HSA-4641265	Repression of WNT target genes	2/285	12/10704	0.0391003471232663	0.292528522922215	0.260287885820574	TCF7L1/TLE1	2
R-HSA-933543	NF-kB activation through FADD/RIP-1 pathway mediated by caspase-8 and -10	2/285	12/10704	0.0391003471232663	0.292528522922215	0.260287885820574	IKBKB/TRIM25	2
R-HSA-9634600	Regulation of glycolysis by fructose 2;6-bisphosphate metabolism	2/285	12/10704	0.0391003471232663	0.292528522922215	0.260287885820574	PFKFB3/PFKFB4	2
R-HSA-186763	Downstream signal transduction	3/285	29/10704	0.040978219553938	0.298291904500738	0.265416064062017	CRKL/SRC/STAT3	3
R-HSA-5205647	Mitophagy	3/285	29/10704	0.040978219553938	0.298291904500738	0.265416064062017	CSNK2A2/MAP1LC3B/SRC	3
R-HSA-9694548	Maturation of spike protein	3/285	29/10704	0.040978219553938	0.298291904500738	0.265416064062017	MGAT1/MGAT4B/MOGS	3
R-HSA-199992	trans-Golgi Network Vesicle Budding	5/285	72/10704	0.042587287626058	0.305383081639051	0.271725696664242	APP/DNM2/HGS/HIP1R/TPD52	5
R-HSA-9679506	SARS-CoV Infections	8/285	147/10704	0.0427082775064515	0.305383081639051	0.271725696664242	MAP1LC3B/MGAT1/MGAT4B/MOGS/MTA1/PARP10/STAT2/VEGFA	8
R-HSA-3000157	Laminin interactions	3/285	30/10704	0.0446630549226286	0.305780108446529	0.272078965696951	COL4A3/ITGA3/LAMA3	3
R-HSA-170834	Signaling by TGF-beta Receptor Complex	5/285	73/10704	0.0447662276312584	0.305780108446529	0.272078965696951	F11R/NEDD4L/PRKCZ/SMURF1/TGIF2	5
R-HSA-209560	NF-kB is activated and signals survival	2/285	13/10704	0.0454128873930489	0.305780108446529	0.272078965696951	IKBKB/RELA	2
R-HSA-2168880	Scavenging of heme from plasma	2/285	13/10704	0.0454128873930489	0.305780108446529	0.272078965696951	APOL1/LRP1	2
R-HSA-2892247	POU5F1 (OCT4); SOX2; NANOG activate genes related to proliferation	2/285	13/10704	0.0454128873930489	0.305780108446529	0.272078965696951	NR6A1/STAT3	2
R-HSA-5210891	Uptake and function of anthrax toxins	2/285	13/10704	0.0454128873930489	0.305780108446529	0.272078965696951	MAP2K1/MAP2K7	2
R-HSA-5607763	CLEC7A (Dectin-1) induces NFAT activation	2/285	13/10704	0.0454128873930489	0.305780108446529	0.272078965696951	ITPR3/NFATC1	2
R-HSA-9678108	SARS-CoV-1 Infection	4/285	51/10704	0.0462947447722891	0.309141766743881	0.275070123353401	MAP1LC3B/MGAT1/MOGS/PARP10	4
R-HSA-1980143	Signaling by NOTCH1	5/285	74/10704	0.047010767026641	0.311349998012508	0.277034977387367	HDAC7/JAG2/MIB2/RBPJ/TLE1	5
R-HSA-4420097	VEGFA-VEGFR2 Pathway	6/285	99/10704	0.0484850864750143	0.313547879410747	0.278990622247968	CYFIP2/ITPR3/JUP/PRKCZ/SRC/VEGFA	6
R-HSA-196807	Nicotinate metabolism	3/285	31/10704	0.0485067882751774	0.313547879410747	0.278990622247968	NAMPT/NT5E/PARP10	3
R-HSA-5339562	Uptake and actions of bacterial toxins	3/285	31/10704	0.0485067882751774	0.313547879410747	0.278990622247968	CD9/MAP2K1/MAP2K7	3
